# Supplementary material for: Expanding the biotechnology potential of lactobacilli through comparative genomics of 213 strains and associated genera
Source: Nat Commun. 2015 Sep 29;6:8322. doi: 10.1038/ncomms9322 (PMC4667430; doi:10.1038/ncomms9322)
Supplement: Supplementary Data 1 — Sequences of core genes and protein sequences across examined strains of lactobacilli [file ncomms9322-s2.xlsx]

## Sheet: DatasetS1
Supplementary Dataset S1. Sequences of 73 core genes across 213 strains
Gene name_Strain name	Sequence
core_gene_1_4882	MAKKKQNEQYLAQNRKARFNYAISETFEAGISLTGTEIKSVRASQITISDGFITIHDGNALLTNVHIASYAQGNQFNVDPLRTRQLLLHKREIATLAKAAQEQGVTIVPLKVYLKHGFAKILIGIGRGKKKYDKRTDIKKRDQDRELARRFKN
core_gene_1_AS1.2696	MAKKPQVKDQALAQNKKARHDYSILSTMEAGIALTGTEIKSVRERRITLRDGFVQIRHGEAILMNVQISEYLQGNQFNHDPLRNRKLLLHKKEIQKLQEASQNKGITIVPLKVYLKHGFAKVLIGVAKGKHEYDKRETLKKRDQQREIERALKNR
core_gene_1_ATCC_19254	MAKKKQNTENYLAQNRKARFNYAIAETFEAGISLTGTEIKSVRAGQITIGDGFVTIHNGNALLTNVHISSYMQGNQFNVDPLRTRQLLLHKREIRVLEKATQEQGVTIVPLKVYLKHGFAKVLVGIGRGKKKYDKREDIKKRDQERELSRRFKN
core_gene_1_ATCC_27304	MVKKRHENPPLAQNKKASHDYAIIDTVEAGIVLTGTEIKSVRARRINLKDGFAQVHNGEVWLMNVHISPYEQGNQFNHDPLRNRKLLLHKKQIADLGKMTSDKGITLVPLKVYIKSGFAKVLLGVGKGKKDYDKRESIKRKDQERQIQRTLKNYG
core_gene_1_ATCC_27394	MARKKHQPTEKNVMATNRKARHDYFISDTYEAGISLTGTEIKSVRARRMNLKDGFVQIRNGQAYLMNVHISEYAQGNQFNHDPLRNRKLLLHKKEIKKLGEATLTKGITIVPLKVYLKHGYAKVLIGVAKGKREYDKRETIKQRDTQRQIDRVMKHY
core_gene_1_ATCC_33200	MKQKVDNLIAQNKKASHDYFIKETLEAGIALTGTEIKSIRARRINLRDGYVQIVNGSAFLENVHISEYKEGNRYNHDPLRSRRLLLHKKEIARLAGIQAQQGMAIIPLKVYLKHGFAKVLIGVGQGKKQYDKRQTIKKRDQDREIHRKYGI
core_gene_1_ATCC_33323	MKQKADNLIAQNKKANHDYFIKETLEAGIALTGTEIKSIRARRINLRDGYVQIINGSAFLENVHISEYKEGNRYNHDPLRSRRLLLHKREIARLAGIQAQQGMAIIPLKVYLKHGFAKVLIGVGQGKKQYDKRQTIKKRDQDREIHRKYGI
core_gene_1_ATCC_53295	MAKQKSKKNPDDLLAQNRKARHDYFVTETVEAGLVLTGTEIKSIRERRINLQDGFAQIRNSEAWLMNVHINEYVAGNRFNHDPLRNRKLLLHKKQIHRLGLAAQDKGVTLIPLKVYLKHGFAKVLIGVAHGKREFDKRETIKRREQDRQIARVMKRY
core_gene_1_ATCC_8293	MAKKKQNTENYLAQNRKARFNYAIAETFEAGISLTGTEIKSVRAGQITIGDGFVTIHNGNALLTNVHISSYVQGNQFNVDPLRTRQLLLHKREIRVLEKATQEQGVTIVPLKVYLKHGFAKVLVGIGRGKKKYDKREDIKKRDQERELSRRFKN
core_gene_1_ATCC_BAA_1163	MAKKDKHDDALARNRRASFNYFIGETYEAGIQLTGTEIKSVRLGQITIGDAYITVRDQQAFLNNANISPYKQGNQFNVDPLRRRKLLLHKKEILALDRAVSKEGKTIVPLRVYIVKGFAKILIAIGTGKKNYDKRQTIKERDLKRELGKNLKNFH
core_gene_1_ATCC_BAA-66	MAKRKTQKKPDNLLAQNKKAGHDYTILDTYEAGVALTGTEIKSVRDGKIQLRDGFAQVRRGEVWLENVHISPYKQGNQFNVDPLRNRKLLLHKKEIKKLGDATATEGVTLVPLKVYLKHGFAKVLIGVAKGKHTYDKRESLKRKEQKRDIARALKEHR
core_gene_1_CGMCC_1.1877	MKKEKDDNLIAQNKKARHDYFIKETVEAGIALTGTEIKSVRARRINLRDGYVQIYGGSAYLENVHISEYKQGNRYNHDPLRSRRLLLHKKEIARLAKAQSERGIAIIPLKVYLKHGFAKVLIGVGQGKKEYDKRQTIKERDQKREIRRKYGI
core_gene_1_CGMCC_1.2437	MAKQHGKHPDTALAQNRKARHDYAVEETYEAGIALTGTEIKSVRDRRVNLKDGFVQVRNGEAWMQNVHISPFKEGNRYNVDPLRSRKLLLHKKEISKLGAATMTKGVTIIPLKMYLKHGFAKVLIGVAHGKREYDKRQDIKKREQQRQIDRVMKHY
core_gene_1_DSM_10532	MKKEKDDNLIAQNKKARHDYFIKETVEAGIALTGTEIKSIRARRINLRDGYVQIYGGSAYLENVHISEYKQGNRYNHDPLRSRRLLLHKKEIARLAKAQSERGIAIIPLKVYLKHGFAKVLIGVGQGKKEYDKRQTIKERDQKREIRRKYGI
core_gene_1_DSM_10550	MKKENNDNLIAQNKKARHDYFIKDTLEAGIALTGTEIKSVRARRVSLRDGYVQVYGGSAYLENVHISEYKQGNRYNHDPLRSRRLLLHKKEIARLAKAQSQRGIAIIPLKVYLKHGFAKVLIGVGQGKKEYDKRQTIKERDQKREIRRKYSI
core_gene_1_DSM_10551	MAKRKNRHNNDNLMAQNKKARHDYSISDTYEAGIVLTGTEIKSIRARRINLKDGFVQIRNDEAYMMNVHISEYAQGNQFNHDPLRNRKLLLHKKQIRKLAQITQDKGVTIVPLKVYLKNGFAKVLIGVATGKHEYDKRETIKRRDQKRQIERVMKHY
core_gene_1_DSM_10667	MAKQHGKHPDTALAQNRKARHDYAVEETYEAGIALTGTEIKSVRDRRVNLKDGFVQVRNGEAWMQNVHISPFKEGNRYNVDPLRSRKLLLHKKEISKLGAATMTKGVTIIPLKMYLKHGFAKVLIGVAHGKREYDKRQDIKKREQQRQIDRVMKHY
core_gene_1_DSM_11664	MKEKNENLLAQNRKARHDYFIKETLEAGIALTGTEIKSVRARRITLKDGYIQIINGSAFLENVHISEYKQGNRYNHDPLRSRRLLLHKNEIRRLAKAAEERGITIIPLKVYLKHGFAKVLIGLAQGKKQYDKRETIKKRDQEREIRRKYRV
core_gene_1_DSM_12361	MIIVKKKPTNKDDNLVAQNRKARHDYRVLQTYEAGIALTGTEIKSVRASRVNLKDGFAQIRDGQATLMNVHISEYEQGNQFNHDPLRNRKLLLHKHEIKRLAKETDKKGVTIVPLKMYLKKGFAKVLIGVAEGKHEYDKRETMKKRDQEREISRVLKHY
core_gene_1_DSM_12744	MAKQKEKQKPANQLAQNKKASHNYNILDTYEAGIALTGTEIKSVRAGKMNMRDGYARVRNGEVWLENVHISPYKQGNQFNADPLRSRKLLLKKREIAKLAGVVQQKGITIVPLKAYLKHGFAKILIGVGEGKHDYDKRETLKRKEQQRDIDRALKQRY
core_gene_1_DSM_13145	MAKKGRQQKNDNLIAQNKKARHDYFVTDTYEAGIVLTGTEIKSVRAHRVSLKDGFAQIRNGEAWLMNVHISEYDNGTYFNQDPLRNRKLLLHKKEIHKLTGALQDKGVTLVPLKMYIKHGYAKVLLGLAKGKHEYDKRESIKRRETNREIARVMKHY
core_gene_1_DSM_13238	MMKKHHTKAANEVANNRKARHDYNILDTYEAGISLTGTEIKSVRASKINIKDGFVQPHNGELWLENVNISVYDQGNQFNHDPLRNRKLLLHKKEIRKISSTVQEKGITVIPLKVYLKHGFAKVLIGVAEGKRKYDKRETIKKRDQEREIQRIVKNAY
core_gene_1_DSM_13273	MAKQHGKHPDTALAQNRKARHDYAVEETYEAGIALTGTEIKSVRDRRVNLKDGFVQVRNGEAWMQNVHISPFKEGNRYNVDPLRSRKLLLHKKEISKLGAATMTKGVTIIPLKMYLKHGFAKVLIGVAHGKREYDKRQDIKKREQQRQIDRVMKHY
core_gene_1_DSM_13335	MKKKENDALATNKKASYDYFIKETFEAGIALTGTEIKSVRARRINLKDGYVQTYRGSAFLENVHISEYKQGNIYNHDPLRSRRLLLHKKEINHLQIIQAQQGMTIIPLKVYLKHGYAKVLIGVGQGKKQYDKRETIKRRDQDRELKSKYKIR
core_gene_1_DSM_13343	MAKKMKPKPDNLLAQNKKAYHDYNILETYEAGVALTGTEIKSVRAGKTTLRDGYARVRNGEAWLENVHITPYAEGNQFNVDPMRNRKLLLHKKEIRKLEVSLTEKGLTIVPLRMYLKHGYAKVLIGVAQGKKNYDKRESLKRKDQERDIQRAMKERY
core_gene_1_DSM_13344	MAKRKTQKKPDNLLAQNKKAGHDYTILDTYEAGVALTGTEIKSVRDGKIQLRDGFAQVRRGEVWLENVHISPYKQGNQFNVDPLRNRKLLLHKKEIKKLGDATATEGVTLVPLKVYLKHGFAKVLIGVAKGKHTYDKRESLKRKEQKRDIARALKEHR
core_gene_1_DSM_13345	MTGGKKMAKKSHHEKDDNLIAQNKKARHDYSVLETYEAGIALTGTEIKSVRARRVNLKDGFAQLHNGELWLMNVHISQYDNGTFFNHDPLRNRKLLLHKKEIKKIAGELSTKGITLIPLKMYIKHGYAKVLLGLAKGKHEYDKRESIKKREQERQIERVLKHY
core_gene_1_DSM_13675	MAQGKKFERPLAQNKKAGHDYSIIDTVEAGMVLTGTEIKSVRARRINLKDGFAQIRNGEAWLLNVHISPYDQGNQFNHDPLRNRKLLLHRKELRHLTAQLSDKGLTLVPLKVYLKHGYAKVLLGVAKGKHAYDKRETIKKRDQDRQIQRALKNYG
core_gene_1_DSM_13961	MKKHHTKAANEVANNRKARHDYNILDTYEAGISLTGTEIKSVRASKINIKDGFVQPHNGELWLENVNISVYDQGNQFNHDPLRNRKLLLHKKEIRKISSTVQEKGITVIPLKVYLKHGFAKVLIGVAEGKRKYDKRETIKKRDQEREIQRIVKNAY
core_gene_1_DSM_14060	MAGKKHQAPNDNLVAQNKKARHDYAVMATYEAGMVLTGTEIKSVRARRINLKDGYAQFHNGELWLMNVHISEYSNGTIFNHDPLRNRKLLLHKKELKKLAGEMSAKGVTLIPLKVYLKHGFAKVLLGLAKGKHEYDKRNDIKKREQERQIERVMKHY
core_gene_1_DSM_14340	MAKKHPQKPANLIAQNKKAGHDYSILETFEAGLVLTGTEIKSVRKGKINLRDGFARVRNGEAYLENVHISPYEQGNQFNHDPLRNRKLLLHRKEIDKLVGITKNKGITIVPLKVYLKHGFAKVLIGVGQGKHEYDKRETLKRKEQDREMARVLKNR
core_gene_1_DSM_14421	MAKQKKQHSNDNLMAQNKKARHDYSILETVEAGVVLTGTEIKSIRARRINLKDGFVQIRNDEAYMVNVHISEYAEGNQFNHDPLRNRKLLLHKKQIRRLAQSTQDKGITIIPLKVYLKNGFAKVLIGVAKGKGEYDKRETIKRRDQKRQIDRVMKHY
core_gene_1_DSM_14500	MILLKKHHTKAANEVANNRKARHDYNILDTYEAGISLTGTEIKSVRASKMNIKDGFVQARNGELWLENVNISIYDQGNIFNHDPLRNRKLLLHKKEIRKITASIQEKGITVVPLKVYLKHGFAKVLIGVAEGKKQYDKRETIKKRDQEREIQRALKSAY
core_gene_1_DSM_14792	MAQKKKAALDANLVAQNKKARHDYAITVTYEAGLVLTGTEIKSVRARRVQLKDGYAQFHNGELWLMNVHINEYSNGNVFNHDPLRNRKLLLHKKELQKLRATLTTKGVTLVPLKMYLKHGFAKVLLGVAKGKHEYDKRNDIKRREQERQIERVLKHY
core_gene_1_DSM_14800	MAKKIKAKDDSLAQNKKARHDYAISDTVEAGIALTGTEIKSVRERRITLRDGFVQVRNDEAYLMNVNISEYAEGNQFNHDPLRNRKLLLHKKQILALEEQTKNKGITIVPLKVYLKKGFAKVLIGVAKGKREYDKRQDIKKRDQQREIERTLRRRAK
core_gene_1_DSM_14857	MKKHHEKSANEVATNRKARHDYSILDTYEAGIELTGTEIKSIRARKINIKDGFVQARDGQMWLENVNIAIYDQGNQFNHDPLRNRRLLLHKKEIRRIAGSVQEKGITVIPLKVYLKHGFAKVLIGVAKGKRQYDKRETIKKRDQEREIQRATKMAY
core_gene_1_DSM_15352	MAKGKKQHNNDNLMAQNKKARHDYSILETVEAGIVLTGTEIKSIRDRRINLKDGFVQIRNGEAYMMNVHISEYAQGNQFNHDPLRNRKLLLHKKQIHRLAEATKDKGITIVPLKVYLKNGFAKVLIGVAKGKREFDKRETIKRRDQKRQIDRVMKHY
core_gene_1_DSM_15353	MAKQKQHSRPLAQNRKASHDYYILDTVEAGVSLTGTEIKSVRAARINLKDGFAQIRNGEAWLQNVHISPYDQGNQFNHDPLRNRKLLLHKKEIMRLEQETSKKGVTLVPLKVYIKHGFAKVLIGIAQGKHDYDKRESIKRRDQEREIQRTLKNY
core_gene_1_DSM_15354	MKQQTDNVLAQNRKASHDYFIKETIEAGIALTGTEIKSVRARRIQLKDGYVQIFGTKCFLENVHISEYKQGNIYNHDPLRRRQLLLHKKEIKRLAEVQAQQGMTIIPLKVYLKHGFAKVLLGVGQGKKQYDKRETIKKRDQERELRRKYRI
core_gene_1_DSM_15429	MAKSKSKKTPDNLLAQNRKARHDYAVTDTVEAGLVLTGTEIKSIRERRINLQDGFAQIRNGEAWLMNVHISEYVQGNRFNHDPLRNRKLLLHKKQITRLGLATQDKGVTLIPLKVYLKHGFAKVLLGVAHGKREYDKRESLKRREQDRQIARVMKHY
core_gene_1_DSM_15502	MAKKKKTPNDKNVMAQNKKARHDYAILDTYEAGMVLTGTEIKSIRARRITLQDGFAQIRNGEAWLMNVHIDEYAEGNRFNHDPLRNRKLLLHKKEIKKLQDAVSDKGITLIPLRIYLKNGVAKVLIGVAKGKHEYDKRETLKRRDQQRQIDRVMKRY
core_gene_1_DSM_15638	MRKEKSSFDKPLAQNKKARHSYNIDNTVEAGVVLTGTEIKSVRDSRINLKDGFAQIRNGEAWLMNVHISTYDQGNQFNHDPLRNRKLLLHKKQIAQFDEATKNKGVTIVPLKVYIKNGFAKVLIGVAKGKNDYDKRETIKRRDQERQIQRVLKNY
core_gene_1_DSM_15707	MAKKQQNDDNLVAQNKKARHDYSIAETYEAGVVLTGTEIKSVRAKRVQLKDGYAQIRGNEAWLMNVHISPYDQGNQFNHDPLRNRKLLLHKKEIQKLTGELNNQGITLVPLKMYIKKGYAKVLLGIAKGKHEYDKRETIKKRDQDRQIERVMKHY
core_gene_1_DSM_15814	MAKRKQTGNDALANNRKARHEYSILDTYEAGISLTGTEIKSVRAARITIGDGFVSIKDGEAYLMNVNIAEFTQGNRFNHDPLRTRKLLLHQKEISKLQSAVSQKGMTIVPLKVYIKHGFAKVLIGVAQGKHSYDKRETLKKRDQQRDIDRALSRRR
core_gene_1_DSM_15831	MAKKHPQKPANLIAQNKKAGHDYNILETFEAGLVLTGTEIKSVRKGKISLRDGFARVRRGEAYLENVHISPYEQGNQFNHDPLRNRKLLLHKKEIAKIGALTKDKGITIVPLRVYLKHGFAKVLIGVGEGKREYDKRETLKRKEQDREMARALRKR
core_gene_1_DSM_15833	MAQKKIKGKDRPLAQNKKASHDYFILETVEAGLVLTGTEIKSVRASRVNLKDGFAQIKNGQAWLMNVHISEYTQGNRFNHDPLRNRKLLLHKKQIASLGQEVSKQGVTLVPLKMYLKNGFAKVLIGVAKGKHVYDKRESIKKRDQDREIRRTLKNYG
core_gene_1_DSM_15836	MAKQKQHSRPLAQNRKASHDYYILDTVEAGVSLTGTEIKSVRAARINLKDGFAQIRNGEAWLQNVHISPYDQGNQFNHDPLRNRKLLLHKKEIMRLEQETSKKGVTLVPLKVYIKHGFAKVLIGIAQGKHDYDKRESIKRRDQEREIQRTLKNY
core_gene_1_DSM_15945	MAKKHQQKPANLLAQNKKARHDYNIGDTYEAGLALTGTEIKSVRDGKMNLKDGFARIRNGEAWLENVHISPYKEGNVFNVDPLRNRKLLLHKQEIRKLDEATAGKGLTIVPLRVYLKHGYAKVLLGIAAGKHNYDKRETLRRRDQDREIARAIKERY
core_gene_1_DSM_15946	MAQKKKAALDANLVAQNKKARHDYAITATYEAGLVLTGTEIKSVRARRVQLKDGYAQFHNGELWLMNVHINEYSNGNVFNHDPLRNRKLLLHKKELQKLRATLTTKGVTLVPLKMYLKHGFAKVLLGVAKGKHEYDKRNDIKRREQERQIERVLKHY
core_gene_1_DSM_15996	MKQKAKDENVLAQNRQARHDYFIKDTYEAGIALTGTEIKSVRARHVTLRDGYVQIINGSAFLENVHIDEYKEGNRYNHDPLRSRRLLLHKKEIAKLADVKAQKGMTIVPLKVYLKHGFAKVLIGVAQGKKEYDKRETIKKRDQDRELRRKYRI
core_gene_1_DSM_16041	MVKKSPQKSNDNLIAQNKKARHDYFVTDTVEAGLVLTGTEIKSVRAHRVNLKDGFAQIKNGEAWLMNVHISEYDNGNIFNQDPLRNRKLLLHKKELHRLTGVLQDKGVTLIPLKMYIKHGYAKVLLGVAKGKHQYDKREAIKRREQNREIERVMKHY
core_gene_1_DSM_16043	MKENTENLLAQNRKARHDYFIKETVEAGIALTGTEIKSVRARRITLKDGYVQIINGSAFLENVHINEYKQGNRYNHDPLRRRRLLLHKSEIRRLAKAQEERGITIIPLKMYLKHGFAKVLIGVAQGKKQYDKRETIKKRDQDRELRRKYKI
core_gene_1_DSM_16045	MKGVVMAKQHQSNHENLVAQNKKARHDYAVTDTYEAGLVLTGTEIKSIRDRRVNLKDGYAQFHRDELWLMNVHISEYAGGNIFNHDPLRNRKLLLHKKELKKIRGEISVKGITLVPLKMYLKHGYAKVLLGVAKGKHEYDKRNDIKKREQDRQIERVLKHY
core_gene_1_DSM_16047	MKEKKEENLIAQNKKARHDYFIKETVEAGIALTGTEIKSVRARRINLRDGYVQIINGSAFLENVHISEYKQGNRYNHEPLRSRRLLLHKKEINRLAKAQAERGIAIIPLKVYLKHGFAKVLIGVGQGKKEYDKRQTIKERDQKREIRRKYGI
core_gene_1_DSM_16049	MKKKQFDKPLAQNKKARHDYNILSTVEAGIMLTGTEIKSVRASRITLKDGFAQIRNGEAWLMNVHISPYDHGNIFNHDPLRNRKLLLHKKEIQRLVGETSNKGITLVPLKVYIKNGFAKVLLGVAKGKHDYDKRETIKRRDQEREIRRTLKNFR
core_gene_1_DSM_16230	MAKTKPQHAQPLAQNKKARHDYSIIATFEAGMVLTGTEIKSIRARRINLKDGFAQIRNGEVWLLNVHISPYAQGNQFNHDPLRNRKLLLHKKEIAQLAKQVSDKGITLVPLKVYLKQGFAKVLLGVGKGKRDYDKRETIKRKDQERQIQRTLKNFD
core_gene_1_DSM_16365	MAKQHGKHPDTALAQNRKARHDYAVEETYEAGIALTGTEIKSVRDRRVNLKDGFVQVRNGEAWMQNVHISPFKEGNRYNVDPLRSRKLLLHKKEISKLGAATMTKGVTIIPLKMYLKHGFAKVLIGVAHGKREYDKRQDIKKREQQRQIDRVMKHY
core_gene_1_DSM_16381	MAKQKSKKTPDNVLAQNRKARHDYFVTETVEAGLVLTGTEIKSIRERRINLQDGFAQIRNSEAWLMNVHINEYVQGNRFNHDPLRNRKLLLHKKQIHRLGLAAQDKGVTLVPLKVYLKHGFAKVLIGVAHGKREFDKRETIKRREQDRQIARVMKRY
core_gene_1_DSM_16634	MAKQVQKDRPLAQNRKASHDYYILDTIEAGIALTGTEIKSVRAGRINLKDGFAQIKNGEAWLMNVHISEYTQGNRFNHDPLRNRKLLLHKKQIMRLAEETSGKGITLVPLKVYLKNGFAKVLLGIAQGKHNYDKRETIKRRDQEREIRRTLKNYG
core_gene_1_DSM_16698	MTLMKKEKDENLIAQNKKARHDYFIKETYEAGIALTGTEIKSVRARRINLRDGYVQIINGSAFLENVHISEYKQGNRYNHEPLRSRRLLLHKKEINRLAKAQAERGIAIIPLKVYLKHGFAKVLIGVGQGKKEYDKRQTIKERDQKREIHRRYGI
core_gene_1_DSM_16761	MTLMKKEKDENLIAQNKKARHDYFIKDTYEAGIALTGTEIKSVRARRINLRDGYVQIINSSAFLENVHISEYKQGNRYNHEPLRSRRLLLHKKEINRLAKAQAERGIAIIPLKVYLKHGFAKVLIGVGQGKKEYDKRQTIKERDQKREIHRRYGI
core_gene_1_DSM_16982	MILLKKHHTKAANEVANNRKARHDYSILETYEAGISLTGTEIKSVRASKMNIKDGFVQARNGELWLENVNISIYDQGNQFNHDPLRNRKLLLHKKEIRKITASVQEKGITVVPLKVYLKHGFAKVLIGVAEGKKQYDKRETIKKRDQEREIRRVMKNAY
core_gene_1_DSM_16991	MAKRKEQKKPANQLAQNKKAGHNYEILETYEAGIALTGTEIKSVREGKMNLRDGYARVRNGEVWLENVHISPYKQGNQFNVDPLRNRKLLLKKREIAKLAGVVQEKGIAIVPLKAYLKHGYAKILIGVGKGKHEYDKRETLKRKEQARDVQRALSQRYD
core_gene_1_DSM_17330	MAKKQTKDQALANNRRASFNYLIGETYEAGIQLTGTEIKSVRLGQITIGDAYVTIRNGQAYLNNANISPYKQGNQFNSDPLRRRKLLLHKREIAALDEAVMQGGKTIVPLRVYLVKGFAKILIAIGTGKKNYDKRQTIKERDMQRELGKNLKNYH
core_gene_1_DSM_17757	MAKAKQKQTSALAQNKKARHDYSILKTYEAGMVLTGTEIKSVRASRINLKDGYVQIRNGEAILMNIHISEYLEGNQFNHDPLRNRKLLLHKKQIAELAEQTQNKGITIVPLKVYLKHGFAKVLIGVAKGKHEYDKRETIKRRDQEREIAKAVKRYR
core_gene_1_DSM_17758	MIMMAKKHPEKPKNQLATNRKARHDYAISDTYEAGMMLTGTEIKSVRAGKINLKDGYAQIRQGELWLENVHISPYDAGNQFNHDPLRRRKLLLHKHELAKLSGVVKDKGITIVPLKVYLKHGFAKVLIGVATGKHEYDKRETIKRREQDREMRRVIKNNF
core_gene_1_DSM_17896	MAKKSHEPTASNLVAQNKKARHDYSVLSTYEAGLVLTGTEIKSVRAHRVNLKDGYAQFHNGELWLMNVHISEYDNGTYHNQDPLRNRKLLLHKKELKRISGELTNKGITCIPLKMYLKHGFAKVLLGIAQGKHEYDKREAIKRREQDRQIERVMKHY
core_gene_1_DSM_18001	MVKKNKAKDSALAQNKKARHDYSILSTFEAGIVLTGTEIKSVRERRITLRDGFVQIRRGEAILMNVQISEYLQGNQFNHDPFRNRKLLLHKKEILKLQEETKNKGITIVPLKVYLKDGFAKVLIGVAKGKHEYDKRESLKKRDQQREIDRALKNH
core_gene_1_DSM_18382	MAKKKHKQHNDNLMAQNKKARHDYSILETYEAGVVLTGTEIKSIRERRINLKDGFVQIRNGEAYMMNVHISEYAQGNQFNHDPLRNRKLLLHKKEIQKLGQATQDKGITIVPLKVYLKKGFAKVLIGVAKGKREYDKRETIKRRDEQRTIERVMKRY
core_gene_1_DSM_18390	MAKGKHKQNNDNLMAQNKKARHDYSILETYEAGIVLTGTEIKSIRARRINLKDGFVQIRNGEAYMMNVHISEYAQGNQFNHDPLRNRKLLLHKKEIRKLAQATQDKGVTIVPLKVYLKKGFAKALIGVAKGKREYDKRETIKRRDEKRSIERVMKHY
core_gene_1_DSM_18527	MAKRKNKPKSANQLANNPKARHDYNISDTFEAGIALTGTEIKSVRAGKINLKDGFARVRGGEVWLENVHISPYKEGNQFNHDPLRNRKLLLHKREIAKLAGIAQDKGITIVPLKVYLKHGFAKVLIGIGQGKKNYDKRETLKRKEQDREMARAMKQRY
core_gene_1_DSM_18630	MPQKKNYERPLAQNKKAGHDYTIINTVEAGMVLTGTEIKSVRARRINLKDGFAQIRDGEAWLMNVHISPYDQGNQFNHDPLRNRKLLLHRKELRHLTAQLSDKGLTLVPLKVYLKHGYAKVLLGVAKGKHAYDKRETIKKRDQERQIQRALKNYE
core_gene_1_DSM_18793	MMAKKTRPDDNLIAQNKKARHDYAVTDTYEAGMVLTGTEIKSIRARRINLKDGYAQFYNDELWLMNVHISEYAGGNIFNHDPLRNRKLLLHRKELQKLRSAISQKGVTIVPLKVYLKHGYAKVLIGVAKGKHEYDKRNDLKKREQDRQIERVLKHY
core_gene_1_DSM_18933	MSKNVKNNALAQNKKARHDYNILETVEAGMVLTGTEIKSVRASRINLKDGFAQVKNGEAWLMNVHISPYDQGNIFNHDPLRNRKLLLHKKQLKQLGEETKKKGITLVPLKVYLKNGFAKVLIGVAQGKHEYDKRETIKRRDQEREIRRTLKNY
core_gene_1_DSM_19117	MAKKKPKKTPDNLLAQNRKARHDYAVTETVEAGLVLTGTEIKSVRERRINLQDGFAQIRNDEAWLMNVHISEYVQGNRFNHDPLRNRKLLLHKKQIHRLGLATQDKGVTLIPLKVYLKHGFAKVLLGVAHGKREYDKRESLKRREQDRQIARVMKHY
core_gene_1_DSM_19284	MKEKKKEDNVLAQNRQARHDYFIKDTYEAGIALTGTEIKSVRARHVSLRDGYVQIINGSAFLENVHIDEYKEGNRYNHDPLRSRRLLLHKKEIAKLAEVKAQRGMTIVPLKVYIKHGFAKVLIGVAQGKKEYDKRETIKKRDQERDLRRKYGI
core_gene_1_DSM_19394	MAKRKPKKTPDNQLAQNRKARHDYTVTETIEAGLVLTGTEIKSMRERRITLQDGFAQIRSGEAWLMNVHISEYAQGNQFNHDPLRNRKLLLHKKEIKRLGLATQDKGVTLIPLKVYLKHGFAKVLIGVAHGKREYDKRESLKRREQDRQIARVMKHY
core_gene_1_DSM_19395	MAKRKPKKTPDNQLAQNRKARHDYTVTETIEAGLVLTGTEIKSMRERRITLQDGFAQIRNGEAWLMNVHISEYAQGNQFNHDPLRNRKLLLHKKEIKRLGLATQDKGVTLIPLKVYLKHGFAKVLIGVAHGKREYDKRESLKRREQDRQIARVMKHY
core_gene_1_DSM_19519	MMVKKKHENPPLAQNKKASHDYAIIDTVEAGIVLTGTEIKSVRARRINLKDGFAQIRNSEVWLMNVHISPYEQGNQFNHDPLRNRKLLLHKKQIADLGKMTSDKGITLVPLKVYIKSGFAKVLLGVGKGKRDYDKRESIKRKDQERQIQRTLKNYS
core_gene_1_DSM_19674	MKKHHTKAASEVANNRKARHDYNILDTYEAGISLTGTEIKSVRASKINIKDGFVQPHNGELWLENVNISVYDQGNQFNHDPLRNRKLLLHKKEIRKISSTVQEKGITVIPLKVYLKHGFAKVLIGVAEGKRKYDKRETIKKRDQEREIQRIVKNAY
core_gene_1_DSM_19682	MKKHHVKAANEVANNRKARHDYNILSTYEAGISLTGTEIKSVRASKINIRDGFVQPRNGELWLENVNIAIYDQGNQFNHDPLRNRKLLLHKKEIRKIASTVQEKGITVIPLKVYLKNGFAKVLIGIAQGKRQFDKRETIKRRDQEREIQRAMKSAVR
core_gene_1_DSM_19904	MAKGKKQHNNDNLMAQNKKARHDYSISETYEAGIVLTGTEIKSIRDRRINLKDGFVQIRNDEAYMMNVHISEYAQGNQFNHDPLRNRKLLLHKKQIRKLAQITQDKGVTIVPLKVYLKNGFAKVLIGVATGKHEYDKRETIKRRDQKRQIERVMKHY
core_gene_1_DSM_19906	MAKRKPKQNNDNLMAQNKKARHDYSILETYEAGVVLTGTEIKSIRERRINLKDGFVQIRNNEAWMMNVHISEYAQGNQFNHDPLRNRKLLLHKKQIKKLALATQDKGVTIVPLKVYLKSGFAKVLIGVAKGKREFDKRETIKRRDQKRQIERVMKHY
core_gene_1_DSM_19907	MVKKKPKQNNDNLMAQNKKARHDYSILETYEAGVVLTGTEIKSIRERRINLKDGFVQIRNNEAWMMNVHISEYAQGNQFNHDPLRNRKLLLHKKQINKLAQATQDKGVTIVPLKVYLKKGFAKVLIGVAKGKREFDKRETIKRRDQKRQIERVMKHY
core_gene_1_DSM_19908	MAKGKKQHNNDNLMAQNKKARHDYSISETYEAGIVLTGTEIKSIRDRRINLKDGFVKIRNDEAYMMNVHISEYAQGNQFNHDPLRNRKLLLHKKQIRKLAQITQDKGVTIVPLKVYLKNGFAKVLIGVATGKHEYDKRETIKRRDQKRQIERVMKHY
core_gene_1_DSM_19909	MLAKKKTPTDKNVMAQNKKARHDYAILNTYEAGLALTGTEIKSIRARRVNLTDGFAQIRNGEAWLMNIHISEYDQGNRFNHDPLRNRKLLLHKKEISKLQGETQDKGITIVPLRIYIKNGFAKVLLGVAKGKHEYDKRESIKRRDQDRQIARVLKHY
core_gene_1_DSM_19910	MTTGKQHKERPLAQNRKASHDYSIIDTIEAGVVLTGTEIKSIRNRRLNLKDGFAQIRNGEAWLMNVHISPYDQGNQFNHDPLRKRKLLLHKKQIQRLMNESSDKGVTLVPLKVYLKSGFAKVLLGVGKGKRAYDKRESIKRKDQERQIQRTLKNYS
core_gene_1_DSM_19927	MAKKPQVKDQALAQNKKARHDYSILSTMEAGIALTGTEIKSVRERRITLRDGFVQIRHGEAILVNVQISEYLQGNQFNHDPLRNRKLLLHKKEIQKLQEASQNKGITIVPLKVYLKHGFAKVLIGVAKGKHEYDKRETLKKRDQQREIERALKNR
core_gene_1_DSM_19971	MTKEKHHDRPLAQNRKAGHDYSIIDTIEAGVVLTGTEIKSIRNRRINLKDGFAQVRNGEAWLMNVHISPYDQGNQFNHDPLRKRKLLLHKKQIQRLVNESSNKGITIVPLKVYLKNGFAKVLLGIGKGKRSYDKRESIKRKDQERQIQRTLKNYK
core_gene_1_DSM_19972	MAKGKKQHDQPLAQNKKARHDYAIITTFEAGVVLTGTEIKSIRARRINLKDGFAQVRNGEVWLMNVHISPYDQGNQFNHDPLRKRKLLLHKKEILQLTKQVSDKGITLVPLKVYLKNGFAKILLGVGKGKRAYDKRESIKRKDQERQIQRTLKNFS
core_gene_1_DSM_20001	MAKKAKSADNVLAQNKKARHDYTILETYEAGIVLTGTEIKSVRNGRINLKDGFARVRNGEVWLENVHISPYEQGNQFNVDPLRNRKLLLRKKEIGKLLGATQGSGITLVPLRVYLKHGFAKLLLGVAKGKHTYDKRETLKRRDQDRELQRVMKNHG
core_gene_1_DSM_20003	MKKKHVSDNVLAQNKKARHDYLILETYEAGMVLTGTEIKSVRAGRMNLKDGFARIRNGELFLENVHISPYAQGNQFNVDPLRNRKLLVHKQELRKLGNAVQDKGITLVPLRVYLKHGFAKLLLGVAKGKHEYDKRETIKRREQDREMQRVLKNRY
core_gene_1_DSM_20004	MIGVAKKAKSADNVLAQNKKARHDYIILETYEAGIVLTGTEIKSVRNGRINLKDGFARVRNGEVWLENVHISPYEQGNQFNVDPLRNRKLLLRKKEIGKLLGATQGSGITLVPLRVYLKHGFAKLLLGVAKGKHTYDKRETLKRRDQDRELQRVMKNHG
core_gene_1_DSM_20011	MAKKHRQKPDNLLAQNKKAGHDYNILDTYEAGIALTGTEIKSVRDGKLNLRDGFARIRNNEAWLENVHISPYKEGNLFNVDPMRNRKLLLHKREIRKLGQMTARQGVTLVPLRMYLKHGYAKVLIGVAEGKHNYDKRETLKRKDQEREVQRALKARY
core_gene_1_DSM_20014	MPKKKKVVNDALATNRKARHDYNIGETMEAGIELTGTEIKSIRAGRITIADGFVQIRQNQAWLENVNISPFEQGNQFNHEPLRSRRLLLHKQQINQLAEAVSQKGKTVIPLKVYIKRGFAKVLIGIATGKHNYDKRETLKRRDQERDLQRAMKR
core_gene_1_DSM_20016	MAKKSHQENNDNLIAQNKKARHDYFVTDTVEAGLVLTGTEIKSVRAHRVNLKDGFAQVRNGEAWLMNVHISEYDNGTYFNQDPLRNRKLLLHKKEINKLVGALQDKGVTLIPLKMYIKHGYAKVLLGLAKGKHQYDKREAIKRREQNREIERVMKHY
core_gene_1_DSM_20017	MAKKHPQKPANLIAQNKKAGHDYNILETFEAGLVLTGTEIKSVRKGKISLRDGFARVRKGEAYLENVHISPYEQGNQFNHDPLRNRKLLLHKKEIAKIGALTKDKGITIVPLRVYLKHGFAKVLIGVGEGKREYDKRETLKRKEQDREMARALRKR
core_gene_1_DSM_20019	MAKKHPQKPANLIAQNKKAGHDYNILETFEAGLVLTGTEIKSVRKGKINLRDGFARVRKGEAYLENVHISPYEQGNQFNHDPLRNRKLLLHKKEITKIGALTKNKGITIVPLRVYLKHGFAKVLIGVGEGKREYDKRETLKRKEQDREMARAVRIKG
core_gene_1_DSM_20021	MAKKHRQKPDNLLAQNKKAGHDYNILDTYEAGIALTGTEIKSVRDGKLNLRDGFARIRNNEAWLENVHISPYKEGNLFNVDPMRNRKLLLHKKEIRKLGQMTARQGVTLVPLRMYLKHGYAKVLIGVAEGKHNYDKRETLKRKDQEREVQRALKARY
core_gene_1_DSM_20054	MAKKKSKKTPDNVLAQNRKARHDYTVLETVEAGIALTGTEIKSVRERRVNLQDGFAQIRNNEAWLMNVHISEYVQGNRFNHDPLRNRKLLLHKKEIRRLGQATMDKGVTLVPLRMYLKHGFAKVLIGVAQGKREFDKRETIKRREQDRQIARVMKHY
core_gene_1_DSM_20055	MAKKNHQGLDANLIAQNKKARHDYTVTDTFEAGLVLTGTEIKSVRARRVTLKDGYAQFHNGELWLMNVHIAEFAGGNIFNHDPLRNRKLLLHKKELKKLQGELTAKGVTLVPLKMYLKHGYAKVLLGLAQGKHEYDKRNAIKKREQDRQIERVMKHY
core_gene_1_DSM_20057	MAKGKKQHNNDNLMAQNKKARHDYSISETYEAGIVLTGTEIKSIRARRINLKDGFVQIRNDEAYMMNVHISEYAEGNQFNHDPLRNRKLLLHKKQIRKLAQITQDKGVTIVPLKVYLKNGFAKVLIGVATGKHEYDKRETIKRRDQKRQIERVMKHY
core_gene_1_DSM_20072	MKQKAKDENVLAQNRQARHDYFIKDTYEAGIALTGTEIKSVRARHVTLRDGYVQIINGSAFLENVHIDEYKEGNRYNHDPLRSRRLLLHKKEIAKLADVKAQKGMTIVPLKVYLKHGFAKVLIGVAQGKKEYDKRETIKKRDQDRELRRKYRI
core_gene_1_DSM_20074	MKQKAKDENVLAQNRQARHDYFIKDTYEAGIALTGTEIKSVRARHVTLRDGYVQIINGSAFLENVHIDEYKEGNRYNHDPLRSRRLLLHKKEIAKLADVKAQKGMTIVPLKVYLKHGFAKVLIGVAQGKKEYDKRETIKKRDQDRELRRKYRI
core_gene_1_DSM_20079	MKEKEENLIAQNKKARHDYFIKETLEAGIALTGTEIKSVRARRINLRDGYVQIINGSAYLENVHISEYKQGNRYNHDPLRSRRLLLHKKEINRLAKVQAERGIAIIPLKVYLKHGFAKVLIGVGQGKKEYDKRQTIKERDQKREIRRKYGI
core_gene_1_DSM_20081	MKQKAKDENVLAQNRQARHDYFIKDTYEAGIALTGTEIKSVRARHVTLRDGYVQIINGSAFLENVHIDEYKEGNRYNHDPLRSRRLLLHKKEIAKLADVKAQKGMTIVPLKVYLKHGFAKVLIGVAQGKKEYDKRETIKKRDQDRELRRKYRI
core_gene_1_DSM_20176	MAKRKHKQNNDNLMAQNKKARHDYSILETYEAGIVLTGTEIKSIRDRRINLKDGFVQIRNGEAYMVNVHISEYAQGNQFNHDPLRNRKLLLHKKEIRKLGQATQDKGVTIVPLKVYLKSGFAKVLIGVAKGKREYDKRETIKRRDEQRTIERVMKRF
core_gene_1_DSM_20178	MAKKHRQKPDNLLAQNKKAGHDYNILDTYEAGVALTGTEIKSVRDGKINLRDGFARIRNNEAWLENVHISPYKEGNLFNVDPMRNRKLLLHKKEIRKLGQLTARQGVTLVPLRMYLKHGYAKVLIGVAEGKHNYDKRETLKRKDQEREVQRALKARY
core_gene_1_DSM_20183	MRKHRAKAANEVANNRKARHDYNILDTYEAGISLTGTEIKSVRASKINIRDGFVQARNGELWLENVNISIYDQGNQFNHDPLRNRKLLLHRKEIRKISSTIQEKGITVVPLKVYLKHGFAKVLIGIAEGKKQYDKRETIKRRDQEREIQRVMKNAY
core_gene_1_DSM_20184	MILLKKHHTKAANEVANNRKARHDYNILETYEAGIALTGTEIKSVRASKMNIKDGFVQARNGELWLENVNISIYDQGNIFNHDPLRNRKLLLHKKEIRKITSSIQEKGITVVPLKVYLKHGFAKVLIGIAEGKKQYDKRETIKKRDQEREIRRVMKNAY
core_gene_1_DSM_20190	MAKKTQQHDRPLATNNKARYNYAIGETFEAGMALTGTEIKSIRAGKVNIGDGFVQVRHGEAFLDNVHISPFEQGNQFNHDPLRSRRLLLHKREIRLLAQASEEAGKTIVPLRIYLKHGFAKVLIGIATGKNKYDKRQTIKQRDQERDMRRALRRL
core_gene_1_DSM_20196	MAKKKSNADGALATNNKAKYNYFIGETYEAGIELTGTEIKSVRASKITIADGFIQIRDGQAWLDNVHISPFEQGNRFNHEPLRSRRLLLHKKEIKALGEATAQQGKTIVPLRVYLKHGFAKVLIGVATGKHNYDKRETIKKRDQDRDLRRSLKVR
core_gene_1_DSM_20203	MARKKHQPTEKNVMATNRKARHDYFISDTYEAGISLTGTEIKSVRARRMNLKDGFVQIRNGQAYLMNVHISEYAQGNQFNHDPLRNRKLLLHKKEIKKLGEATLTKGITIVPLKVYLKHGYAKVLIGVAKGKREYDKRETIKQRDTQRQIDRVMKHY
core_gene_1_DSM_20249	MKKHHTKAANEVANNRKARHDYNILDTYEAGISLTGTEIKSVRASKINIKDGFVQPRNGELWLENVNISVYDQGNQFNHDPLRNRKLLLHKKEIRKISSTVQEKGITVIPLKVYLKHGFAKVLIGVAEGKRKYDKRETIKKRDQEREIQRIVKNAY
core_gene_1_DSM_20253	MISVAKKKKPATNVLARNKKARHDYTILETYEAGIVLTGTEIKSVRAGRMNLKDGFARVRNGEVWLENVHISPYEQGNQFNVDPLRNRKLLLKKREIKKLIGTTQNAGITLVPLRVYLKHGVAKLLLGVARGKHSYDKRETIKRRDQDRELRRVMKNRW
core_gene_1_DSM_20258	MAKKHRQKPDNLLAQNKKAGHDYNILDTYEAGIALTGTEIKSVRDGKLNLRDGFARIRNNEAWLENVHISPYKEGNLFNVDPMRNRKLLLHKREIRKLGQMTARQGVTLVPLRMYLKHGYAKVLIGVAEGKHNYDKRETLKRKDQEREVQRALKARY
core_gene_1_DSM_20285	MAKAKTKQRDPALAQNKKARHDYLISETFEAGMVLTGTEIKSVRASRINLKDGYVQIRNGEAILMNIHISEYTEGNQFNHDPLRNRKLLLHKKQIAELAEQTQNKGITIVPLKVYLKHGFAKVLIGVAKGKHEYDKRETLKRRDQEREIAKAVKRYR
core_gene_1_DSM_20314	MAKQHGKHPDTALAQNRKARHDYAVEDTYEAGIALTGTEIKSVRDRRVNLKDGFVQIRNGEAWMQNVHISPFKEGNRFNVDPLRNRKLLLHKKEISKLGAATMTKGVTIIPLKMYLKHGFAKVLIGVAHGKREYDKRQDIKKREQQRQIDRVMKHY
core_gene_1_DSM_20331	MAKARTKHRDPALAQNKKARHDYIISQTFEAGMVLTGTEIKSVRASRINLKDGYVQIRNGEAILMNIHISEYTEGNQFNHDPLRNRKLLLHKKQIAELAEQTQNKGITIVPLKVYLKHGFAKVLIGVAKGKHEYDKRETLKRRDQEREIAKVVKRYR
core_gene_1_DSM_20332	MAKKPQVKDQALAQNKKARHDYSILSTMEAGIALTGTEIKSVRERRITLRDGFVQIRHGEAILVNVQISEYLQGNQFNHDPLRNRKLLLHKKEIQKLQEASQNKGITIVPLKVYLKHGFAKVLIGVAKGKHEYDKRETLKKRDQQREIERALKNR
core_gene_1_DSM_20335	MAKKHAEKPKNQVATNRKARHDYTISETYEAGIVLTGTEIKSVRAGKINLKDGFAQVRHGELWLENVHISPYDAGNQFNQDPLRNRKLLLHKREIAKLAGIIQDKGTTIVPLKAYLKHGYAKVLLGVAKGKHEYDKRETIKRREQDREMQRVLKNNF
core_gene_1_DSM_20336	MAKKPKSNDKALAQNKKARHDYSILSTMEAGMVLTGTEIKSIRDRRVTLRDGYVQIRHGEAILMNVQINEYLQGNQFNHDPFRNRKLLLHKKEILKLQEETKNKGITIVPLKMYLKNGFAKVLIGVAKGKHEYDKRESLKKRDQQREIDRALKNR
core_gene_1_DSM_20342	MPKHEGKLVAQNRKARHDYTIIDTIEAGMVLQGTEIKSIRGARINLKDGYARIYKDEIYLHNVHISPYEQGNQFNHDPLRIRKLLMHKKQIARLVNETKGTGITLVPLKVYIKNGYAKVLIGLAKGKKNYDKREDLKRKDAKRDLDRTMKIR
core_gene_1_DSM_20349	MAKKKNIQNDALATNRKARFNYAIEETFEAGIVLTGTEIKSVRAGQITIGDGFVTIHDGQAYLTNVHIANYEQGNQFNVDPLRSRILLLHKRQIQQLAALVKEAGVTIVPLKVYMKKGFAKVLIGVGRGKKQYDKRQSIKKRDMERELNRQFKR
core_gene_1_DSM_20350	MARKKHQPTEKNVMATNRKARHDYFISDTYEAGISLTGTEIKSVRARRMNLKDGFVQIRNGQAYLMNVHISEYAQGNQFNHDPLRNRKLLLHKKEIKKLGEATLTKGITIVPLKVYLKHGYAKVLIGVAKGKREYDKRETIKQRDTQRQIDRVMKHY
core_gene_1_DSM_20403	MAGKNSEKQRPLAQNKKARHDYNILETVEAGIVLTGTEIKSVREGRVTLKDGFAQIKNDEAWLENVHISEYTAGNRFNHDPLRRRKLLLHKKQIVQLGQKTSAKGVTLVPLKVYLKNGFAKVLIGVATGKHEYDKRETIKRRDQEREIQRTLKNFK
core_gene_1_DSM_20405	MKIIAQNKKARHDYFILNTIEAGIELKGTEIKSIRNGQCNLKDSFVRIKNGEAFIENMHISPYKEGNIFNVDPRRTRKLLLHKKEIKKLEKEIMQEGLTIVPLQLYFNTSKAKLEIAVAKGKKNYDKRQSLKEKDMKRDIDKALKNAY
core_gene_1_DSM_20410	MPKKKKVVNDALATNRKARHDYNIGETMEAGLELTGTEIKSIRAGRITIADGFVQIRNGQAWLDNVNISPFEQGNQFNHEPLRSRRLLLHKQQIRQLEAEVSQKGKTIIPLKVYIKRGFAKVLIGVATGKHNYDKRETLKRRDQERDLQRALKR
core_gene_1_DSM_20444	MVKKRHENPPLAQNKKASHDYAIIDTVEAGIVLTGTEIKSVRARRINLKDGFAQVHNGEVWLMNVHISPYEQGNQFNHDPLRNRKLLLHKKQIADLGKMTSDKGITLVPLKVYIKSGFAKVLLGVGKGKKDYDKRESIKRKDQERQIQRTLKNYG
core_gene_1_DSM_20451	MVKKKSKPNNDNVMATNRKARHDYFIEETFEAGISLTGTEIKSVRERRVTLKDGFVSFRNGEAFLQNIHINEYTEGNQFNHDPLRNRKLLLHKKEIRKLSDAVQTKGVTVVPLKMYLKHNFAKVLIGVAKGKHEYDKRHDIKARDQKRQIDRVMKHY
core_gene_1_DSM_20452	MVKKAQHERPLAQNRKASHDYYILDTLEAGIALTGTEIKSVRAGRLNLKDGFAQIKNGEAWLMNVHISEYTQGNRFNHDPLRNRKLLLHRKQIIKLADETSGKGITLVPLKVYLKNGFAKVLLGVAQGKHNYDKRETIKRRDQEREIRRTLKNYS
core_gene_1_DSM_20505	MATMAKKQKPKPDNLIAQNKKARHDYTITDTYEAGIALTGTEIKSVRDGKINLKDGFARIRNGEVWLENVHISPYREGNQFNVDELRNRKLLLHRKEINKLGAATAGQGNTLVPLKVYLKHGYAKVLIGVAVGKHNYDKRETLKKRDQERDIARALRER
core_gene_1_DSM_20509	MAKKSSPKDKPLAQNKKASHDYHILDTIEAGIVLTGTEIKSIRAARINLKDGFAQIKNGEAWLMNVHISLYDQGNQFNHDPLRNRKLLLHKKQINQLAGEISKKGVTLVPLKVYIKNGFAKVLLGLAQGKHDYDKRESIKKRDQEREIRRTLKNYR
core_gene_1_DSM_20515	MAKKKKTPNDKNVMAQNKKARHDYAILDTYEAGMVLTGTEIKSVRARRITLQDGFAQIRNNEAWLMNVHIDEYAEGNRFNHDPLRNRKLLLHKKEIKKLQDAASDKGITLIPLRVYLKNGVAKVLIGVAKGKHEYDKRETLKRRDQQRQIDRVMKRY
core_gene_1_DSM_20531	MTLMKKEKEKDENLIAQNKKARHDYFIKETYEAGIALTGTEIKSVRARRINLRDGYVQIINGSAFLENVHISEYKQGNRYNHEPLRSRRLLLHKKEINRLAKAQAERGIAIIPLKVYLKHGFAKVLIGVGQGKKEYDKRQTIKERDQKREIHRRYGI
core_gene_1_DSM_20533	MITLKQKAKAADNVVAQNRKANHDYLIEDTIEAGIELTGTEIKSVRARRITLKDGYVRIRNGQAWLENVHISEYAQGNQFNHDPIRNRRLLLHKREIARLDEYQQEKGMAIVPLKVYLKRGFAKVLIGLGRGKKNYDKRETIKRRDQERELQRITKIKY
core_gene_1_DSM_20534	MITLKQKAKAADNVVAQNRKANHDYLIEDTIEAGIELTGTEIKSVRARRITLKDGYVRIRNGQAWLENVHISEYAQGNQFNHDPIRNRRLLLHKREIARLDEYQQEKGMAIVPLKVYLKRGFAKVLIGLGRGKKNYDKRETIKRRDQERELQRITKIKY
core_gene_1_DSM_20555	MAKSKPKDNALAQNRKARHDYNILETYEAGIALTGTEIKSVRASRINLKDGFAQVKNGEVWLMNVHISLYDQGNIFNHDPLRNRKLLLHKKEIKHLSEETQKKGITIVPLKVYIKNGFAKVLIGIAQGKHVYDKRETIKRRDQEREIRRTLKNYG
core_gene_1_DSM_20557	MKKEANNVLAQNKKASHDYFIKETIEAGIALTGTEIKSVRARRIQLRDGYVQIYNGNAYLENVHISEYKQGNIYNHDPLRRRQLLLHKKEIRKLAEVQAQQGMAIIPLKVYLKKGFAKILLGIGQGKKQYDKRETIKKRDQERELRRKYRM
core_gene_1_DSM_20571	MARKKHQPTEKNVMATNRKARHDYFISDTYEAGISLTGTEIKSVRARRMNLKDGFVQIRNGQAYLMNVHISEYAQGNQFNHDPLRNRKLLLHKKEIKKLGEATLTKGITIVPLKVYLKHGYAKVLIGVAKGKREYDKRETIKQRDTQRQIDRVMKHY
core_gene_1_DSM_20584	MKKEKEDNLIAQNKKARHDYFIKETLEAGIALTGTEIKSVRARRINLRDGYVQIVNGQAWLENVHISEYKQGNRYNHEPLRSRRLLLHKKEIARLAKAQSERGIAIIPLKVYLKHGFAKVLIGVGQGKKEYDKRQTIKERDQKRDIRRKYGV
core_gene_1_DSM_20586	MEKVMPRREKKILAKNRSARYEYFIEETFEAGLVLRGTEVRSLRERSCQITDSFCLIRDGQCWLHGVHIHPYSHGNVWNVDPDRKRRVLLHRRQIDYLDGKLRTKGTALIPLELYFDENNRVKLLIGLGVGKKLYDKRADMAKRDTDREIARALKERNRY
core_gene_1_DSM_20587	MAKRKNRHNNDNLMAQNKKARHDYSISDTYEAGIVLTGTEIKSIRARRINLKDGFVQIRNDEAYMMNVHISEYAQGNQFNHDPLRNRKLLLHKKQIRKLAQITQDKGVTIVPLKVYLKNGFAKVLIGVATGKHEYDKRETIKRRDQKRQIERVMKHY
core_gene_1_DSM_20593	MAKKHKTTSSYLATNNKARYNYAIGETFDAGMELTGTEIKSVRAGQITIADGFVQVRNGEAWLDNVNIAPFAQGNQFNHEPLRSRRLLLHKREIQAIEKATANAGVTAVPLKVYIKHGFAKILIGIGTGKRQYDKRETIKKRDQERDLRRKFKR
core_gene_1_DSM_20602	MAKQAQHERPLAQNRKASHDYYILDTIEAGVALTGTEIKSVRAGRINLKDGFAQIKNGEAWLMNVHISEYTQGNRFNHDPLRNRKLLLHKKQIVRLANETSGKGITLVPLKVYLKNGFAKVLIGVAQGKHSYDKRETIKRRDQEREIRRTLKNYS
core_gene_1_DSM_20605	MLKKNQPLNRPLAQNKKANHDYNILTTFEAGMVLTGTEIKSVRARRVNLKDGFAQIRNGEVWLMNVHISPYDQGNQFNHDPLRNRKLLLHKKEILRLGNQLNDKGVTLIPLKIYLKHGFAKVLLGVAKGKHEYDKRETIKRRDQQRQIQRVLKNYG
core_gene_1_DSM_20623	MPKGDGKLVAQNRKARHDYSIIDTVEAGMVLQGTEIKSVRGARINLKDGYAKIQNGEIYLHNVHISPYEQGNQFNHDPLRVRKLLMHKKQILRLLNETKATGNTLIPLKVYIKDGYAKVLIGLAKGKKNYDKREDLKRKDMKRETDRMMRIK
core_gene_1_DSM_20634	MVKHHQERNDNVVAQNKKARHDYSIEETYEAGIVLTGTEIKSIRDKRVNLRDGFAQIRNGEAWLMNVHISLYDQGNQFNHDPLRNRKLLLHKKELRKLSGELSNKGITLVPLKMYIKNGYAKVLLGVAQGKHEYDKRETIKRREQNRQIERVMKHY
core_gene_1_DSM_20653	MKGWLAMKKTKTKDAPLAQNKKARHDYQILETLEAGLVLTGTEIKSVRERRINLKDGFAQIHNGEAWLMNVHISEYTQGNRFNHDPLRARKLLLHKKEIQKLTGQTSEKGITIVPLKVYLKHGFAKVLLGIAKGKHDYDKRETIKKRDQEREIRRTLKNYR
core_gene_1_DSM_20655	MKGWLAMKKPKTKDAPLAQNKKARHDYQILETIEAGLVLTGTEIKSVRERRINLKDGFAQIHNGEAWLMNVHISEYTQGNRFNHDPLRARKLLLHKKEIQKLTGQTSEKGITIVPLKVYLKHGFAKVLLGIAKGKHDYDKRETIKKRDQEREIRRTLKNYR
core_gene_1_DSM_20690	MKMAKKKRKPNDNNVMATNRKARHDYFIEQTYEAGISLTGTEIKSVRERRLNLKDGFVSIRNGEAYLMNVHINEYSEGNQFNHDPLRNRKLLLQKKEIKHLADAVQTKGITVVPLKVYIKHNFAKVLIGVAKGKHEYDKRETIKQRDQKRQIDRVMKHY
core_gene_1_DSM_20719	MAKKHPQKPANLIAQNKKAGHDYNILETFEAGLVLTGTEIKSVRKGKINLRDGFARVRSGEAYLENVHISPYEQGNQFNHDPLRNRKLLLHKKEISKIGALTKNKGITIIPLRVYLKHGFAKVLIGVGEGKREYDKRETLKRKEQDREMARAVRIKG
core_gene_1_DSM_20722	MPKHEGKLVAQNRKARHDYTIIDTIEAGMVLQGTEIKSIRGARINLKDGYARIYKDEIYLHNVHISPYEQGNQFNHDPLRIRKLLMHKKQIARLVNETKGTGITLVPLKVYIKNGYAKVLIGLAKGKKNYDKREDLKRKDAKRDLDRTMKIR
core_gene_1_DSM_20730	MPKHEGKLVAQNRKARHDYTIIDTIEAGMVLQGTEIKSIRGARINLKDGYARIYKDEIYLHNVHISPYEQGNQFNHDPLRIRKLLMHKKQIARLVNETKGTGITLVPLKVYIKNGYAKVLIGLAKGKKNYDKREDLKRKDAKRDLDRTMKIR
core_gene_1_DSM_20749	MKRKNENLVVQNKKARHDYFIKETLEAGIALTGTEIKSVRARRINLRDGYVQIINGSAFLENVHISEYKEGNRYNHEPLRSRRLLLHKKEIRRLTKAQAERGIAIIPLKVYIKHGFAKVLIGVGQGKKQYDKRRTIKKRDQERELRRKYKV
core_gene_1_DSM_21051	MTKGKHNERPLAQNRKAGHDYSIIDTIEAGVVLTGTEIKSIRNRRINLKDGFAQVRNGEVWLMNVHISPYDQGNQFNHDPLRKRKLLLHKKQIQRLMNESSNKGITIVPLKVYLKGGFAKVLLGIGKGKRAYDKRESIKRKDQERQIQRTLKNYS
core_gene_1_DSM_21115	MAKQHGKHPDTALAQNRKARHDYAVEDTYEAGIALTGTEIKSVRDRRVNLKDGYVQIRNGEAWMMNVHISPFAEGNRFNVDPLRNRKLLLHKKEISKLGEATQTKGVTIIPLKMYLKHGFAKVLIGVAHGKREYDKRQDIKKREQQRQIDRVMKHY
core_gene_1_DSM_21116	MLGVYTMVKKKIDIPPLAQNKKASHDYTIIDTVETGVVLTGTEIKSVRARRINLKDGFAQVRNGEVWLMNVHISPYEQGNQFNHDPLRNRKLLLHKKQIIDLDKKTSDKGITLVPLKVYIKSGFAKVLLGVGKGKHDYDKRETIKRKDQERQIQRSLKNFG
core_gene_1_DSM_21376	MTKGKHNERPLAQNRKASHDYSIIDTIEAGVVLTGTEIKSIRNRRINLKDGFAQVRNGEVWLMNVHISPYDQGNQFNHDPLRNRKLLLHKKQIQRLMNESSNKGITLVPLKVYLKGGFAKVLLGIGKGKRAYDKRETIKRKDQERQIQRTLKNYG
core_gene_1_DSM_21401	MKQKADNLIAQNKKASHDYFIKETLEAGIALTGTEIKSIRARRINLRDGYVQIINGSAFLENVHISEYKEGNRYNHDPLRSRRLLLHKKEIARLAGIQAQQGMAIIPLKVYLKHGFAKVLIGVGQGKKQYDKRQTIKKRDQDREIHRKYGI
core_gene_1_DSM_21775	MAKKKSKKTPDNVLAQNRKARHDYAVSDTVEAGLVLTGTEIKSLRERRVNLQDGFAQIRNNEAWLMNVHISEYVQGNRFNHDPLRNRKLLLHKKEIRRLGIATQDKGVTLVPLKMYLKHGFAKVLIGVATGKREYDKRETIKRREQDRQIARVMKRY
core_gene_1_DSM_22301	MAKAKKKTQNSALAQNKKARHDYLISQTYEAGMVLTGTEIKSVRASRINLKDGYVQIRNGEAILMNIHISEYTEGNQFNHDPLRNRKLLLHKKQIAELAEQTQNKGITIVPLKVYIKHGFAKVLIGVAKGKHEYDKRETIKRRDQEREIAKAVKRYR
core_gene_1_DSM_22408	MAKKPQKFDRPLAQNRKASHDYHILSTVEAGIALTGTEIKSIRASRINLKDGYAQIRNGEAWLANVHISPYEQGNQFNHDPLRNRKLLLHRKEIIRLASETQNKGITLVPLKVYIKNGYAKVLIGVAKGKHDYDKRETLKRKDQEREIQRALKNY
core_gene_1_DSM_22467	MAKTKSKKTPDNLLAQNRKARHDYRVTETVEAGLVLTGTEIKSVRERRINLQDGFAQIRNGEAWLMNIHISEYVQGNRFNHDPLRNRKLLLHKKQIHRLGLATQNKGVTLIPLKVYLKHGFAKVLLGVAEGKREYDKRETIKRREQDRQIARVMKRY
core_gene_1_DSM_22689	MAKKRHNQADTNVMATNRKARHDYFIEQTYEAGIALTGTEIKSVRNRRLNLKDGFVAVRAGEAYLMNVHINEYTEGNQFNHDPLRRRKLLLHKQELKRLATAVQTKGVTVVPLKVYLKHNFAKVLIGVAKGKHVYDKRETLKKRDQERQIERVMKHY
core_gene_1_DSM_22696	MAKKPKSSNDALANNRKARHEYSILETYEAGMELTGTEIKSVRSARITIGDGFVSIKNDEAFLMNVNIAEFTAGNRFNHDPLRSRKLLLHKREIGKLQAAIAQKGMTIVPLKVYIKHGFAKVLIGVAQGKHAYDKREALKKRDQQRDIDRALSQRY
core_gene_1_DSM_22697	MAKKMKPKPDNLLAQNKKAWHDYNILETYEAGIALTGTEIKSVRAGKTNLRDGFIRITNNEAWLVNVHISPYKEGNQFNVDPLRSRKLLLHKKEIAKLLAALTQQGKTAVPLRMYLKHGYAKVLIGVAEGKKLYDKREALKKKDQKREMARALKERY
core_gene_1_DSM_22698	MAKKHRQKPANLLAQNKKARHDYNIGDTYEAGLALTGTEIKSVRAGKMNLKDGFARIRNGEAWLENVHISPYKEGNVFNVDPLRNRKLLLHKQEIRRLDEATAGKGLTIVPLRVYLKHGYAKVLLGIASGKHNYDKRETLKRRDQDREIARAIKERY
core_gene_1_DSM_23026	MAKKKKVQDDALAQNKKARHDYSILDTMEAGMVLTGTEIKSVRARRITLKDGFVQVRNGEAYLMNIHISEYTQGNQFNHDPLRNRKLLLHKKQIKILQEQTLTKGITVVPLKVYLKHGFAKVLIGIAKGKHEYDKRETIKKRDQQREIDRALKNYR
core_gene_1_DSM_23037	MKKQKSTDNLIAQNRKANHNYFIDETVEAGLVLTGTEIKSIRNRRVNIKDGYVRVRRGEAWLENVHISEYKEGNQFNQEPTRNRKLLLHKKQIAHLLGIQQEKGLTIVPLKIYLKRGFAKVLIGVGRGKKNYDKRETIRRRDQERDMQRLLKIR
core_gene_1_DSM_23365	MLSKKKAPADKNVMAQNKKARHDYQILDTYEAGLVLTGTEIKSVRDKRVNLQDGFAQIRNGEAWLMNIHISEYAQGNRFNHDPLRNRKLLLHKKEIAKLIGTTKDKGITIVPLRMYIKNGVAKVLIGVAKGKHEYDKRETIKRREQDRQIARVMKHY
core_gene_1_DSM_23829	MAKKKQKAKDDNLMAQNRKARHDYSILQTYEAGVALTGTEIKSVRARRLNLKDGFAQIRNGQAYLMNVHISEYAQGNQFNHDPLRNRKLLLHKQEIKRLANDTQSKGITIVPLKVYLKHGYAKVLLGVAQGKREYDKRETIKRRDQDRQISRVLKHYK
core_gene_1_DSM_23907	MKKENNENLLAQNKKAGHDYFIKDTYEAGIALTGTEIKSVRARRINLRDGYVQIRNNSAFLENVHISEYKQGNRYNHEPLRSRRLLLHKKEIQKLAKAVQERGTTIVPLKVYLKKGFAKVLIGVGQGKKMYDKRDAIKKRDQDRELQRKYKM
core_gene_1_DSM_23908	MKKEKSENVLAQNRKANHDYFIKETYEAGIALTGTEIKSVRARKITLRDGYVQIHNGSAFLENVHISEYTHGNRYNHDPLRSRRLLLHKTELRHLAKAQEERGIAIIPLKVYLKKGFAKILIGVGQGKKQYDKRETIKKRDQERELRRKYRV
core_gene_1_DSM_23910	MKEKTDNLIAQNKKAGHDYFIKETLEAGIALTGTEIKSIRARRINLRDGYVQIINGNAYLENVHISEYKQGNIFNHDPLRKRQLLLHKKQITRLAGIQSQQGMTIIPLKVYIKHGFAKVLIGVGQGKKQYDKRQTIKKRDQDRELRRKYRVR
core_gene_1_DSM_23927	MKKQKPKPTNLLAQNKKAGHDYNILETYEAGIALSGTEIKSVRAGKVNLKDGFARIRNGEAWLENVHISPYKEGNQFNADPLRNRKLLLHKKEISKLTGVVQEKGTTLIPLRMYLKHGYAKVLIGVGQGKKLFDKRETLKRKDQDREMQRALKNARN
core_gene_1_DSM_24301	MAKKQKPKPANLLAQNKKASHDFNILETYEAGIVLTGPEIKSVRAGKVNLKDGFARIRQGEAWLENVHISPYTEGNQFNGDPLRNRKLLLHKKEISKLTGVVQEKGTTLVPLRMYLKHGYAKVLIGVGQGKKLYDKRETLKRKEQDREMARAMKVR
core_gene_1_DSM_24302	MSQLVKHKPTPKDDNLIATNRKARHDYSISDTYEAGIVLTGTEIKSLRDRRVNLKDGFVQIRNGEAWLMNVHISEYAQGNQFNHDPLRNRKLLLHQKEINKLQQATKEKGITIVPLKMYLKNGFAKVLIGVATGKHEYDKREDIKARDQKRQIDRVMKHY
core_gene_1_DSM_24716	MKKHHTKAANEVANNRKARHDYNILDTYEAGVSLTGTEIKSVRASKINIKDGFVQARNGELWLENVNISIYNQGNIFNHDPLRNRKLLLHKKEIRKITASVQEKGVTVVPLKVYLKHGFAKVLIGIAEGKKQYDKRETIKKRDQEREIQRALKVR
core_gene_1_DSM_26046	MKQKAKDENVLAQNRQARHDYFIKDTYEAGIALTGTEIKSVRARHVTLRDGYVQIINGSAFLENVHIDEYKEGNRYNHDPLRSRRLLLHKKEIAKLAEVKAQKGMTIVPLKVYLKHGFAKVLIGVAQGKKEYDKRETIKKRDQDRELRRKYRI
core_gene_1_DSM_26202	MAKQKQHLNDNLMAQNKKARHDYSIESTYEAGIVLTGTEIKSIRDKRVNLRDGFAQIRNGEVWLMNVHISPYNQGNQFNHDPLRNRKLLLHKKEIKRLSGDLSTKGITLVPLKMYIKNGYAKVLLGVAKGKHEYDKRETLKRKEQDRQIARVMKKY
core_gene_1_DSM_4864	MAKKSPQKNNDNLIAQNKKARHDYFVTDTYEAGLVLTGTEIKSVRAHRVNLKDGFAQIKNGEAWLMNVHISEYDNGNIFNQDPLRNRKLLLHKKELHRLTGVLQDKGVTLIPLKMYIKHGYAKVLLGVAKGKHQYDKREAIKRREQNREIERVMKHY
core_gene_1_DSM_5007	MAKHNHQENPSNLVAQNKKARHDYSIEETYEAGIALTGTEIKSVREKRVNLRDGFAQVRNGEAWLMNVHISPYDQGNQFNHDPLRNRKLLLHKKELQKLTGELANKGITLVPLKMYIKHGYAKVLLGVVKGKHEYDKRETIKRRDQNRQIERVMKHY
core_gene_1_DSM_5016	MKKENNDNLIAQNKKARHDYFIKDTLEAGIALTGTEIKSVRARRVSLRDGYVQVYGGSAYLENVHISEYKQGNRYNHDPLRSRRLLLHKKEIARLVKAQSQRGIAIIPLKVYLKHGFAKVLIGVGQGKKEYDKRQTIKERDQKREIRRKYSI
core_gene_1_DSM_5622	MAKKHRQKPDNLLAQNKKAGHDYNILDTYEAGIALTGTEIKSVRDGKLNLRDGFARIRNNEAWLENVHISPYKEGNLFNVDPMRNRKLLLHKREIRKLGQMTARQGVTLVPLRMYLKHGYAKVLIGVAEGKHNYDKRETLKRKDQEREVQRALKARY
core_gene_1_DSM_5661	MKENNENLIAQNRKARHDYFIKETVEAGMALTGTEIKSVRARRITLKDGYVQIINGSAFLENVHINEYKQGNRYNHDPLRSRRLLLHKKEIRRLAKAQEERGITIIPLKVYLKHGFAKVLIGVAQGKKQYDKRETIKKRDQDRELRRKYKF
core_gene_1_DSM_5705	MTNLAKKKTKQNDDNVLAQNKKARHDYNILETVEAGVVLTGTEIKSARERRLNLKDGFAQIRNGEAWLVNVHISEYDQGNRFNHDPLRNRKLLLHKKEIKKLGTMTMDKGITIVPLKVYLKKGFAKVLLGVGEGKHEYDKRETIKRRDQDRQIARVLKHY
core_gene_1_DSM_5707	MAKGKKQHNNDNLMAQNKKARHDYSILETVEAGIVLTGTEIKSIRDRRINLKDGFVQIRNGEAYMMNVHISEYAQGNQFNHDPLRNRKLLLHKKQIHRLAEATKDKGITIVPLKVYLKNGFAKVLIGVAKGKREFDKRETIKRRDQKRQIDRVMKHY
core_gene_1_DSM_5837	MAKKHENNDNLIAQNKKARHDYFVTDTYEAGLVLTGTEIKSVRAHRVNLKDGFAQIRNGEAWLMNVHISEYDNGTFFNQDPLRNRKLLLHKKEIHKLTGALQDKGVTLIPLKMYIKHGYAKVLLGLAKGKHEYDKRESIKRREANREMERVMKHY
core_gene_1_DSM_6035	MAKRSQQKNNDNLIAQNKKARHDYFVTDTVEAGLVLTGTEIKSVRAHRVNLKDGFAQIKNGEAWLMNVHISEYDNGNIFNQDPLRNRKLLLHKKEIHRLMGALQDKGVTLIPLKMYIKHGYAKVLMGVAKGKHQYDKREAIKRREQNREIERVMKHY
core_gene_1_DSM_6629	MKEKQENLIAQNKKARHDYFIKDTFEAGIALTGTEIKSIRARRISLRDGYVQIIDGSAFLENVHISEYKEGNRYNHDPLRSRRLLLHKKEIRHLEKAQSERGIAIIPLKVYLKHGFAKVLIGIGQGKKEYDKRETIKKRDQDRELRRKYRV
core_gene_1_DSM_7084	MATHASASKSGRGKGPERDKKTISRNRTARHDYEIGETWEAGIELTGTEVKSIRERPCQITDSFCIVRGGELFLVGVHIHPYSNGGVWNVDPDRRRRLLMHRRQIDLIDQRLRTKGSSLVPLELYFDERNRVKLRVGLGKGKKLYDKRADMARRDANREIQRALKERSR
core_gene_1_DSM_7090	MDKRERKSIARNRSARHEYEILETFECGVVLTGTEVKSLRDRGTQITDAFCLVRGREVWLHGVHIHPYSNGGVWNVDPDRKRKLLLHRSQITYLDSKLRQKGLALIPLDLLFDTHNRVKLVIGLARGKKLYDKRADAARRDSDREIQRALKERSRF
core_gene_1_DSM_8475	MAKKSQHSNDNLIAQNKKARHDYFVTDTYEAGLVLTGTEIKSVRAHRVNLKDGFVQVKNGEAWLMNVHISEYDNGTYFNQDPLRNRKLLLHKKEIHRLTGTLQDKGVTLIPLKMYIKHGYAKVLLGVAKGKHQYDKREAIKRREQNREIERVMKHY
core_gene_1_IMSNU_11154	MAKKKQNTDKYLAQNRKARFNYAIAETFEAGLSLTGTEIKSVRSGQITIGDGFVTIHDGNAMLTNVNIASYEQGNQFNVDPIRSRQLLLHKHEIATLSKAASEAGVTIVPLKVYLKHGFAKVLIGIGRGKKKYDKREDIKRRDQERELRRRLKN
core_gene_1_JB16	MSQKKQKNNEQYLAQNRKARFNYAIEETFEAGISLTGTEIKSVRAGQITIGDGFITIHDGNAILANVHIAPYVQGNQFNVDPLRARQLLLHKREITTLYKAASESGVTIVPLKVYLKHGFAKILIGIGRGKKKYDKRQDIKRRDQERELGRRLKH
core_gene_1_JCM_15530	MAKRKAPNDANVMAQNKKARHDYQILETYEAGLVLTGTEIKSIRDRRINLQDGFAQIRNGEAWLMNVHISEYAQGNQFNHDPLRNRKLLLHKKEIGKLVGATQDKGITIVPLRVYIKNGVAKVLLGVAKGKHEYDKRETIKKRDQDRQIARALKHY
core_gene_1_JCM_15951	MILLKKHHTKAANEVANNPKARHDYNILETYEAGISLTGTEIKSVRASKMNIKDGFVQARNGELWLENVNISIYDQGNMFNHDPLRNRKLLLHKKEIRKITSSIQEKGITVVPLKVYLKQGFAKVLIGVAEGKKQYDKRETIKKRDQEREIRRVMKNTY
core_gene_1_JCM_16448	MAKKKSKKTPDNVLAQNRKARHEYTVTDTIEAGLVLTGTEIKSMRERRINLQDGFAQIRNNEAWLMNVHISEYVQGNRFNHDPLRNRKLLLHKKEIRRLGLATRDKGVTLVPLKVYLKHGFAKVLIGVAQGKREFDKRETIKRREQDRQIARVMKRY
core_gene_1_JCM_17158	MGKKHQPKADNLLAQNKKARHDYNILETYEAGIALTGTEIKSVRAGKVTLRDGFARVRNNEAWLENVHISPYKEGNQFNEDPLRNRKLLLHKREIKKLLAAAMQQGHTIVPLRMYLKHGYAKVLIGVAEGKKNYDKRETLKRKDQQRDIQRALKDRY
core_gene_1_JCM_17355	MILLKKHHTKAANEVANNRKARHDYNILETYEAGIALTGTEIKSVRASKMNIKDGFVQARNGELWLENVNISIYNQGNIFNHDPLRNRKLLLHKKEIRKISSSIQEKGITVVPLKVYLKHGFAKVLIGIAEGKKQYDKRETIKKRDQEREIRRVMKNAY
core_gene_1_KCTC_13174	MVKQKQHSRPLAQNRKASHDYYILDTVEAGLSLTGTEIKSVRAARINLKDGFAQIRNNEAWLMNVHISPYDQGNQFNHDPLRNRKLLLHKKEIKRLEQETSKKGVTLVPLKVYLKHGFAKVLLGIAQGKRDYDKRESIKRRDQEREIRRTLKNY
core_gene_1_KCTC_3527	MAKTNKNAGNYLAQNRKARFNYAIEETFEAGISLTGTEIKSVRAGQITIGDGFITIHNGNAVLTNVNIAAYTQGNQFNVDPLRPRQLLLHKREIVSLNKAAIEPGVTIVPLKVYLKHGFAKILIGVGRGKKKYDKREDIKKRDQERELGRRLKH
core_gene_1_KCTC_3537	LAKKNVNDNVIAQNRKARFNYNIIDTYEAGIALTGTEIKSVRAGQITISDGFVTVHNKTALLTNVHISTYAQGNQFNVDPLRTRQLLLHKREIVALEKAVQESGITIVPLKVYMKHGFAKVLIGIGQGKKKYDKREDIKRRDQERELGRRLKH
core_gene_1_KCTC_3773	MAKKQQQTEKYLAQNRKAGFNYAIEDTFEAGIALTGTEIKSVRAGQITIGDGFVTIHNGQPLLTNVTIAPYAQGNQFNVDPTRTRPLLLHKREINQLRRAAAEPGVTIVPLKVYLKHGFAKVLIGIGRGKKKYDKREDIKRRDQERELGRRLKH
core_gene_1_KM20	MVKNKKQDQHNVLAQNRKARFNYAISETFEAGIALTGTEIKSVRAGQITIGDGFVTIHDDNALLTNVHIAPYTAGNRFNVDPLRTRRLLLHKREIRQLEKAVTEPGVTIVPLKVYLKHGFAKLLIGIGRGKKQYDKRDDIKRRDQERELGRRLKH
core_gene_1_LMG_11984	MAKQKSKKNPDDLLAQNRKARHDYFVTETVEAGLVLTGTEIKSIRERRINLQDGFAQIRNSEAWLMNVHINEYVAGNRFNHDPLRNRKLLLHKKQIHRLGLAAQDKGVTLIPLKVYLKHGFAKVLIGVAHGKREFDKRETIKRREQDRQIARVMKRY
core_gene_1_LMG_18811	MAKTNKNVGNYLAQNRKARFNYAIEETFEAGISLTGTEIKSVRAGQITIGDGFITIHNGNAILTNVNIAAYTQGNQFNVDPLRPRQLLLHKREIVSLNKAAIEPGVTIVPLKVYLKHGFAKILIGVGRGKKKYDKREDIKKRDQERELGRRLKH
core_gene_1_LMG_22464	MKKEKDDNLIAQNKKARHDYFIKETVEAGIALTGTEIKSVRARRINLRDGYVQIYGGSAYLENVHISEYKQGNRYNHDPLRSRRLLLHKKEIARLAKAQSERGIAIIPLKVYLKHGFAKVLIGVGQGKKEYDKRQTIKERDQKREIHRKYGI
core_gene_1_LMG_23699	MILLKKHHTKAANEVANNPKARHDYNILETYEAGISLTGTEIKSVRASKMNIKDGFVQARNGELWLENVNISIYDQGNMFNHDPLRNRKLLLHKKEIRKITSSIQEKGITVVPLKVYLKQGFAKVLIGVAEGKKQYDKRETIKKRDQEREIRRVMKNTY
core_gene_1_LMG_26013	MAKQHGKHPDTALAQNRKARHDYAVEDTYEAGIALTGTEIKSVRDRRVNLKDGFVQIRNGEAWMMNVHISPFAEGNRFNVDPLRNRKLLLHKKEISKIGEATQTKGITVIPLKMYLKHGFAKVLIGVAHGKREYDKRQDIKKREQQRQIDRVMKHY
core_gene_1_LMG_7760	MVKNTEDKPLAQNKKARHDYEIYETFEAGIVLTGTEIKSVRQAKIQLKDGFARVRNGEVWLSNVHIAPFEQGNIFNVEELRTRKLLLNKKEIAKIDKELSGTGITFIPLKVYLKNGFAKVLMGLARGKKDYDKRETLKRKEQNRDIARQIKAYNR
core_gene_1_NBRC_103219	MVKQKQHSRPLAQNRKASHDYYILDTVEAGLSLTGTEIKSVRAARINLKDGFAQIRNNEAWLMNVHISPYDQGNQFNHDPLRNRKLLLHKKEIKRLEQETSKKGVTLVPLKVYLKHGFAKVLLGIAQGKRDYDKRESIKRRDQEREIRRTLKNY
core_gene_2_4882	MAENIENEALENIDGIVTDDAEIRQASTVHAAAGAYNADQIQVLEGLEAVRKRPGMYIGTTTAQGLHHLVWEIVDNGIDEALAGFASHITVTIEKDNSITVTDDGRGIPVDIQTKTGKPALETVFTVLHAGGKFGGGGYKVSGGLHGVGASVVNALSTDLDVRVVRDNTVYYMDFKVGRVNTPMKQLTEKPTIERGTIVHFKPDADIFRETTVYNYNTLLTRVRELAFLNKGLRISITDNRPEEAVSESFHFEGGIKEYVSYLNKDKTAIFPEPVHVEGEENGIVVEAALQYTTDIKDNLRTFTNNINTYEGGTHETGFKTALTRVINDYARKNGQLKDNAESLTGEDVREGMTAIVSIKHPDPQFEGQTKTKLGNSDARQATDRMFSETFSRFMMENP…
core_gene_2_AS1.2696	MADEKETKAELAKEYDASQIQVLEGLEAVRKRPGMYIGSTSSQGLHHLVWEIIDNGIDEALAGFANKIDVVVEKDNSITVSDNGRGIPVDIQKKTGKPALETVYTVLHAGGKFGGGGYKVSGGLHGVGASVVNALSTELDARVMRDGKIYYIDFEQGKVKTPMKVLGPTKNPDDHGTIVHFVPDPDIFQETTVFDINILRTRIRELAFLNKGLRITLRDMRPENPTEDDFLYEGGIRHYVEYLNKGKEVIFPEPIYVEGITKGITVEVAMQYIEGYQSKLLTFTNNIHTYEGGTHEEGFKRALTRVINDYAKNNGILKENDDKLSGDDVREGLTAVVSVKHPDPQFEGQTKTKLGNSDARTAVNEVFAETFSKFLLENPKVARQIVDKGTLAAKARIAA…
core_gene_2_ATCC_19254	MAENNENIDQELESVDDIITDDEEIRHASTVDAKAGDYNADQIQVLEGLEAVRKRPGMYIGTTTAQGLHHLVWEIVDNGIDEALAGFASHITVTIEKDNSITVTDDGRGIPVDIQTKTGKPALETVFTVLHAGGKFGGGGYKVSGGLHGVGASVVNALSTDLDVKVVRDNKVYYMDFKVGRVHTTMRTLDEEPTIERGTIVHFKPDTDIFRETTTYNYKTLLTRVRELAFLNKGLRISIADKRLEEPIKESFNFEGGIKEYVQYLNEDKQVIFPEPVYVEGEENGIVVEAALQYTTDIKDSLRTFANNINTYEGGTHETGFKTALTRVINDYARKSGQIKDGAESLTGEDVREGMTAIVSIKHPDPQFEGQTKTKLGNSDARQATDRMFSETFSRFMME…
core_gene_2_ATCC_27304	MNSWRGLKLTDKEMEEVKEEQAKKYDASQIQVLEGLEAVRKRPGMYIGSTSSQGLHHLVWEIIDNGIDEALAGFADEINVTIESDNSITVVDNGRGIPVDIQAKTGRPALETVYTILHAGGKFGGGGYKVSGGLHGVGASVVNALSTTLDVEVKKNGKVYAIDFKRGKVNHEMRIIGECGEHEHGTKVHFLPDPDIFVETTVYDSKILTTRIRELAFLNKGLKITITDKRVENPKTKEFHYVGGIKHYVEFLNKGKDVLFDEPIYVEGEQKGIIVEVALQYTDDFHSNLMTFTNNIHTYEGGTHEAGFKTALTRVINDYARKSGMMKENEDNLSGEDVREGLTAVVSIKHPDPQFEGQTKTKLGNSDARTVTDRMFAEHFSKFMMENPAIAKRVVDKGL…
core_gene_2_ATCC_27394	MTDEEKAAKRERAGEYDASQIQVLKGLEAVRKRPGMYIGATNEQGLHHLVWEIIDNGIDEALAGFADEINVVVEKDNSITVTDNGRGIPIGTQRDTGKSALETVFTILHAGGKFGGGGYKVSGGLHGVGASVVNALSKELDVVVTKGGKHYYMDFERGHVKTPMKVIGDAPQDAHGTKVHFVPDPDIFTETTTFNMKTLTTRVRELAFLNKGLRITIRDDRPEEPVEHDFFYEGGIRHYVEFLDRGRTPIFKDPIYIEGQENGITVEVSIQYTNDYHSTLLTFTNNINTYEGGTHEEGFKRALTRIVNNYGRNNNLIKDSEPNLSGDDVREGMTAVVSIKHPDPQFEGQTKTKLGNSDARTATDHIFGQEFSKFMMEHPQIAEQIVEKGSVASKARAAA…
core_gene_2_ATCC_33200	MAEDKSKAALNKAKDFEKRADTYNASQIQVLGGLEAVRKRPGMYIGSTSSQGLHHLVWEIIDNSIDERLAGFATKIEITVNEDGSVTVQDDGRGIPVDIQAKTGRPALETVFTVLHAGGKFGGGGYKVSGGLHGVGASVVNALSTKLDVTVMRDGKKYAISFDHGRVVGEMKQVGTVPLEEHGTIVHFYPDPDIFTETTTFDDKILKNRIRELAFLNKGLKLTFTDKRKESAETDVYHFEGGIKEYVAFLNKGQEVLFDEPIYVEGNYEGIDVEVALQYTNGYKTTLMTFANNIHTYEGGMHEAGFKTALTRVVNDYAHKAKILKDKDDNLSGEDIREGITAVVSVKHPNPQFEGQTKTKLGNSDARTAVDRAFSETFSRFLMENPSVGRKIVEKGQLA…
core_gene_2_ATCC_33323	MAEDKSKAALNKAKDFEKRADTYNASQIQVLGGLEAVRKRPGMYIGSTSSQGLHHLVWEIIDNSIDERLAGFATKIEITVNEDGSVTVQDDGRGIPVDIQAKTGRPALETVFTVLHAGGKFGGGGYKVSGGLHGVGASVVNALSTKLDVTVMRDGKKYAISFDHGRVVGEMKQIGTVPLEEHGTIVHFYPDPDIFTETTTFDDKILKNRIRELAFLNKGLKLTFTDKRKESAETDVYHFEGGIKEYVAFLNKGQEVLFDEPIYVEGNYEGIDVEVALQYTNGYKTTLMTFANNIHTYEGGMHEAGFKTALTRVVNDYAHKAKILKDKDDNLSGEDIREGITAVVSVKHPNPQFEGQTKTKLGNSDARTAVDRAFSETFSRFLMENPSVGRKIVEKGQLA…
core_gene_2_ATCC_53295	MADKEHETKAEQAREYDASQIQVLEGLEAVRKRPGMYIGSTSAQGLHHLVWEIVDNGIDEALAGFADSIHVTVEKDNSITVSDNGRGIPVDIQQKTGKPALETVYTILHAGGKFGGGGYKVSGGLHGVGASVVNALSTHLEVQVIRGGKRYGITFKRGHVNKPMYVMEEGLDPDRHGTIVHFLPDPDIFRETTTFDIKTLTTRVRELAFLNKGLRITIRDERPETPTEDDFHYEGGIRHYVDYLNENKTTLFEPPIYVEGEENGITVEVALQYTDDYHNNLLTFTNNIHTYEGGTHEEGFKRALTRVVNDYARQNKLMKDNEPNLTGDDVREGMTAVVSVKHPDPQFEGQTKTKLGNSDARTAVDHTFADHFMRYLMEHPDIARKVVDKGTLASKARVA…
core_gene_2_ATCC_8293	MAENNENIDQELESVDDIITDDEEIRHASTVDAKAGDYNADQIQVLEGLEAVRKRPGMYIGTTTAQGLHHLVWEIVDNGIDEALAGFASHITVTIEKDNSITVTDDGRGIPVDIQTKTGKPALETVFTVLHAGGKFGGGGYKVSGGLHGVGASVVNALSTDLDVKVVRDNKVYYMDFKVGRVHTTMRTLDEEPTIERGTIVHFKPDTDIFRETTTYNYKTLLTRVRELAFLNKGLRISIADKRLEEPIKESFHFEGGIKEYVQYLNEDKQVIFPEPVYVEGEENGIVVEAALQYTTDIKDSLRTFANNINTYEGGTHETGFKTALTRVINDYARKSGQIKDGAESLTGEDVREGMTAIVSIKHPDPQFEGQTKTKLGNSDARQATDRMFSETFSRFMME…
core_gene_2_ATCC_BAA_1163	MVDLKKNNQVAPSDNNSYGGSSIQILEGLEAVRKRPGMYIGSTASSGLHHLVWEIIDNGIDEALAGFAHHVTLTIEKDNSITITDDGRGVPVEIQPKTGRPAMEAVFTILHAGGKFDSKSYKVSGGLHGVGASVVNALSKEMDVRVYRDNKIYYMDFERGHIKTEMKLLDEPMRLKRGTIVHFAPDPDIFRETIVFDYRTLASRIRELAFLNKGLRLSITDKRVDPVKNESFMYEGGIAEYVKFLNKNKQPLFPEPVYVEGEENGIQVEVALQYTDAVAETLMSFTNNIHTHEGGTHETGFKMALTRIINDYVKKKGILKDSDDPLSGEDVREGITAIVSIKHPDPQFEGQTKTKLGNTDAQQAVNHQFSTIFNRFMMENPETARAIANKGLIASKARV…
core_gene_2_ATCC_BAA-66	MTDKEERNEHLAELAKNYDASQIQVLSGLEAVRKRPGMYIGSTSSQGLHHLVWEIIDNGIDEALAGFADKIEVDVEPDNSVTVRDDGRGIPIDIQEKTGKPALETVFTVLHAGGKFGGGGYKVSGGLHGVGASVVNALSTNLDVTVARDGKLYYMDFERGKVKTHMKVIGDAKDGLHGTKVHFKPDPDIFTETTVFDDKVLTTRIRELAFLNKGLKLTFKDKRSDTAERLVFHYEGGIKSYVEFLVEGKETLLDEPIYVEGKQNGITVEVALQYTNDYHSNLLTFANNIHTYEGGTHEAGFKAGLTRVINDYAHKSGALKGDDKFSGEDVREGLTAVVSIKHPDPQFEGQTKTKLGNSDARTVTDRAFSEHFTKFLMEHPQQAKLIVDKGALASKARIA…
core_gene_2_CGMCC_1.1877	MADNSKKNLDKVKKYEKEADKYNASQIQVLGGLEAVRKRPGMYIGSTSSQGLHHLVWEIIDNSIDERLAGFATKIEITVNEDGSVTVQDDGRGIPVDIQKKTGRPALETVFTVLHAGGKFGGGGYKVSGGLHGVGASVVNALSTKLDVTVMRDGKKYFIDFDHGRVKDEMKQIGTVPLEQHGTIVHFYPDPDIFTETTTFDDKILKNRIRELAFLNKGLKLTFTDKRKDSAETDVYKYEGGIKEYVAFLNKGQEVLFDEPIYVESTYNGIDVEVALQYTNGYKTTLMTFANNIHTYEGGMHEAGFKTALTRVVNDYAHKAKILKDKDDNLSGEDIREGMTAVVSVKHPSPQFEGQTKTKLGNSDARTAVDKSFSETFSRFLMENPSVGRKIVEKGQLAE…
core_gene_2_CGMCC_1.2437	MTENEKETKLEQAREYDASQIQVLEGLEAVRKRPGMYIGTTSSQGLHHLVWEIVDNGIDEALAGFANVIHVTVEKDNSITVTDNGRGIPVDIQEKTGKPALETVYTILHAGGKFGGGGYKVSGGLHGVGASVVNALSSTLDVKVTRNGHVYYMDFERGKVKTPMKIIGDAPDDAHGTAVHFVPDPDIFRETTTYDINILTTRIRELAFLNKGLRITIRDNRPDEPTEDDFLYEGGIRHYVEYLDKNKTVLFPEPIYVEGEQNGITVEVALQYTDDYHSNLMTFTNNIHTYEGGTHEEGFKRALTRVINDYARKNNLLKESDANLSGEDVREGMTAVVSVKHPDPQFEGQTKTKLGNSDARAAVDRLFSEHFSKYLMENPSVARKVVDKGLLASKARVAA…
core_gene_2_DSM_10532	MADNSKKNLDKVKKYEKEADKYNASQIQVLGGLEAVRKRPGMYIGSTSSQGLHHLVWEIIDNSIDERLAGFATKIEITVNEDGSVTVQDDGRGIPVDIQKKTGRPALETVFTVLHAGGKFGGGGYKVSGGLHGVGASVVNALSTKLDVTVMRDGKKYFIDFDHGRVKDDMKQIGTVPLDQHGTIVHFYPDPDIFTETTTFDDKILKNRIRELAFLNKGLKLTFTDKRKDSAETDVYKYEGGIKEYVAFLNKGQEVLFDEPIYVESTYNGIDVEVALQYTNGYKTTLMTFANNIHTYEGGMHEAGFKTALTRVVNDYAHKAKILKDKDDNLSGEDIREGMTAVVSVKHPSPQFEGQTKTKLGNSDARTAVDKSFSETFSRFLMENPSVGRKIVEKGQLAE…
core_gene_2_DSM_10550	MADNSKENLEKVKKYEKEADKYNASQIQVLGGLEAVRKRPGMYIGSTSSQGLHHLVWEIIDNSIDERLACFATKIEVTVNEDGSVTVQDDGRGIPVDIQAKTGRPALETVFTVLHAGGKFGGGGYKVSGGLHGVGASVVNALSTKLDVTVMRDGKKYFIDFDHGRVKDEMKQIGTVPLDEHGTIVHFYPDPDIFTETTTFDDKILKKRIRELAFLNKGLKLTFTDKRKDSAETDVYKFEGGIKEYVAFLNKGQEVLFDDPIYVESTYNGIDVEVALQYTNGYKTTLMTFANNIHTYEGGMHEAGFKTALTRVVNDYAHKAKILKDKDDNLSGEDIREGMTAVVSVKHPNPQFEGQTKTKLGNSDARTAVDKSFSETFGRFLMENPSVGRKIVEKGQLAE…
core_gene_2_DSM_10551	MADKKETKKELAHEYDASQIQVLEGLEAVRKRPGMYIGTTSSQGLHHLVWEIVDNGIDEALAGFATKITVTVEKDNSVTVTDDGRGIPVDIQKKTGKPALETVFTILHAGGKFGGGGYKVSGGLHGVGASVVNALSSELDVEVTRDGKVYYMDFTRGHVKTKMKVIREVSDDLHGTKVHFLPDPDIFRETTTYDIKILTARLRELAFLNKGLRIVIRDLRPEKPTEQDFMYEGGIKHYVEYLDHSKDTLLDEPIYVEGVMNGITVEVAIQYTNDYHNTLMTFTNNIHTYEGGTHEEGFKRALTRVINDYARKNKLLKDNEPNLSGEDVREGTTAVVSIKHPDPQFEGQTKTKLGNSDARTVTDRIFSDHFTKFLMENPKMARKIVDRGLLASKARSAAK…
core_gene_2_DSM_10667	MTENEKETKLEQAREYDASQIQVLEGLEAVRKRPGMYIGTTSSQGLHHLVWEIVDNGIDEALAGFANVIHVTVEKDNSITVTDNGRGIPVDIQEKTGKPALETVYTILHAGGKFGGGGYKVSGGLHGVGASVVNALSSTLDVKVTRNGHVYYMDFERGKVKTPMKIIGDAPDDAHGTAVHFVPDPDIFRETTTYDISILTTRIRELAFLNKGLRITIRDNRPDEPTEDDFLYEGGIRHYVEYLDKNKTVLFPEPIYVEGEQNGITVEVALQYTDDYHSNLMTFTNNIHTYEGGTHEEGFKRALTRVINDYARKNNLLKESDANLSGEDVREGMTAVVSVKHPDPQFEGQTKTKLGNSDARAAVDRLFSEHFSKYLMENPSVARKVVDKGLLASKARVAA…
core_gene_2_DSM_11664	MADKDKKLEQVKKYEKEADKYNASQIQVLGGLEAVRKRPGMYIGTTSSQGLHHLVWEIIDNSIDERLAGFATKIEITVNEDGSVTVQDDGRGIPVDIQAKTGRPALETVFTVLHAGGKFGGGGYKVSGGLHGVGASVVNALSTKLDVTVVRDGKKYFIDFDHGRVKDEMKQIGTVPLDQHGTTVHFYPDPDIFTETTTFDDKILKNRIRELAFLNKGLKLTFTDKRKDTAETDVYLYEGGIKEYVAFLNRDTEVLFDDPIYVEGDYDGINVEVALQYTNGYKTTLMTFANNIHTYEGGMHEAGFKTALTRVVNDYAHKAKILKDKDDNLSGEDIREGMTAVVSVKHPNPQFEGQTKTKLGNSDARTAVDKAFSETFSRFLMENPSVGRKIVEKAQLAER…
core_gene_2_DSM_12361	MTENEKEEQRRKADEYNASQIQVLEGLEAVRKRPGMYIGSTSVQGLHHLVWEIIDNGIDEALAGFADTIHVTVEKDNSITIVDNGRGIPTDIQEKTGKPALETVFTILHAGGKFGGGGYKVSGGLHGVGASVVNALSTELDVTVTRDGKKYYMDFKRGHVNTNMKFIGDDDPDNHGTKVHFLPDPDIFTETTTYNIKTLTERIRELAFLNKGLKISLRDNRPEEPTYEEFHYEGGIKHYVEYIDSEKTPLFEEPIYVEGMENDISVEVALQYTDDYHSEMRTFTNNIHTIEGGTHEEGFKRALTRVINDYARKNNLLKEKDDNLTGPDVREGLTAVISVKHPDPQFEGQTKTKLGNSDARTATDHIFSEHFAKFLFENPTLGKQIVEKGALASRVRAAA…
core_gene_2_DSM_12744	MNPNESSATADYAALARPISDDFYSLSESGGLILMADEEHLTPKEEAHEEHMEKLAKSYDASQIQVLEGLEAVRKRPGMYIGATSSQGLHHLVWEIIDNGIDEALAGFATKIEVTVEADGSVTVQDDGRGIPVDIQKKTGKPALETVFSILHAGGKFGGGGYKVSGGLHGVGASVVNALSTSLDVTVAREGKKYYMDFHRGKVNTPMKVIGTAAEHEHGTLVHFVPDPEIFTETTTFDDKILTTRIRELAFLNKGLKLTFTDKRQETHEKLVFHYEGGIKSYVEYLDHGKDVLFQEPIYVEGKQNGITVEVALQYISGYHSILMTFANNIHTYEGGTHEAGFKAALTRVINDYAHKQNIIKDPDEKLSGDDVREGLTAVVSIKHPDPQFEGQTKTKLGN…
core_gene_2_DSM_13145	MSDEQKETKAELASEYDASQIQVLKGLDAVRKRPGMYIGSTSAQGLHHLVWEIVDNGIDEALAGFCDEINVTVEPDNSITVTDNGRGIPVDTQKETGKPALETVFTVLHAGGKFGGGGYKVSGGLHGVGASVVNALSTELDVKVARQGKRYYMDFDHGHVKTSMKVIDENLPEDVHGTTVHFKPDPEIFRETTTYNINTLTNRLRELAFLNKGLKITIEDKRDENPERQEFHYEGGIRHYVDFLNEGKETLFEPPIYVEGKENGITVEVSMQYTNSYRSELLTFTNNIHTYEGGTHETGFKMALTRVINDYGHKAGVLKNNETLSGDDVREGLTAVVSIKHPDPQFEGQTKTKLGNSDARTATDHVFAATFNRFLMEHPDEARQIIEKGQLASKARVAA…
core_gene_2_DSM_13238	MAEDRKAELEKREEQVEEYDASQIQVLEGLEAVRKRPGMYIGSTSKQGLHHLVWEIIDNGIDEALAGFATKIEVTVEPDNSITVTDDGRGIPVDIQKKTGKPALETVYTILHAGGKFGGGGYKVSGGLHGVGASVVNALSSELDVQVVRGGKRYGIDFKRGKVNNAMHIIGDAKEFEHGTRVHFVPDPDIFTETTVYDDKVLTTRIRELAFLNKGLKLTFTDKRADTAEKLVFHYEGGIRSYVEFMDKDKEVLFDEPIYLEGVQDGITVEVSLQYTDEYHTNLMTFANNIHTYEGGTHEVGFKTALTRVINDYAHKNKMLKDTEKLSGEDVREGMTAVVSIKHPDPQFEGQTKTKLGNSDARTITDRLFSEHFSKFLMENPDVAKKIVEKGSLATKARL…
core_gene_2_DSM_13273	MTENEKETKLEQAREYDASQIQVLEGLEAVRKRPGMYIGTTSSQGLHHLVWEIVDNGIDEALAGFANVIHVTVEKDNSITVTDNGRGIPVDIQEKTGKPALETVYTILHAGGKFGGGGYKVSGGLHGVGASVVNALSSTLDVKVTRNGHVYYMDFERGKVKTPMKIIGDAPDDAHGTAVHFVPDPDIFRETTTYDINILTTRIRELAFLNKGLRITIRDNRPDEPTEDDFLYEGGIRHYVEYLDKNKTVLFPEPIYVEGEQNGITVEVALQYTDDYHSNLMTFTNNIHTYEGGTHEEGFKRALTRVINDYARKNNLLKESDANLSGEDVREGMTAVVSVKHPDPQFEGQTKTKLGNSDARAAVDRLFSEHFSKYLMENPSVARKVVDKGLLASKARVAA…
core_gene_2_DSM_13335	MADNKNIQDQALNFEKRAEKYNASQIQVLGGLEAVRKRPGMYIGNTSIQGLHHLVWEIIDNSIDEKLAGFATKIEITVNEDGSVTVEDDGRGIPVDIQKKTGRSALETVFTVLHAGGKFGGGGYKVSGGLHGVGASVVNALSTKLNVIVMRDGKKYCIDFNHGRVEQEVHEVGEVPLTQHGTIVRFYPDPDIFTETTVFDDRILKNRIRELAFLNKGLKLTFTDKRKNTAEKDIYHFEGGIKEYVSFLNQKEQVLFEPPVYVEGDYDGINVEASLQYITGYKSTLLTFANNIHTYEGGMHESGFKTALTRVVNDYARKAKILKDNDDNLSGEDIREGMTAVISIKHPNPQFEGQTKTKLGNSDARAAVDKAFSDTFSKFLLENPQVGRKIVEKGQLAAR…
core_gene_2_DSM_13343	MTDKEEAQIEAKEEKAAEYDASQIQVLEGLEAVRKRPGMYIGSTSQQGLHHLVWEIIDNGIDEALAGFASTIDVTVEPDNSITVFDDGRGIPVDIQRQTGLPALETVFTILHAGGKFGGGGYKVSGGLHGVGASVVNALSTKLDVTVSHGGKYYYMDFTRGKVATKMKVIGDAPEHAHGTKVHFIPDPDIFTETTTYDDKILTQRIRELAFLNKGLKLTFTDKRADTAEKLVFHYEGGIKEYVDFLDKGKTAVLDEPIYVEGQAKGITVEVALDYTDDYHNNLMTFANNIHTYEGGTHETGFKSALTRVINDYAHKSGQLKDNDDALSGEDVREGMTAVVSVKHPDPQFEGQTKTKLGNADARTVTDRTFSEHFAKYLMEHPTQARQVVDKAMLASKAR…
core_gene_2_DSM_13344	MTDKEERNEHLAELAKNYDASQIQVLSGLEAVRKRPGMYIGSTSSQGLHHLVWEIIDNGIDEALAGFADKIEVDVEPDNSVTVRDDGRGIPIDIQEKTGKPALETVFTVLHAGGKFGGGGYKVSGGLHGVGASVVNALSTNLDVTVARDGKLYYMDFERGKVKTHMKVIGDAKDGLHGTKVHFKPDPDIFTETTVFDDKVLTTRIRELAFLNKGLKLTFKDKRSDTAERLVFHYEGGIKSYVEFLVEGKETLLDEPIYVEGKQNGITVEVALQYTNDYHSNLLTFANNIHTYEGGTHEAGFKAGLTRVINDYAHKSGALKGDDKFSGEDVREGLTAVVSIKHPDPQFEGQTKTKLGNSDARTVTDRAFSEHFTKFLMEHPQQAKLIVDKGALASKARIA…
core_gene_2_DSM_13345	MSDKELEAEKKAELASEYDASQIQVLKGLEAVRKRPGMYIGSTSAQGLHHLVWEIVDNGIDEALAGFCDEINVVVEPDNSITVTDNGRGIPIDIQKETGKPALETVFTVLHAGGKFGSGGYKVSGGLHGVGASVVNALSTELDVYVTRQGKEYYMDFDHGHVKTPMKVVKEGVSELKHGTRVHFKPDPEIFRETTVYNIKTLTDRIRELSFLNKGLKITIEDKREEKPTRQEFHYEGGIRHYVEFLNEGQEVLFDPPIYVEGEDKGITVEVSLQYTTGYRSTLMTFTNNIHTYEGGTHETGFKTALTRVINDYGRKSGQLKGNTTLSGDDVREGLTAVVSIKHPDPQFEGQTKTKLGNSDARTATDHIFSEMFARFLMENPDTAHKIVEKGMLASKARV…
core_gene_2_DSM_13675	MTDKEKQELAKEQKAKEYDASQIQVLEGLEAVRKRPGMYIGSTSSQGLHHLVWEIIDNGIDEALAGFADEINVTVEKDNSITVKDNGRGIPVDIQPKTGRPALETVFTILHAGGKFGGGGYKVSGGLHGVGASVVNALATTLDVKVERNGKVYAMDFRRGKVDHEMQVVGNCGEHEHGTIVHFVPDPDIFTETTNYDINVLTTRIRELAFLNKGLKITISDQRPEKTTYKEFHYEGGIKHYVEFLNKKKEVLFEEPIYLEGQQKGITVEVALQYTNDFHSNLLTFANNIHTYEGGTHEAGFKTALTRVINDYARKNKLMKENEDNLSGEDVREGMTAVISIKHPDPQFEGQTKTKLGNSDARTATDRLFSEHFSKFMMENPTVARKIVEKGMLASKARV…
core_gene_2_DSM_13961	MAEDRKAELEKREEQVEEYDASQIQVLEGLEAVRKRPGMYIGSTSKQGLHHLVWEIIDNGIDEALAGFATKIEVTVEPDNSITVTDDGRGIPVDIQKKTGKPALETVYTILHAGGKFGGGGYKVSGGLHGVGASVVNALSSELDVEVVRGGKRYGIDFKRGKVNNAMHIIGDAKEFEHGTRVHFVPDPDIFTETTIYDDKVLTTRIRELAFLNKGLKLTFTDKRADTAEKLVFHYEGGIRSYVEFMDKDKEVLFDEPIYLEGVQDGITVEVSLQYTDEYHTNLMTFANNIHTYEGGTHEVGFKTALTRVINDYAHKNKMLKDTEKLSGEDVREGMTAVVSIKHPDPQFEGQTKTKLGNSDARTITDRLFSEHFSKFLMENPDVAKKIVEKGSLATKARL…
core_gene_2_DSM_14060	MSDKERELQEEKAEKKAELGSKYDASQIQVLKGLEAVRKRPGMYIGSTTAQGLHHLVWEIVDNGIDEALAGFADEINVVVEPDNSITVTDNGRGIPVDIQKETGKPALETVFTVLHAGGKFGNGGYKVSGGLHGVGASVVNALSTELDVRVARQGKEYYMDFQGGHVKTPMKVIKEGLPDTQHGTIVHFKPDPDIFRETTVYNIKTLTDRIRELAFLNKGLKITIEDKRNDEDNRQEFHYEGGIRHYVEFLNRGHELIFDPPIYVEGEYNGITVEVSLQYTSGYRCNLLTFTNNIHTYEGGSHETGFKTALTRVINDYGRKSGQLKGNNSTLSGDDVREGLTAVVSIKHPNPQFEGQTKTKLSNSDARTATDHIFSETMNRFMMEHPDTAKKIVEKGML…
core_gene_2_DSM_14340	MAEDEQLNQPTEEQIEAKEERAKEYDASQIQVLEGLEAVRKRPGMYIGSTSAQGLHHLVWEIIDNGIDEALAGFATEINVVVEADNSITVTDDGRGIPIGIQAKTGKSALETVFTILHAGGKFGGGGYKVSGGLHGVGASVVNALSTTLDAVVTHEGKRYYIDFNRGKVNTPIKEIGDAPEHEHGTKVHFVPDPDIFTETTVYDDKILTTRIRELAFLNKGLKLTFTDKRAATHEKLEFHYEGGIKSYVEFLDHGKETLLDEPIYVEGEQNGITVEVALQYTNDYRTNLMTFANNIHTYEGGTHESGFKTALTRVINDYATKQNILKANDTNLSGEDVREGLTAVVSVKHPDPQFEGQTKTKLGNSDARTVTDRMFSDHFTKFLMENPAIARQIVDKGS…
core_gene_2_DSM_14421	MADEKETKKELAHEYDASQIQVLEGLEAVRKRPGMYIGTTSSQGLHHLVWEIVDNGIDEALAGFASKITVTVEKDNSITVTDDGRGIPVDVQKKTGKSALETVFTILHAGGKFGGGGYKVSGGLHGVGASVVNALSTELDVSVTRDGKVYYMDFSRGHVTTKMKVVDHVSDDLHGTKVHFLPDPDIFRETTTFDIKVLTARLRELAFLNKGLRIVIRDLRPEKPTEKDFLYEGGIRHYVEYLDRDKDTLLDEPIYVEGIMNGITVEVSIDYTEDYHNTLMTFTNNIHTYEGGTHEEGFKRALTRVVNDYARKNKLLKDNEANLSGEDVREGTTAVVSIKHPDPQFEGQTKTKLGNSDARTVTDRVFSDHFSKFLMENPKLARKIVDRGLLASKARSAAK…
core_gene_2_DSM_14500	MAEDRKAELEKKEEKVEEYDASQIQVLEGLEAVRKRPGMYIGSTSKQGLHHLVWEIIDNGIDEALAGFATKIEVTVEPDNSITVTDDGRGIPVDIQKKTGKPALETVYTILHAGGKFGGGGYKVSGGLHGVGASVVNALSSELDVEVVRAGKRYGIDFKRGKVNHAMHIIGDAGEFEHGTRVHFVPDPDIFTETTVYDDKVLTTRIRELAFLNKGLKLTFTDKRADTAEKLVFHYEGGIKSYVEFMDKDKEVLFDQPIYLEGVQDGITVEVSLQYTDEYHTNLMTFANNIHTYEGGTHEVGFKTALTRVINDYAHKNKLLKDTEKLSGEDVREGMTAVVSIKHPDPQFEGQTKTKLGNSDARTITDRLFSEHFSKFLMENPDVAKKIVEKGSLATKARL…
core_gene_2_DSM_14792	MSNEELAEQKAAMASKYDASQIQVLKGLEAVRKRPGMYIGSTTVQGLHHLVWEIVDNGIDEALAGFCDEINVVVEADNSITVTDNGRGIPVDIQKETGKPALETVFTVLHAGGKFGNGGYKVSGGLHGVGASVVNALSTELDVTVTRQGKRYTMQFNRGHVAQAMQEVADGLPTTEHGTVVHFKPDPDVFTETTVYNIKTLTDRIRELAFLNKGLKITIEDRRPEVPTKESFHYEGGIRHYVEYLDEGHDALFDPPIYVEGTHNGITVEVSLQYTDDYRSNLLTFTNNIHTYEGGSHETGFKTALTRVINDYGKKSGQLKGNNATLSGDDVREGLTAVVSIKHPNPQFEGQTKTKLSNSDARTATDRIFSETLTRFMMENPEVAHKIVDKGLLASKARV…
core_gene_2_DSM_14800	MADEQETKAELAKEYDASQIQVLEGLEAVRKRPGMYIGSTSSQGLHHLVWEIIDNGIDEALAGFADRIDVIVEKDNSITVTDNGRGIPVDIQKKTGKPALETVFTVLHAGGKFGGGGYKVSGGLHGVGASVVNALSTELDARVLRNGKIYYIDFALGKVKTPMRIEGDTDPEARGTIVHFVPDPDIFQETTTFDIKVLRTRIRELAFLNKGLRITLKDMRPETPTEDNFHYEGGIKHYVEFLNEGKDVIFPEPIYVEGVTKGITVEVALQYTDGFQSKLLTFTNNIHTYEGGTHEEGFKRALTRVINDYAKSSGILKDSDDNLSGDDVREGLTAVVSVKHPDPQFEGQTKTKLGNSDARTAVNEVFAETFNKFLLENPSVAHQIVDKGILASKARIAAK…
core_gene_2_DSM_14857	MAENSREQDLEKKEKLAEEYDASQIQVLEGLEAVRKRPGMYIGSTSGQGLHHLVWEIIDNGIDEALAGFATKIEVTVEPDNSITVTDDGRGIPIDIQKKTGKPALETVFTILHAGGKFGGGGYKVSGGLHGVGASVVNALSSELDAVVTRGGKEYGIDFEKGKVKHAMHVVGEAGEFDHGTRVHFVPDPDIFTETTVYDDKTLTTRIRELAFLNKGLKLTFTDKRKDTAEKLVFHYEGGIKSYVEFLNKGKEALFEEPIYLEGVQDGITVEVALQYVDEYHTNLMTFANNIHTYEGGTHEVGFKTALTRVINDYGHKNKLLKDTEKLSGEDVREGMTAVVSIKHPDPQFEGQTKTKLGNSDARTITDRLFSEHFMKFLMENPNVAKKIIEKGTLATKAR…
core_gene_2_DSM_15352	MADKKETKKELAHEYDASQIQVLEGLEAVRKRPGMYIGTTSSQGLHHLVWEIVDNGIDEALAGFATKITVTVEKDNSITVTDDGRGIPVDIQKKTGKPALETVFTILHAGGKFGGGGYKVSGGLHGVGASVVNALSSELDVEVTRDGKVYYMDFTRGHVHTQMKVVREVSDDLHGTKVHFLPDPDIFRETTTYDIKVLTARLRELAFLNKGLRIVVRDLRPDKPTEQDFMYEGGIKHYVEYLDHSEETLLDEPIYVEGVMNGITVEVAIQYTNDYHNTLMTFTNNIHTYEGGTHEEGFKRALTRVINDYARKNKLLKDNEPNLSGEDVREGTTAVVSIKHPDPQFEGQTKTKLGNSDARTVTDRIFSDHFTKFLMENPKMARKIVDRGLLASKARSAAK…
core_gene_2_DSM_15353	MTDEEREVEAKEKRANEYDASQIQVLEGLEAVRKRPGMYIGSTSTQGLHHLVWEIIDNGIDEALAGFCDEINVTVETDNSITVKDNGRGIPVDIQKKTGRPAVETVYTILHAGGKFGGGGYKVSGGLHGVGASVVNALSSELEVQVTRAEDPNVYAMDFAYGKVKTQLHVIAQTSEHTHGTKVHFKPDTDIFTETHIYDIKVLTTRIRELAFLNKGLKLTIADQRPEKPTFEEFHYAGGIKHYVEFLNKGKEVLFPEPVYVEGEMNGITVEVSLQYTDDFHSNLLTFTNNIHTYEGGTHEAGFKTALTRVINDYARKQGILKDNDDNLSGEDVREGITAVVSVKHPDPQFEGQTKTKLGNSDARTATDKLFSETFSQFMYENPTTAKQIVEKGSLAAKA…
core_gene_2_DSM_15354	MADDKMKDVKEYEKEADKYNASQIQVLGGLEAVRKRPGMYIGSTSSQGLHHLVWEIIDNGIDECLAGFATKIEVTVEADGSVTVQDDGRGIPVDIQKKTGRPAVETVYTVLHAGGKFGGGGYKVSGGLHGVGASVVNALSTKVEVTVMRDGKKYFIDFDHGRVKHELKEIGTVDPSQHGTIVHFYPDPDIFTETIVFDDKILKKRIQELAFLNKGLKLTFTDKRKDSAETDVYHYEGGIKEYVAFLDKKEEKLFDTPVYVEGDYDGINVEVALQYTTGYKTTLMTFANNIHTYEGGMHEAGFKTALTRVINDYARKAKIFKDSDTNLSGEDIREGMTAVISIKHPNPQFEGQTKTKLGNSDARAAVDKAFSEAFSKFLLENPSVGRKIVEKGQLAEKAR…
core_gene_2_DSM_15429	MAENEKETKEEEAREYDASQIQVLEGLEAVRKRPGMYIGTTSSQGLHHLVWEIVDNGIDEALAGFADEIHVTVEKDNSITVTDNGRGIPVDTQKKTGKPALETVFTILHAGGKFGGGGYKVSGGLHGVGASVVNALSVELDVEVTREGKRYAMDFTRGHVKTPMHVVATGLPEEDHGTKVHFLPDPDIFRETTTYDIKTLTTRIRELAFLNKGLRITIRDDRPEEPTEEDFHYEGGIRHYVDYLNENKTTLFEPPIYVEGMENGITVEVALQYTDDYHNNLLTFTNNIHTYEGGTHEEGFKRALTRVVNDYARQNKLMKDNEPNLTGDDVREGLTAVVSVKHPDPQFEGQTKTKLGNSDARTAVDHTFADHFMRFLMEHPDVARKIVDKGSLASKARVA…
core_gene_2_DSM_15502	MADKEESKQEKAREYDASQIQVLEGLEAVRKRPGMYIGTTSSQGLHHLVWEIVDNGIDEALAGFADAIHVTVEKDNSITVVDNGRGIPVDTQKKTGKSALETVFTILHAGGKFGGGGYKVSGGLHGVGASVVNALSSELDVKVVRDGKRYYMDFAYGHVKTPMKVIDEGLPENIRGTTVHFLPDPDIFRETTTYDIKILTTRIRELAFLNKGLRITIRDERPDEPTEQSFMYEGGIRHYVEYLNKNKDVIFPEPIYVEGEEKGITVEVALQYTDDYHSNLLTFTNNIHTYEGGTHEEGFKRALTRIINDYARKNNLMKDNEDNLSGEDVREGLTAVVSVKHPDPQFEGQTKTKLGNSDARTATDHLFSERFSKFLMENPDEAKKIVDKGMLASKARGAA…
core_gene_2_DSM_15638	MTDQEKQAEIAEELHEEKAKEYDASQIQVLEGLEAVRKRPGMYIGTTASQGLHHLVWEIIDNGIDEALAGFADEINVVVEKDNSITVRDNGRGIPVDIQEKTGRPALETVFTILHAGGKFGGGGYKVSGGLHGVGASVVNALSTELDVQVIREGKIYGMAFARGKVTKEMSVVGEAPENEHATIVHFVPDPDIFTETTVYDIKILTTRIRELAFLNKGLKITIDDKRDGGPGLQEFHYAGGIKHYVEFLNKNKDVIFPEPIYVEGEQKGIIVEVALQYTDDYHSNLLTFTNNIHTYEGGTHESGFKTALTRVINDYARKNNLMKENDANLSGEDVREGLTAVVSIKHPDPQFEGQTKTKLGNSDARSVTDRTFSEHFTKFLMENPKEAKIIVEKGLLAA…
core_gene_2_DSM_15707	MSTEKETKAELAKEYDASQIQVLEGLEAVRKRPGMYIGTTSSQGLHHLVWEIVDNGIDEALAGFANHITVTVEKDNSITVTDNGRGIPVDVQAKTGKSALETVFTILHAGGKFGGGGYKVSGGLHGVGASVVNALSTKLDAKVIRNGKEYYVDFAYGKVVTPIKVIGTRPEDEHGTIVHFVPDPDIFRETTTFDIKVLTTRIRELAFLNKGLKISITDNRPDEPSTESFHYEGGIKHYVEYLNANKEVLFEPPIYLEAEEKGITVEVSLQYTDDFHNNLLTFTNNINTYEGGTHETGFKTALTRVINDYGKKKGILKENEDSLSGDDVREGLTAVVSIKHPDPQFEGQTKTKLGNSDARTATDHLFSETFSRFMMENPDVAKKIVEKGILASKARIAAK…
core_gene_2_DSM_15814	MAEQDDEQKLTQAERERVEQAEADQASKVASGDANQREAEAGQYNADQIQVLEGLEAVRKRPGMYIGTTSSQGLHHLVWEIVDNGIDEALAGFANEINVVVEKDNSITVTDNGRGIPVDIQKKTGKPALETVYTILHAGGKFGGGGYKVSGGLHGVGASVVNALSTELDVKVMRNGKIYYMDFDTGHVKTPMKIIGDSEPHAHGTIVHFKPDPDIFRETTVYDIKVLTTRIRELAFLNKGLRITIADNRPETPTKQDFHYEGGIKEYVKFLDDGKDVLFEDPVYVEGTQNNIVVEVSLQYTDDFHSNLLTFTNNIHTYEGGTHETGFKSALTRVINDYAHKSGQLKDNDDPLSGDDVREGLTAVVSIKHPDPQFEGQTKTKLGNSDARTATDHLFSDTF…
core_gene_2_DSM_15831	MEVFFLADDQLNKETEAQIEAKEERAKSYDASQIQVLEGLEAVRKRPGMYIGTTSSQGLHHLVWEIIDNGIDEALAGFATEINVVVEPDNSITVTDDGRGIPVGIQAKTGKSALETVFTILHAGGKFGGGGYKVSGGLHGVGASVVNALSTELDAVVTQGGKRYYIDFKRGKVQTPMKMIGDAPEHEHGTKVHFVPDPDIFTETTIYDDKILTTRIRELAFLNKGLKLTFTDKRADTHEKLEFHYEGGIKSYVEFLDEKKETLLDEPIYVEGEQNGITVEVALQYTNDYRTNLLTFANNIHTYEGGTHESGFKTALTRVINDYATKQNIFKASDANLSGEDVREGLTAVVSVKHPDPQFEGQTKTKLGNADARSVTDRMFSDHFTKFLMENPSIARQIV…
core_gene_2_DSM_15833	MATSEENPNLEELEEQIEEVKEYDASQIQVLEGLEAVRKRPGMYIGSTSSQGLHHLVWEIIDNGIDEALAGFADEINVTVEADNSITVIDNGRGIPVDIQAKTGRPALETVFTVLHAGGKFGGGGYKVSGGLHGVGASVVNALSTELDVEVRREGKIYAMDFKLGKVAHEMHVIGECGEFEHGTKVHFVPDSDIFTETTIYDMKVLTTRIRELAFLNKGLKLTIEDKRSEDDTYTEFHYAGGIRHYVEFLNKGKEVLFEEPIYVEGEQKGIAVEVALQYTNDFSSQLKTFTNNIHTYEGGTHEAGFKTALTRVINDYARKSGILKENDANLSGEDVREGLTAIVSIKHPNPQFEGQTKTKLGNSDARTATDKLFTETFTKFMMENPTVAKKIVEKGVVA…
core_gene_2_DSM_15836	MTDEEREVEAKEKRANEYDASQIQVLEGLEAVRKRPGMYIGSTSTQGLHHLVWEIVDNGIDEALAGFCDEINVTVETDNSITVKDNGRGIPVDIQKKTGRPAVETVYTILHAGGKFGGGGYKVSGGLHGVGASVVNALSSELEVQVTRAEDPNVYAMDFAYGKVKTQLHVIAQTSEHTHGTKVHFKPDTDIFTETHIYDIKVLTTRIRELAFLNKGLKLTIADQRPEKPTFEEFHYAGGIKHYVEFLNKGKEVLFPEPVYVEGEMNGITVEVSLQYTDDFHSNLLTFTNNIHTYEGGTHEAGFKTALTRVINDYARKQGILKDNDDNLSGEDVREGITAVVSVKHPDPQFEGQTKTKLGNSDARTATDKLFSETFSQFMYENPTTAKQIVEKGSLAAKA…
core_gene_2_DSM_15945	MSDKDIEQETKAEQAAEYDASQIQVLDGLEAVRKRPGMYIGSTSSQGLHHLVWEIIDNGIDEALAGFATTIDITVEPDNSVTVVDDGRGIPVDIEKKTGKPALETVYTVLHAGGKFGGGGYKVSGGLHGVGASVVNALSTHVEVEVTRGGKRYGISFKRGRVDKPMYVVGDAPAGEHGTKVHFAPDPDIFTETTVYDDKVLVRRIRELAFLNKGLRLTFTDKRADTAEKKEFLYEGGIRHYVEYLDEGHETLLPEPIYVEGSQNGITVEVSLQYTDDFKTTLLTFANNIHTIEGGTHESGFKAALTRVVNNYARKSGVLKESDDALGGDDVREGLTAVVSIKHPDPQFEGQTKTKLGNSDARTVTDRMFYDHFTKYLMEHPTEARMIVDKAMLASKARL…
core_gene_2_DSM_15946	MSNEELAEQKAAMASKYDASQIQVLKGLEAVRKRPGMYIGSTTVQGLHHLVWEIVDNGIDEALAGFCDEINVVVEADNSITVTDNGRGIPVDIQKETGKPALETVFTVLHAGGKFGNGGYKVSGGLHGVGASVVNALSTELDVTVTRQGKRYTMQFNRGHVAQAMQEVADGLPTTEHGTVVHFKPDPDVFTETTVYNIKTLTDRIRELAFLNKGLKITIEDRRPEVPTKESFHYEGGIRHYVEYLDEGHDALFDPPIYVEGTHNGITVEVSLQYTDDYRSNLLTFTNNIHTYEGGSHETGFKTALTRVINDYGKKSGQLKGNNATLSGDDVREGLTAVVSIKHPNPQFEGQTKTKLSNSDARTATDRIFSETLTRFMMENPEVAHKIVDKGLLASKARV…
core_gene_2_DSM_15996	MADEDNKLKRAKQFEQEADKYNASQIQVLGGLEAVRKRPGMYIGSTSSQGLHHLVWEIIDNGIDEALAGFATKIEVTVNEDNSVTVQDDGRGIPVDIEKKTGRPAVETVYTVLHAGGKFGGGGYKVSGGLHGVGASVVNALSTKLNVTVMRDGKKYHIAFDHGRVVEELKEVGTVPLTEHGTIVHFWPDPNIFTETTVFDDKILKNRIRELAFLNKGLKLTFTDKRKDTAETDVYHFEGGIKEYVSFLNRGQEVLFDEPIYVEGKYEGIDVEVSLQYTTGYKTTLMTFANNIHTYEGGMHEAGFKTALTRVVNDYAHKAKLLKENDDNLSGEDIREGMTAVISVKHPNPQFEGQTKTKLGNSDARTAVDRAFSETFSTFLMENPQVARKIVEKGQLAER…
core_gene_2_DSM_16041	MSDEQKETKAQLASEYDASQIQVLKGLDAVRKRPGMYIGSTSAQGLHHLVWEIVDNGIDEALAGFCTEINVEVNPDNSITVRDNGRGIPVDIQGQTGKPALETVFTILHAGGKFGGGGYKVSGGLHGVGASVVNALSTELDVKVARQGKEYYMDFDHGHVKTAMKVINDHLPEDVHGTTVHFKPDPAIFRETTVYNIKTLTNRLRELAFLNKGLKITIEDKRDEDSQRQDFHYEGGIRHYVDYLNEDKTTLFEPPIYVEGKENGITVEVSLQYTDSYRSELLTFTNNIHTYEGGTHETGFKMALTRVINDYGHKANILKSNETLSGDDVREGMTAVVSIKHPDPQFEGQTKTKLGNSDARTATDHVFAATFNRFLMEHPEEARQIIEKGQLASKARVAA…
core_gene_2_DSM_16043	MADNQNEKLDQVKKYEKEADKYNASQIQVLGGLEAVRKRPGMYIGTTSSQGLHHLVWEVIDNSIDERLAGYATKIEVTVNEDGSVTVQDDGRGIPVDIQKKTGRPALETVFTVLHAGGKFGGGGYKVSGGLHGVGASVVNALSTKLDVTVMRDGKKYFISFDHGRVKDEMKQVGTVPPSEHGTIVHFYPDPDIFTETTTFDDKILKNRIRELAFLNKGLKLTFTDKRKETAETDVFHFEGGIKEYVAFLNKSEEVLFDEPIYVEGDYEGINVEVALQYTNGYKTTLMTFANNIHTYEGGMHEAGFKTALTRVVNDYAHKAKILKDKDDNLSGEDIREGMTAVVSVKHPNPQFEGQTKTKLGNSDARTAVDRAFAETFSRFLMENPSVGRKIVEKAQLAE…
core_gene_2_DSM_16045	MSEINETKAEKAREYDASQIQVLEGLEAVRKRPGMYIGSTTAQGLHHLVWEIVDNGIDEALAGFANEINVVVEPDNSITVTDNGRGIPVDIQAKTGKPALETVFTILHAGGKFGGGGYKVSGGLHGVGASVVNALSTELDVRVIREGKEYYMDFDHGHVKTAMKVIDDQRPLTEHGTIVHFTPDPEIFRETTIYNIKTLTERIRELAFLNKGLKITITDKRPDEPTKDEFHYEGGIRHYVEFLNQGHEVLFDPPIYVEGEYKGIAVEVSLQYSDDYRSNLLTFTNNIHTYEGGSHETGFKTGLTRVINDYGHKSDQIKGNTTLSGDDVREGLTAVISIKHPNPQFEGQTKTKLSNSDARTATDRIFSETMNRFMMENPEVAHKIVEKGLLASKAREAAK…
core_gene_2_DSM_16047	MADNSKENLDKVKKYEKEADKYNASQIQVLGGLEAVRKRPGMYIGSTSSQGLHHLVWEIIDNSIDERLAGFATKIEVTVNEDGSVTVQDDGRGIPVDIQEKTGRPALETVFTVLHAGGKFGGGGYKVSGGLHGVGASVVNALSTKLDVTVMRDGKKYFIDFDHGRVKDEMKQIGTVPLDEHGTIVHFYPDPDIFTETTTFDDKILKNRIRELAFLNKGLKLTFTDKRKDSAETDVYKYEGGIKEYVAFLNKGQEVLFDEPIYVESTYNGIDVEVALQYTNGYKTTLMTFANNIHTYEGGMHEAGFKTALTRVVNDYAHKAKILKDKDDNLSGEDIREGMTAVVSVKHPSPQFEGQTKTKLGNSDARTAVDKAFSETFSRFLMENPSVGRKIVEKGQLAE…
core_gene_2_DSM_16049	MTEEEKKEALIQKEKAAEAYDASQIQVLKGLEAVRKRPGMYIGSTSSQGLHHLVWEIIDNGIDEALAGFATEINVTVEKDNSITVIDDGRGIPVDIQKTTGKPAVETVFTVLHAGGKFGGGGYKVSGGLHGVGASVVNALSTELDVEVKREGDTNIYAMSFDLGKVKEPMHVIGQCGVHEHGTRVHFKPDPDVFKETTTYDIKILTTRIRELAFLNKGLRLTIDDQRLAEPTHEEFHYAGGIKHYVEYLNEGKEALFAEPIYVEGEQDGITVEVALQYTDDYHSQLLSFTNNIHTYEGGTHEAGFKTALTRVINDYARKAKLLKENEDNLSGEDVREGLTAVVSIKHPDPQFEGQTKTKLGNSDARKVTDHMFAETFSKFLLENPDVAKRIVEKGTIAA…
core_gene_2_DSM_16230	MQEAKEARAKEYDASQIQVLEGLEAVRKRPGMYIGSTSSQGLHHLVWEIIDNGIDEALAGFADEINVVVEKDNSITVKDNGRGIPVGIQPKTGRPALETVFTILHAGGKFGGGGYKVSGGLHGVGASVVNALSTSLSVQVKHNGKLYAMDFKRGKVEHEMHISGNCGEHEHGTRVHFVPDPDIFTETTVYDIKILTTRIRELAFLNKGLKITIKDERPAEPTYKEFHYVGGIRHYVEFLNKGKEVLFDEPIYLEGEQKGIIVEVALQYTNDFHSNLLTFTNNIHTYEGGTHEAGFKTALTRVINDYAHKSNMIKENEDNLSGEDVREGMTAVVSIKHPNPQFEGQTKTKLGNSDARTVTDRLFAEHFNKFMLENPTVARKIVEKGMLASKARVAAKRAR…
core_gene_2_DSM_16365	MTENEKETKLEQAREYDASQIQVLEGLEAVRKRPGMYIGTTSSQGLHHLVWEIVDNGIDEALAGFANVIHVTVEKDNSITVTDNGRGIPVDIQEKTGKPALETVYTILHAGGKFGGGGYKVSGGLHGVGASVVNALSSTLDVKVTRNGHVYYMDFERGKVKTPMKIIGDAPDDAHGTAVHFVPDPDIFRETTTYDINILTTRIRELAFLNKGLRITIRDNRPDEPTEDDFLYEGGIRHYVEYLDKNKTVLFPEPIYVEGEQNGITVEVALQYTDDYHSNLMTFTNNIHTYEGGTHEEGFKRALTRVINDYARKNNLLKESDANLSGEDVREGMTAVVSVKHPDPQFEGQTKTKLGNSDARAAVDRLFSEHFSKYLMENPSVARKVVDKGLLASKARVAA…
core_gene_2_DSM_16381	MADKEHETKAEQAREYDASQIQVLEGLEAVRKRPGMYIGSTSAQGLHHLVWEIVDNGIDEALAGFADSIHVTVEKDNSITVSDNGRGIPVDIQQKTGKPALETVYTILHAGGKFGGGGYKVSGGLHGVGASVVNALSTHLEVQVIRGGKRYGITFKRGHVQKPMYVMEEGLDPDRHGTIVHFLPDPDIFRETTTFDIKTLTTRIRELAFLNKGLRITIRDERPETPTEDDFHYEGGIRHYVDYLNENKTTLFEPPIYVEGEENGITVEVALQYTDDYHNNLLTFTNNIHTYEGGTHEEGFKRALTRVVNDYARQNKMMKDNEPNLTGDDVREGMTAVVSVKHPDPQFEGQTKTKLGNSDARTAVDHTFADHFMRYLMEHPDIARKVVDKGTLASKARVA…
core_gene_2_DSM_16634	MLNVTEKETLEEIKEQKAKEYDASQIQVLEGLEAVRKRPGMYIGSTSSQGLHHLVWEIIDNGIDEALAGFADEINVIVEKDNSITVKDNGRGIPVDIQEKTGRPALETVFTVLHAGGKFGGGGYKVSGGLHGVGASVVNALSTSLDVQVRREGDTNIYGMDFKLGKVDHVMEVVGQSAEHEHGTTVHFLPDPDIFTETTVYDIKVLTTRIRELAFLNKGLRITIDDMRPEEPTHEEFHYAGGIKHYVEYLNKGKEVLFEEPIYVEGQQNGITVEVALQYTDDFHSNLLTFTNNIHTYEGGTHEVGFKTALTRVINDYARKSGQLKENDANLSGEDVREGLTAVVSVKHPNPQFEGQTKTKLGNSDARAATDKTFAETFSKFMLENPSVARRIVEKGMLA…
core_gene_2_DSM_16698	MADKSKENLDKVKKYEKEADKYNASQIQVLGGLEAVRKRPGMYIGSTSSQGLHHLVWEIIDNSIDERLAGFATKIEVTINEDGSVTVQDDGRGIPVDIQEKTGRPALETVFTVLHAGGKFGGGGYKVSGGLHGVGASVVNALSTKLDVTVMRDGKKYFIDFDHGRVKDEMKQIGTVPLSEHGTIVHFYPDPDIFTETTVFDDKILKNRIRELAFLNKGLTLTFTDKRKDSAETDVYKFEGGIKEYVAFLNKDQEVLFDDPIYVESTYNGIDVEVALQYTNGYKTTLMTFANNIHTYEGGMHEAGFKTALTRVVNDYAHKAKILKDKDDNLSGEDIREGMTAVVSVKHPNPQFEGQTKTKLGNSDARTAVDKSFSETFSRFLMENPSVGRKIVEKGQLAE…
core_gene_2_DSM_16761	MADKSKENLDKVKKYEKEADKYNASQIQVLGGLEAVRKRPGMYIGSTSSQGLHHLVWEIIDNSIDERLAGFATKIEVTINEDGSVTVQDDGRGIPVDIQEKTGRPALETVFTVLHAGGKFGGGGYKVSGGLHGVGASVVNALSTKLDVTVMRDGKKYFIDFDHGRVKDEMKQIGTVPLSEHGTIVHFYPDPDIFTETTVFDDKILKNRIRELAFLNKGLTLTFTDKRKDTAETDVYKYEGGIKEYVAFLNEGQEVLFDEPIYVESTYNGIDVEVALQYTNGYKTTLMTFANNIHTYEGGMHEAGFKTALTRVVNDYAHKAKILKDKDDNLSGEDIREGMTAVVSVKHPNPQFEGQTKTKLGNSDARTAVDKSFSETFSRFLMENPSVGRKIVEKGQLAE…
core_gene_2_DSM_16982	MAEDRKAELEKKEEKVEEYDASQIQVLEGLEAVRKRPGMYIGSTSKQGLHHLVWEIIDNGIDEALAGFATKIEVTVEPDNSITVTDDGRGIPVDIQKKTGKPALETVYTILHAGGKFGGGGYKVSGGLHGVGASVVNALSSQLQVEVVRAGKRYGIDFERGKVKDPMHIIGDAGEFKHGTRVHFVPDPDIFTETTVYDDKVLTTRIRELAFLNKGLKLTFTDKRADTAEKLVFHYEGGIKSYVEFMDKDKEVLFDDPIYLEGVQDGITVEVALQYTDEYHTNLMTFANNIHTYEGGTHEVGFKTALTRVINDYAHKNKLLKDTEKLSGEDVREGMTAVVSIKHPDPQFEGQTKTKLGNSDARTITDRLFSEHFMKFLMENPNVAKKIIEKGSLATKARL…
core_gene_2_DSM_16991	MADKDHLTPKEEAHEEHMEELAKSYDASQIQVLEGLEAVRKRPGMYIGATSSQGLHHLVWEIIDNGIDEALAGFATKIEVTVEADGSVTVQDDGRGIPVDIQKKTGKPALETVFSILHAGGKFGGGGYKVSGGLHGVGASVVNALSTTLDVTVAREGKKYYMDFQRGKVHTPMKVIGTAAEHEHGTIVHFVPDPEIFTETTTFDDKILTTRIRELAFLNKGLKLTFTDKRQETHEKLVFHYEGGIKSYVEYLDHGKDVLFEEPIYVEGKQNGITVEVALQYISGYHSILMTFANNIHTYEGGTHEAGFKAALTRVINDYAHKQNIIKDPDEKLSGDDVREGLTAVVSIKHPDPQFEGQTKTKLGNSDARTVTDRTFSEMFTKFLMENPNEARAIVDKGM…
core_gene_2_DSM_17330	MIDEKNNNQIAPDDNNAYGGSSIQILEGLEAVRKRPGMYIGSTASSGLHHLVWEIIDNGIDEALAGFAHHVTLTIEKDNSITVTDDGRGVPVEIQPKTGRPAMEAVFTILHAGGKFDSKNYKVSGGLHGVGASVVNALSKEMDVRVYRDGKIYYMDFQRGHIQTEMKLLDEPMRLERGTIVHFAPDPDIFRETTTFDYNTLASRIRELAFLNKGLRLSITDRRVEPEKKESFMYEGGIAEYVKFLNKNKQPLFPEPVYVEGEENGIQVEVALQYTDAVAETLMSFTNNIHTHEGGTHETGFKMALTRIINDYAKKKGILKDSDDPLTGEDVREGITAIVSIKHPDPQFEGQTKTKLGNTDAQQAVNHQFSTIFNRFMMENPETARAIANKGIIASKARV…
core_gene_2_DSM_17757	MADDDKTQTPQEVEAAQERKEEKAQEYDASQIQVLEGLEAVRKRPGMYIGSTSSQGLHHLVWEIIDNGIDEALAGFADKINVIVEKDNSITVTDNGRGIPVDIQAKTGKPALETVFTILHAGGKFGGGGYKVSGGLHGVGASVVNALATELDVKVMRNGKIYYMDFTRGKVKTPMKVIGDSQPHAHGTIVHFLPDPDIFQETTTFDIKILRTRIRELAFLNKGLRITLKDLRPEKPTEDDFLYEGGIRHYVDYLNEGKEVLFPEPIYVEGVEKGITVEVAMQYTEGYQSKLLTFTNNIHTYEGGTHEEGFKRALTRVVNDYAHKAGLLKDNDDNLSGDDVREGLTAVVSVKHPDPQFEGQTKTKLGNSDARTAVNDVFGEHFNKFLMENPDTARKVVDK…
core_gene_2_DSM_17758	MNDENKPTTSEETEEEKIEEKEERAREYDASQIQVLEGLEAVRKRPGMYIGSTSSQGLHHLVWEIIDNGIDEALAGFASVIDVVVEADNSITVTDDGRGIPIDIQKKTGRPALETVFTILHAGGKFGGGGYKVSGGLHGVGASVVNALSTMLDVTVTRDGKRYYMDFVRGKVNTEMKIIGDAPEHEHGTKVHFQPDPDIFTETTIYDDQILNTRIRELAFLNKGLKLTFTDKRAATAERIEYHYVGGIRSYVEFLNEGKDVIFPTPIYVEGEQDGITVEVALQYTDDFHSNLLTFANNIHTYEGGTHEAGFKAALTRVINDYGRKSNLVKENEDKLSGDDVREGMTAVVSIKHPDPQFEGQTKTKLGNSDARSVTDKMFSETFTKFLMENPAVAKQVVE…
core_gene_2_DSM_17896	MSKKEETKKEQAEERKAELGSRYNASQIQVLKGLEAVRKRPGMYIGSTTAQGLHHLVWEIVDNGIDEALAGFCDEINVVVEKDNSITVTDNGRGIPVDIQKETGKPALETVFTVLHAGGKFGNGGYKVSGGLHGVGASVVNALSSELDVKVTRQGKEYYMDFRGGHVHTKMKVIKEGLPETEHGTIVHFKPDPTIFRETTVFNIKTLTDRIRELAFLNKGLRITIEDKRNDQDNRQEFHYEGGIRHYVEYLNKDQENLFDPPIYVEGEYNGIAVEVSLQYTTGYRCELLTFTNNIHTYEGGSHETGFKTALTRVINDYGKKSGQLKGNTSLSGDDVREGLTAVVSIKHPNPQFEGQTKTKLSNSDARTATDKIFSETMTRFMMENPDTAHKIVEKGMLA…
core_gene_2_DSM_18001	MADEKETKAELAKEYDASQIQVLEGLEAVRKRPGMYIGSTSSQGLHHLVWEIIDNGIDEALAGFANKIDVVVEKDNSITVSDNGRGIPVGIQKKTGKSALETVFTILHAGGKFGGGGYKVSGGLHGVGASVVNALSTELDARVMRDGKIYYIDFALGKVKTPMKVIGETEDPDEHGTIVHFVPDPDIFQETTTYDINILRNRIRELAFLNKGLRITLKDMRPEQPTEDDFLYEGGIRHYVEFLNEGKEVIFPEPIYVEGVTKGITVEVAMQYIEGYQSKLLTFTNNIHTYEGGTHEEGFKRALTRVINDYAKSSGILKENDDKLSGDDVREGLTAVVSVKHPDPQFEGQTKTKLGNSDARTAVNEVFAETFNKFLMENPKIARQIVDKGILASKARVAA…
core_gene_2_DSM_18382	MADQKETKKELAREYDASQIQVLEGLEAVRKRPGMYIGTTSSQGLHHLVWEIVDNGIDEALAGFATKITVTVEKDNSVTVTDDGRGIPVDIQKKTGKPALETVYTILHAGGKFGGGGYKVSGGLHGVGASVVNALSKELDVAVTRNGKVYYMDFSRGHVTTKMKVIDHVSEDLHGTKVHFLPDPDIFKETTTFDIKVLTARLRELAFLNKGLRIVIRDNRPEKPTEKDFLYEGGIRHYVEYLDKDKETLLTEPIYVEGVENGITVEVAIDYSEDYHSTLMTFTNNIHTYEGGTHEEGFKRALTRVVNDYARKNNLLKDNEPNLSGEDVREGTTAVVSIKHPDPQFEGQTKTKLGNSDARTATDRIFSDHFSKFLMENPKLARKIIDRGLLASKARSAAK…
core_gene_2_DSM_18390	MADEKETKKELANEYDASQIQVLEGLEAVRKRPGMYIGTTSSQGLHHLVWEIVDNGIDEALAGFAKKITVTVEKDNSVTVTDDGRGIPVDIQKKTGKPALETVYTILHAGGKFGGGGYKVSGGLHGVGASVVNALSKELDVAVTRNGKVYYMDFARGHVTTPMKVIDHVSDDLHGTKVHFVPDPDIFRETTTYDIKILTARLRELAFLNKGLRIVIRDMRPEKPTEKDFLYEGGILHYVEYLDRDKDTLLDEPIYVEGVENGITVEVAIDYSEDYHSTLMTFTNNIHTYEGGTHEEGFKRALTRVVNDYARKNNLIKDNEANLSGEDVREGTTAVVSIKHPDPQFEGQTKTKLGNSDARTATDRIFSDHFSKFLMENPKLARKIVDRGLLASKARSAAK…
core_gene_2_DSM_18527	MSEDHGKDFELPAEAEAKDEEAEHPISQQEAEAKEEHLEQLAKDYDASQIQVLEGLEAVRKRPGMYIGSTSAQGLHHLVWEIIDNGIDEALAGFADVINVTVEPDNSVTVTDNGRGIPVDIQEKTGRPALETVYTILHAGGKFGGGGYKVSGGLHGVGASVVNALSEELDVTVSRDGKRYYMDFSRGKVHTEMKVIGDAPEHEHGTKVHFKPDPDIFTETIEYDDQTLTTRIRELAFLNKGLKLTFTDKRAATHELLEFHYEGGLKSYVEFLNEDKDVLFPEPIYVEGEQKGITVEVAIQYTTGYRSTLLTFANNIHTYEGGTHEAGFKTALTRVINDYAKRTGLFKDNDDNLSGEDVREGMTAVVSIKHPDPQFEGQTKTKLGNSDARSVTDRLFSET…
core_gene_2_DSM_18630	MTDKEKKELAKEEQAKEYNASQIQVLEGLEAVRKRPGMYIGSTSSQGLHHLVWEIIDNGIDEALAGFADEINVIVEKDNSITVKDNGRGIPVDIQPKTGRPALETVFTVLHAGGKFGGGGYKVSGGLHGVGASVVNALATTLAVKVKRNGKIYAMDFHRGKVAHEMKIIGSCGEHEHGTSVHFVPDPDIFTETTVYDINILTTRIRELAFLNKGLRITISDQRPEKPTHKEFHYEGGIRHYVEFLNKKKEVLFDEPIYLEGQQKGITVEVALQYTNDFHSNLLTFANNIHTYEGGTHEAGFKTALTRVINDYARKNKLMKENEDNLSGEDVREGMTAVISIKHPDPQFEGQTKTKLGNSDARTVTDRLFSEHFSKFMLENPAVARKIVEKGLLASKARV…
core_gene_2_DSM_18793	MSEESNETKAEQAREYDASQIQVLEGLEAVRKRPGMYIGSTTVQGLHHLVWEIVDNGIDEALAGFATEINVTVEADNSITVTDNGRGIPVDIQQKTGKPALETVFTILHAGGKFGGGGYKVSGGLHGVGASVVNALSTSLDVKVIREGKEYYMDFDHGHVKTPMQVIDDQRPMDEHGTIVHFTPDPEIFRETTVYNIKTLTERIRELAFLNKGLKITISDLRPDEPTKEEFHYEGGIRHYVEYLNEGHEVLFDPPIYVEGEHNGIEVEVSLQYSDDYRSNLLTFTNNIHTYEGGSHETGFKTALTRVINDYGRKSDQIKGNMTLSGDDVREGLTAVISIKHPNPQFEGQTKTKLSNSDARTATDRIFAETMSRFMMENPEVAHKIVEKGLLASKAREAA…
core_gene_2_DSM_18933	MTEEKNQAELLEEKEEKAKEYDASQIQVLEGLEAVRKRPGMYIGSTSSQGLHHLVWEIIDNGIDEALAGFATEINVVVEKDNSITVKDNGRGIPVDIQEKTGRPALETVFTVLHAGGKFGGGGYKVSGGLHGVGASVVNALSTNLDVKVMREGDENVYGMDFVLGKVKTPMAVIGHCQEHEHGTIVHFKPDEDIFTETTVYDIKVLTTRIRELAFLNKGLKITIEDKRPDEPTKEEFHYAGGIRHYVEYLNTGKEVLFEEPIYVEGQQDNITVEVALQYTDDFHSNLLSFTNNIHTYEGGTHEAGFKTALTRVINDYGRKSGQIKENDANLSGEDVREGLTAVVSVKHPDPQFEGQTKTKLGNSDARKATDKLFTETFNKFMLENPTVAKRIVEKGLLA…
core_gene_2_DSM_19117	MAENEKETKEEEAREYDASQIQVLEGLEAVRKRPGMYIGTTSSQGLHHLVWEIVDNGIDEALAGFADVIHVTVEKDNSITVTDNGRGIPVDTQKKTGKPALETVFTILHAGGKFGGGGYKVSGGLHGVGASVVNALSVELDVEVTRDGKRYAMDFTRGHVKTPMHVIAEGLPEEEHGTKVHFLPDPDIFRETTTYDIKTLTTRIRELAFLNKGLRITIRDNRSDEPTEDDFHYEGGIRHYVDYLNENKTTLFEPPIYVEGMENGITVEVALQYTDDYHNNLLTFTNNIHTYEGGTHEEGFKRALTRVINDYARQNKLMKDNEPNLTGDDVREGLTAVVSVKHPDPQFEGQTKTKLGNSDARTAVDHTFADHFMRFLMEHPDIAHKIVDKGSVASKARVA…
core_gene_2_DSM_19284	MADEDNKLTNAKKFEQEADKYNASQIQVLGGLEAVRKRPGMYIGSTSSQGLHHLVWEIIDNGIDEALAGFATKIEVTVNEDNSVTVQDDGRGIPVDIEKKTGRPAVETVYTVLHAGGKFGGGGYKVSGGLHGVGASVVNALSTKLNVTVMRDGKKYHIAFDHGQVVEELHEVGTVPLTEHGTIVHFWPDPDIFTETTVFDDKILKNRIRELAFLNKGLKLTFTDLRKDTAETDVYHFEGGIKEYVAFLNKGQEVLFNDPIYVEGKYEGIDVEVALQYTTGYKTTLMTFANNIHTYEGGMHEAGFKTALTRVVNDYAHKAKILKDGDDNLSGEDIREGMTAVVSVKHPNPQFEGQTKTKLGNSDARTAVDRAFSETFATFLMENPQEARKIVEKGQLAER…
core_gene_2_DSM_19394	MAENEKETKEERAREYDASQIQVLEGLEAVRKRPGMYIGTTSSQGLHHLVWEIVDNGIDEALAGFADAIHVTVEKDNSITVTDNGRGIPVDIQKKTGKPALETVFTILHAGGKFGGGGYKVSGGLHGVGASVVNALSTELDVQVVRGGKRYAMDFTRGHVKTPMHVTETGLPEEKHGTIVHFLPDPDIFRETTTFDIKTLTTRIRELAFLNKGLRITIRDERPETPTEEDFHYEGGIRHYVDYLNENKTTLFEPPIYVEGQENGITVEVALQYTDDYHNNLLTFTNNIHTYEGGTHEEGFKRALTRVVNDYARQNKLMKDNEANLTGDDVREGLTAVVSVKHPDPQFEGQTKTKLGNSDARTAVDHTFADHFMRFLMEHPDVARKIVDKGTLASKARVA…
core_gene_2_DSM_19395	MAENENETKEERAREYDASQIQVLEGLEAVRKRPGMYIGTTSSQGLHHLVWEIVDNGIDEALAGFADAIHVTVEKDNSITVTDNGRGIPVDIQKKTGKPALETVFTILHAGGKFGGGGYKVSGGLHGVGASVVNALSTELDVQVIRGGKRYAMDFTRGHVKTPMHITETGLPEEKHGTIVHFLPDPDIFRETTTYDIKTLTTRIRELAFLNKGLRITIRDERPETPTEEDFHYEGGIRHYVDYLNENKTTLFEPPIYVEGQENGITVEVALQYTDDYHNNLLTFTNNIHTYEGGTHEEGFKRALTRVVNDYARQNKLMKDNEANLTGDDVREGLTAVVSVKHPNPQFEGQTKTKLGNSDARTAVDHTFADHFMRFLMEHPDVARKIVDKGTLASKARVA…
core_gene_2_DSM_19519	MEEVKEAQAKEYDASQIQVLEGLEAVRKRPGMYIGSTSSQGLHHLVWEIIDNGIDEALAGFADEINVTIEADNSITVIDNGRGIPVDIQTKTGRPALEIVYTILHAGGKFGGGGYKVSGGLHGVGASVVNALSTTLDVEVKKNSKIYAIDFKRGKVNHEMKVIGECGEHEHGTKVHFLPDPDIFLETTVYDIKILTTRIRELAFLNKGLKITITDNREENPKTKEFHYVGGIKHYVEFLNKGKEVLFDEPIYVEGEQKGITVEVALQYTDDFHSNLMTFTNNIHTYEGGTHEAGFKTALTRVINDYARKSGMMKENEDNLSGEDVREGLTAVVSIKHPDPQFEGQTKTKLGNSDARTVTDRMFAEHFSKFMMENPTIARRVVDKGLLASKARIAAKRAR…
core_gene_2_DSM_19674	MAEDRKAELEKREEQVEEYDASQIQVLEGLEAVRKRPGMYIGSTSKQGLHHLVWEIIDNGIDEALAGFATKIEVTVEPDNSITVTDDGRGIPVDIQKKTGKPALETVYTILHAGGKFGGGGYKVSGGLHGVGASVVNALSSELDVEVVRGGKRYGIDFKRGKVNNAMHIIGDAKEFEHGTRVHFVPDPDIFTETTIYDDKVLTTRIRELAFLNKGLKLTFTDKRADTAEKLVFHYEGGIRSYVEFMDKDKEVLFDEPIYLEGVQDGITVEVSLQYTDEYHTNLMTFANNIHTYEGGTHEVGFKTALTRVINDYAHKNKMLKDTEKLSGEDVREGMTAVVSIKHPDPQFEGQTKTKLGNSDARTITDRLFSEHFSKFLMENPDVAKKIVEKGSLATKARL…
core_gene_2_DSM_19682	MAENSRKAELEKKEELAEEYDASQIQVLEGLEAVRKRPGMYIGSTSKQGLHHLVWEIIDNGIDEALAGFATKIDVTVEPDNSITVFDDGRGIPIDIQKKTGKPALETVYTILHAGGKFGGGGYKVSGGLHGVGASVVNALSSELDVVVTRAGKKYGIDFAKGKVKDPMHVVGDAPEFEHGTRVHFVPDPDIFTETTVYDDKVLTTRIRELAFLNKGLKLTFTDKRADTAEKLVFHYEGGIKSYVEFMDKDKEVVFDEPIYLEGVQDGITVEVALQYTDEFHTNLMTFANNIHTYEGGTHEVGFKTALTRVINDYAHKNKLLKDTEKLSGEDVREGMTAVVSVKHPDPQFEGQTKTKLGNSDARTITDRLFSEHFMKFMMENPSTAKKIVEKGSLATRAR…
core_gene_2_DSM_19904	MADEKETKKELAHEYDASQIQVLEGLEAVRKRPGMYIGTTSSQGLHHLVWEIVDNGIDEALAGFASKITVTVEKDNSITVTDDGRGIPVDIQKKTGKPALETVFTILHAGGKFGGGGYKVSGGLHGVGASVVNALSSELDVEVTRDGKVYYMDFSRGHVKTKMKVVRDVSDDLHGTKVHFLPDPDIFRETTTYDIKVLTARLRELAFLNKGLRIVVRDLRPEKPTEQDFLYEGGINHYVEYLDHSKETLLDEPIYVEGVMHGITVEVAIQYTNDYHNTLMTFTNNIHTYEGGTHEEGFKRALTRVINDYARKNKLLKDNEPNLSGEDVREGTTAVVSIKHPDPQFEGQTKTKLGNSDARTVTDRIFSDHFTKFLMENPKLARKIVDRGLLASKARSAAK…
core_gene_2_DSM_19906	MADEKETKKELAHEYDASQIQVLEGLEAVRKRPGMYIGTTSSQGLHHLVWEIVDNGIDEALAGFASKITVTVEKDNSITVIDDGRGIPVDIQKKTGKPALETVFTILHAGGKFGGGGYKVSGGLHGVGASVVNALSSELDVEVTRDGKVYYMDFTRGHVKTKMKVVKEVSDDLHGTKVHFLPDPDIFRETTTYDIKVLTARLRELAFLNKGLRIVIRDLRPEKPTEKDFMYEGGIKHYVEYLDKSKETLLDEPIYVEGVMNGITVEVAIQYTNDYHNTLMTFTNNIHTYEGGTHEEGFKRALTRVINDYARKNKLLKDNEANLSGEDVREGTTAVVSIKHPDPQFEGQTKTKLGNSDARTVTDRIFSDHFAKFLMENPKMARKIVDRGLLASKARSAAK…
core_gene_2_DSM_19907	MADEKETKKELAHEYDASQIQVLEGLEAVRKRPGMYIGTTSSQGLHHLVWEIVDNGIDEALAGFASKITVTVEKDNSITVTDDGRGIPVDIQKKTGKPALETVFTILHAGGKFGGGGYKVSGGLHGVGASVVNALSSELDVEVTRDGKVYYMDFTRGHVKTKMKVIKEVSDDLHGTRVHFLPDPDIFRETTTYDIKVLTARLRELAFLNKGLRIVIRDQRPEKPTEKDFMYEGGIKHYVEYLDKSKETLLDEPIYVEGVLNGITVEVAIQYTNDYHNTLMTFTNNIHTYEGGTHEEGFKRALTRVINDYARKNKLLKDNEANLSGEDVREGTTAVVSIKHPDPQFEGQTKTKLGNSDARTVTDRIFSDHFSKFLMENPKMARKIVDRGLLASKARSAAK…
core_gene_2_DSM_19908	MADEKETKKELAHEYDASQIQVLEGLEAVRKRPGMYIGTTSSQGLHHLVWEIVDNGIDEALAGFASKITVTVEKDNSVTVTDDGRGIPVDIQKKTGKPALETVFTILHAGGKFGGGGYKVSGGLHGVGASVVNALSSELDVEVTRDGKVYYMDFSRGHVKTKMKVVREVSDDLHGTKVHFLPDPDIFRETTTYDIKILTARLRELAFLNKGLRIVIRDLRPEKPTEQDFMYEGGIKHYVEYLDNGKDTLLDEPIYVEGVMNGITVEVAIQYTNDYHNTLMTFTNNIHTYEGGTHEEGFKRALTRVINDYARKNKLLKDNEPNLSGEDVREGTTAVVSIKHPDPQFEGQTKTKLGNSDARTVTDRIFSDHFTKFLMENPKMARKIVDRGMLASKARSAAK…
core_gene_2_DSM_19909	MAEEQESKKERAREYDASQIQVLEGLEAVRKRPGMYIGSTSSQGLHHLVWEIVDNGIDEALAGFADHINVTVEKDNSITVMDNGRGIPVDTQKKTGKSALETVFTILHAGGKFGGGGYKVSGGLHGVGASVVNALSSELDVKVVRDGKRYYMDFAYGRVKTGMKVIDTDLPDNVHGTTVHFLPDPDIFRETTVFDIKTLTTRVRELAFLNKGLRITITDQRPEEPTKESFMYEGGIKHYVEYLNKNKDVLFEEPIYVEGEEKGITVEVAMQYTDDFHSNLLTFTNNIHTYEGGTHEEGFKRALTRIVNDYARKNNLMKDNEPNLSGEDVREGLTAVVSVKHPDPQFEGQTKTKLGNSDARTATDHLFSEHFMKFMMENPTIARKVVDKGLLASKARVAA…
core_gene_2_DSM_19910	MTDKERQEEVKEERAKDYDASQIQVLEGLEAVRKRPGMYIGSTSSQGLHHLVWEIIDNGIDEALAGFADEINVIVEKDNSITVKDNGRGIPVGIQAKTGRPALETVFTILHAGGKFGGGGYKVSGGLHGVGASVVNALSTNLGVKVMRDGKIYAMDFKRGKVAQEMRSLGNCGQHEHGTIVHFAPDPDIFTETTTYDIKILTTRIRELAFLNKGLKITIDDLRPEKPTHKTFHYEGGIRHYIEFLNKGKEVLFDEPIYVEGEQKGITVEVALQYTNDYHSNLLTFTNNIHTYEGGTHEAGFKTALTRVINDYAHKNNLMKENEDNLSGEDVREGLTAVVSIKHPNPQFEGQTKTKLGNSDARTVTDRMFAEHFNKFMMENPSVARKIIDKGILASKARV…
core_gene_2_DSM_19927	MADEKETKAELAKEYDASQIQVLEGLEAVRKRPGMYIGSTSSQGLHHLVWEIIDNGIDEALAGFANKIDVVVEKDNSITVSDNGRGIPVDIQKKTGKPALETVYTVLHAGGKFGGGGYKVSGGLHGVGASVVNALSTELDARVMRDGKIYYIDFEQGKVKTPMKVLGPTKNPDDHGTIVHFVPDPDIFQETTVFDINILRTRIRELAFLNKGLRITLRDMRPEKPTEDDFLYEGGIRHYVEYLNKGKEVIFPEPIYVEGITKGITVEVAMQYIEGYQSKLLTFTNNIHTYEGGTHEEGFKRALTRVINDYAKNTGILKENDDKLSGDDVREGLTAVVSVKHPDPQFEGQTKTKLGNSDARTAVNEVFAETFSKFLLENPKVARQIVDKGVLAAKARVAA…
core_gene_2_DSM_19971	MTDREKQEEVKEERAKDYDASQIQVLEGLEAVRKRPGMYIGSTSSQGLHHLVWEIIDNGIDEALAGFADEINVIVEKDNSITVKDNGRGIPVDIQAKTGRPALETVFTILHAGGKFGGGGYKVSGGLHGVGASVVNALSTTLSVKVMRNGQIYAMDFQRGKVAKEMRVIGTCGEHEHGTIVHFLPDPDIFTETTVYDIKTLTTRIRELAFLNKGLKITIDDMRPEKATNNTFHYEGGIKHYIEFLNKGKEVLFEEPIYVEGEQKGITVEVALQYTNGYHSNLLTFTNNIHTYEGGTHEAGFKTALTRVINDYAHKNNLMKENEDNLSGEDVREGLTAVVSIKHPNPQFEGQTKTKLGNSDARTVTDRMFAEHFSKFMMENPTVARKIIDKGILASKARV…
core_gene_2_DSM_19972	MERFLFKTSSDWHELDNQEGISLTDKELQESKEERAKKYDASQIQVLEGLEAVRKRPGMYIGSTSSQGLHHLVWEIIDNGIDEALAGFADEINVTVEKDNSITVKDNGRGIPVGIQHKTGRPALETVFTILHAGGKFGGGGYKVSGGLHGVGASVVNALSTSLSVQVKHSGKIYAMDFSYGKVAHEMHVIGECGEHEHGTLVHFSPDPDIFTETTVFDIKVLTTRIRELAFLNKGLRITIRDERPEKPTTKEFHYIGGIRHYVEFLNKGKEVLFEEPIYLEGEQKGIIVEVALQYTNDFHSNLLTFTNNIHTYEGGTHEAGFKTALTRVINDYARKSNIMKDSEDNLSGEDVREGLTAVVSIKHPDPQFEGQTKTKLGNSDARTVTDRLFAEHFNKFMF…
core_gene_2_DSM_20001	MTDAEKKEERLEELAKSYDASQIQVLEGLEAVRKRPGMYIGTTTSQGLHHLVWEIVDNGIDEALAGFADEINVTVEKDNSIRVTDNGRGIPVDIQQKTGRPAVETIFTVLHAGGKFGGGGYKVSGGLHGVGASVVNALSSKLTVEVIKEGHRYYMDFKRGKVATQLKEISTAPEHEHGTIVRFWPDPDIFQETTVYDIKILTTRIRELAFLNKGLRITIEDLRGEEPSKQEFHYEGGIKSYVEFLDNGKQDLFPEPIYVEGVEKGITVEVALQYTEDYHTNLMTFTNNIHTYEGGTHEAGFKTALTRVINDYAHKNGLMKENEGNLSGEDVREGMTAVVSIKHPDPQFEGQTKTKLGNSDARTVTDHTFAETFSRYLMENPKIAKQVVDKGLLASKARL…
core_gene_2_DSM_20003	MTDEEKNEQKEEKLEELAKSYDASQIQVLEGLEAVRKRPGMYIGTTTSQGLHHLVWEIVDNGIDEALAGFADEINVIVEKDNSIKVTDNGRGIPVGIQAKTGRPAVETVYTILHAGGKFGGGGYKVSGGLHGVGASVVNALSTKLNVEVIKNGQRYYMDFKRGKVNTELKVLGPAAEHEHGTIVHFWPDPDIFQETTTYDINILTTRIRELAFLNKGLRLTIEDLRPEEPTKQVFHYEGGIKSYVEYLDEGKEDLFPEPIYVEGVEKGITVEVALQYTDDYHTNLMTFTNNIHTYEGGTHEAGFKTALTRVINDYARKSNLLKENEKLSGEDVREGMTAVVSIKHPDPQFEGQTKTKLGNSDARTVTDHTFAETFSRYLMENPKIARQVIDKGLLASKA…
core_gene_2_DSM_20004	MTDAEKKEERLEEMAKSYDASQIQVLEGLEAVRKRPGMYIGTTTSQGLHHLVWEIVDNGIDEALAGFADEINVTVEKDNSIRVTDNGRGIPVDIQQKTGRPAVETIFTVLHAGGKFGGGGYKVSGGLHGVGASVVNALSSKLTVEVIKEGHRYYMDFKRGKVATQLKEIGTAPEHEHGTIVRFWPDPDIFQETTVYDIKILTTRIRELAFLNKGLRITIEDLRGEEPSKQEFHYEGGIKSYVEFLDNGKQDLFPEPIYVEGVEKGITVEVALQYTEDYHTNLMTFTNNIHTYEGGTHEAGFKTALTRVINDYAHKNGLMKENEGNLSGEDVREGMTAVVSIKHPDPQFEGQTKTKLGNSDARTVTDHTFAETFSRYLMENPKIAKQVVDKGLLASKARL…
core_gene_2_DSM_20011	MTDKKETAEEKKDELAAEYDASQIQVLSGLEAVRKRPGMYIGSTSSQGLHHLVWEIIDNGIDEALAGFATRIEVEVNPDNSVTVTDDGRGIPVDIQSKTGRPALETVYTVLHAGGKFGGGGYKVSGGLHGVGASVVNALSTDLDVTVTRGGKRYYIDFIRGKVNMPMKVIGTAPEHEHGTKVHFLPDPDIFTEIRTFDDKILTTRIRELAFLNKGLKLTFTDKRAATHEKLVFHYEGGLKSYVDFLTEKKENLLQEPIYVEGQDKGITVEVALQYTNDYHSTLLTFANNIHTYEGGTHETGFKTALTRVINDYARRSGALKDSDDPLSGDDVREGLTAVVSVKHPDPQFEGQTKTKLGNSDARTVVDRTFSDHFNKFLMEHPADGKLIIDKAMLASKAR…
core_gene_2_DSM_20014	MAEEDTQMHTQADDYDASQIQVLEGLEAVRKRPGMYIGTTTSQGLHHLVWEIVDNGIDEALAGFADHITVTVEKDNSITVTDNGRGIPIDVQEKTGKSALETVFTVLHAGGKFGGGGYKVSGGLHGVGASVVNALSTELDVVVVRDDKAYAMDFAYGHVNQTIHEIDVNGLPVSRGTIVHFTPDPDIFQETTEFDIKTLTNRVRELAFLNKGLRISITDNRPAEPVVESFHFEGGIKEYVEYLDVNKDVLFADPVYVEGTENEIAVEVSLQYTDDFHSNMMSFANNIHTYEGGTHETGFKAALTRVINDYARKNGLLKDGDESLSGEDVREGLTAIVSVKHPDPQFEGQTKTKLGNSDARTAVDRMFSETFSRFMLENPATAKEIVEKGLLANKARKAA…
core_gene_2_DSM_20016	MSNEQQKETKMELASEYDASQIQVLKGLDAVRKRPGMYIGSTSAQGLHHLVWEIVDNGIDEALAGFCDEINVVVNPDNSITVKDNGRGIPVDTQKETGKSALETVFTVLHAGGKFGGGGYKVSGGLHGVGASVVNALSTELDVKVARQGKRYYMDFDHGHVKSAMKVIEEGLPETEHGTTVHFKPDPEIFRETTTYNIKTLTDRLRELAFLNKGLKITIEDLRQADHERKEFHYEGGIRHYVEYLNEDQNVLFDPPIYVEGKENDITVEVSLQYTDSYRSNLLTFTNNIHTYEGGTHETGFKMALTRVINDYGHKAGILKSNETLSGDDVREGLTAVVSIKHPDPQFEGQTKTKLGNSDARTATDHVFAATFNRFLLEHPDEARQIIEKGQLASKARVA…
core_gene_2_DSM_20017	MEVFFLADDQLNKETEAQIEAKEERAKSYDASQIQVLEGLEAVRKRPGMYIGTTSSQGLHHLVWEIIDNGIDEALAGFATEINVVVEPDNSITVTDDGRGIPVGIQAKTGKSALETVFTILHAGGKFGGGGYKVSGGLHGVGASVVNALSTELDAVVTQGGKRYYIDFKRGKVQTPMKMIGDAPEHEHGTKVHFVPDPDIFTETTIYDDKILTTRIRELAFLNKGLKLTFTDKRADTHEKLEFHYEGGIKSYVEFLDEKKETLLDEPIYVEGEQNGITVEVALQYTNDYRTNLLTFANNIHTYEGGTHESGFKTALTRVINDYATKQNIFKASDANLSGEDVREGLTAVVSVKHPDPQFEGQTKTKLGNADARSVTDRMFSDHFTKFLMENPSIARQIV…
core_gene_2_DSM_20019	MADDQMNQETEAQMEAKEERAKSYDASQIQVLEGLEAVRKRPGMYIGTTSSQGLHHLVWEIIDNGIDEALAGFATEINVVVEPDNSITVTDDGRGIPVGIQAKTGKSALETVFTILHAGGKFGGGGYKVSGGLHGVGASVVNALSTELDAVVTQGGKRYYIDFKRGKVQTPMKMIGDAPAHEHGTKVHFVPDADIFTETTVYDDKILTTRIRELAFLNKGLKLTFTDKRAETHEKLEFHYEGGIKSYVEYLDDKKETLLDEPIYVEGEQNGITVEVALQYTNDYRTNLMTFANNIHTYEGGTHESGFKTALTRVINDYATKQNILKANDTNLSGEDVREGLTAVVSVKHPDPQFEGQTKTKLGNADARTVTDRMFSDHFTKFLMENPSIARQIVDKGSL…
core_gene_2_DSM_20021	MTDKKESAEEKKEELAAEYDASQIQVLSGLEAVRKRPGMYIGSTSSQGLHHLVWEIIDNGIDEALAGFATRIEVEVNPDNSVTVTDDGRGIPVDIQAKTGRPALETVYTVLHAGGKFGGGGYKVSGGLHGVGASVVNALSTNLDVTVVRGGKRYYIDFVRGKVNTPMKELGPAPEHEHGTKVHFQPDPDIFTETTTFDDKVLTTRIRELAFLNKGLKLTFTDKRAATHEKLVFHYEGGLKSYVDFLTKKKENLLQEPIYVEGQDKGITVEVALQYTNDYHSTLLTFANNIHTYEGGTHETGFKTALTRVINDYARRSGALKDSDDPLSGDDVREGLTAVVSVKHPDPQFEGQTKTKLGNSDARTVVDRTFSDHFNKFLMEHPADGKLIIDKAMLASKAR…
core_gene_2_DSM_20054	MADEKETKAQQAREYDASQIQVLEGLEAVRKRPGMYIGSTSSQGLHHLVWEIVDNGIDEALAGFADEIHVTVNQDNSITVTDNGRGIPVDIQKKTGKPALETVYTILHAGGKFGGGGYKVSGGLHGVGASVVNALSTDLEVQVIRGGKKYAIAFDHGHVKTPMHVIEEGLPQDQHGTIVHFLPDPDIFRETTVFDIKTLTTRIRELAFLNKGLRITIRDERPEKPTEEDFLYEGGIRHYVDYLNENKETLFEPPIYVEGQENGITVEVALQYTDDYHNNLLTFTNNIHTYEGGTHEEGFKRALTRVVNDYARQNKLMKDNEANLTGDDVREGLTAVVSVKHPDPQFEGQTKTKLGNSDARTAVDHTFADHFMRFMMEHPDVARKIVDKGTLASKARVAA…
core_gene_2_DSM_20055	MTQQEEQARKAELASEYDASQIQVLKGLEAVRKRPGMYIGSTTVQGLHHLVWEIVDNGIDEALAGFCDEINVIVEPDDSITVTDNGRGIPVDIQKETGKPALETVFTVLHAGGKFGNGGYKVSGGLHGVGASVVNALSTELDVKVARQGKEYYMDFARGHVNTAMKVIKDDLPQSAHGTTVHFVPDPEIFRETTVYNINTLIDRLRELAFLNKGLKITVEDRREGKEKQESFHYEGGIRHYVEFLNEGHELLFDPPIYVEGEYKGITVEVSLQYTDDYRSNLLTFTNNIHTYEGGTHETGFKTALTRVINDYGRKSGQIKGNVTLSGEDVREGLTAVVSIKHPNPQFEGQTKTKLSNSDARTATDHIFAETMTRFMMENPDVARKIVEKGMLASKARDA…
core_gene_2_DSM_20057	MADEKETKKELAHEYDASQIQVLEGLEAVRKRPGMYIGTTSSQGLHHLVWEIVDNGIDEALAGFATKITVTVEKDNSITVTDDGRGIPVDIQKKTGKPALETVFTILHAGGKFGGGGYKVSGGLHGVGASVVNALSSELDVEVTRDGKVYYMDFSRGHVKTKMKVVREVSDDLHGTKVHFLPDPDIFRETTTYDIKVLTARLRELAFLNKGLRIVVLDLRPEKPTEQDFMYEGGIKHYVEYLDNSKETLLDEPIYVEGVMNGITVEVAIQYTNDYHNTLMTFTNNIHTYEGGTHEEGFKRALTRVINDYARKNKLLKDNEPNLSGEDVREGTTAVVSIKHPDPQFEGQTKTKLGNSDARTVTDRIFSDHFTKFLMENPKMARKIVDRGMLASKARSAAK…
core_gene_2_DSM_20072	MADEDNKLKKAKQFEQEADKYNASQIQVLGGLEAVRKRPGMYIGSTSSQGLHHLVWEIIDNGIDEALAGFATKIEVTVNEDNSVTVQDDGRGIPVDIEKKTGRPAVETVYTVLHAGGKFGGGGYKVSGGLHGVGASVVNALSTKLNVTVMRDGKKYHIAFDHGRVVEELKEVGTVPLTEHGTIVHFWPDPNIFTETTVFDDKILKNRIRELAFLNKGLKLTFTDKRKDTAETDVYHFEGGIKEYVSFLNRGQEVLFDEPIYVEGKYEGIDVEVSLQYTTGYKTTLMTFANNIHTYEGGMHEAGFKTALTRVVNDYAHKAKILKENDDNLSGEDIREGMTAVISVKHPNPQFEGQTKTKLGNSDARTAVDRAFSETFSTFLMENPQVARKIVEKGQLAER…
core_gene_2_DSM_20074	MADEDNKLKKAKQFEQEADKYNASQIQVLGGLEAVRKRPGMYIGSTSSQGLHHLVWEIIDNGIDEALAGFATKIEVTVNEDNSVTVQDDGRGIPVDIEKKTGRPAVETVYTVLHAGGKFGGGGYKVSGGLHGVGASVVNALSTKLNVTVMRDGKKYYIAFDHGRVVEELKEVGTVPLTEHGTIVHFWPDPNIFTETTVFDDKILKNRIRELAFLNKGLKLTFTDKRKDTAETYVYHFEGGIKEYVSFLNRGQEVLFDEPIYVEGKYEGIDVEVSLQYTTGYKTTLMTFANNIHTYEGGMHEAGFKTALTRVINDYAHKAKILKENDDNLSGEDIREGMTAVISVKHPSPQFEGQTKTKLGNSDARTAVDRAFSETFSTFLMENPQVARKIVEKGQLAER…
core_gene_2_DSM_20079	MADNSKENLDKIKEYEKEADKYNASQIQVLGGLEAVRKRPGMYIGSTSSQGLHHLVWEVIDNSIDERLAGFATKIEITINEDGSVTVQDDGRGIPVDIQEKTGRPALETVFTVLHAGGKFGGGGYKVSGGLHGVGASVVNALSTKLDVTVMRDGKKYFIDFDHGRVKDEMKQVGTVPLDQHGTIVHFYPDPDIFTETTTFDDKILKNRIRELAFLNKGLELTFTDKRKETAETDVYKFEGGIKEYVAFLNEGQEVLFDEPIYVESTYNGIDVEVALQYTNGYKTTLMTFANNIHTYEGGMHEAGFKTALTRVVNDYAHKAKILKDKDDNLSGEDIREGMTAVVSVKHPSPQFEGQTKTKLGNSDARTAVDKSFSETFSRFLMENPSIGRKIVEKGQLAE…
core_gene_2_DSM_20081	MADEDNKLKKAKQFEQEADKYNASQIQVLGGLEAVRKRPGMYIGSTSSQGLHHLVWEIIDNGIDEALAGFATKIEVTVNEDNSVTVQDDGRGIPVDIEKKTGRPAVETVYTVLHAGGKFGGGGYKVSGGLHGVGASVVNALSTKLNVTVMRDGKKYYIAFDHGRVVEELKEVGTVPLTEHGTIVHFWPDPNIFTETTVFDDKILKNRIRELAFLNKGLKLTFTDKRKDTAETYVYHFEGGIKEYVSFLNRGQEVLFDEPIYVEGKYEGIDVEVSLQYTTGYKTTLMTFANNIHTYEGGMHEAGFKTALTRVINDYAHKAKILKENDDNLSGEDIREGMTAVISVKHPSPQFEGQTKTKLGNSDARTAVDRAFSETFSTFLMENPQVARKIVEKGQLAER…
core_gene_2_DSM_20176	MADQKETKKELANEYDASQIQVLEGLEAVRKRPGMYIGTTSSQGLHHLVWEIVDNGIDEALAGFATKITVTVEKDNSITVTDDGRGIPVDIQKKTGKPALETVYTILHAGGKFGGGGYKVSGGLHGVGASVVNALSEELDVAVTRNGKVYYMDFSRGHVTTPMKVIDHVSDDLHGTKVHFLPDPDIFRETTTFDIKVLTARLRELAFLNKGLRIIVRDMRPEKPTEQDFLYEGGIRHYVEYLDKDKETLLKEPIYVEGMDNGITVEVAIDYSEDYHSTLMTFTNNIHTYEGGTHEEGFKRALTRVINDYARKNNLLKDNEANLSGEDVREGTTAVVSIKHPDPQFEGQTKTKLGNSDARTVTDRIFSDHFSKFLMENPKLARKIIDRGLLASKARSAAK…
core_gene_2_DSM_20178	MTDKKESAEEKKEELAAEYDASQIQVLSGLEAVRKRPGMYIGSTSSQGLHHLAWEIIDNGIDEALAGFATQIEVEVNPDNSVTVTDNGRGIPVDIQAKTGRPALETVYTVLHAGGKFGGGGYKVSGGLHGVGASVVNALSTNLDVTVSRGGKRYYIDFVRGKVNTLMKVIGTAPEHEHGTKVHFQPDPDIFTETTTFDDKVLTTRIRELAFLNKGLKLTFTDKRAATHEKLVFHYEGGLKSYVDFLTEKKENLLQEPIYVEGQDKGITVEVALQYTNDYHSTLLTFANNIHTYEGGTHETGFKTALTRVINDYARRSGALKDSDDPLSGDDVREGLTAVVSVKHPDPQFEGQTKTKLGNSDARTVVDRTFSDHFNKFLMEHPADGKLIIDKAMLASKAR…
core_gene_2_DSM_20183	MAENNREAELEKKEELAEEYDASQIQVLEGLEAVRKRPGMYIGSTSKQGLHHLVWEIIDNGIDEALAGFATKIDVTVESDNSITVFDDGRGIPIDIQKKTGKPALETVYTILHAGGKFGGGGYKVSGGLHGVGASVVNALSSELDVVVTRAGKKYGIDFAKGKVVHPMHVLGDAPEFEHGTKVHFVPDPDIFTETTVYDDKVLTTRIRELAFLNKGLKLTFTDKRADTAEKLVFHYEGGIKSYVEFMDKEKEVLFDEPIYLEGVQDGITVEVALQYTDEYHTNLMTFANNIHTYEGGTHEVGFKTALTRVINDYAHKNKLLKDSEKLSGEDVREGMTAVVSVKHPDPQFEGQTKTKLGNSDARTITDRLFSEHFMKFLMENPSVAKKIVEKGSLATKAR…
core_gene_2_DSM_20184	MAEDRKAELEKREEQVEEYDASQIQVLEGLEAVRKRPGMYIGSTSKQGLHHLVWEIIDNGIDEALAGFATKIEVTVEPDNSITVTDDGRGIPVDIQKKTGKPALETVYTILHAGGKFGGGGYKVSGGLHGVGASVVNALSSELDVQVVRGGKRYGIDFERGKVKHSMHVLGDAGEFEHGTRVHFVPDPDIFTETTVYDDKVLTTRIRELAFLNKGLKLTFTDKRADTAEKLVFHYEGGIRSYVEYLDKEKDVLFDQPIYLEGVQDGITVEVSLQYTDEFHTNLMTFANNIHTYEGGTHEVGFKTALTRVINDYAHKNKLLKDTEKLSGEDVREGMTAVVSIKHPDPQFEGQTKTKLGNSDARTITDRLFSEHFSKFLMENPDVAKKIVEKGSLATKARL…
core_gene_2_DSM_20190	MVEEDTRMHTQPDAYDASQIQVLEGLEAVRKRPGMYIGATSAQGLHHLVWEIVDNGIDEALAGFADHITVTVEQDNSITVTDNGRGIPTDTQKKTGKSALETVFTILHAGGKFGGGGYKVSGGLHGVGASVVNALSTFLDVTVVRDGQAYSMKFARGHVVQEMQVTTAEGQDISRGTIVHFLPDPDIFRETTEFDIKTLTNRVRELAFLNKGLRISITDRRPAEPVVNSFHYEGGIKEYVEYLDVHKDVLFKDPVYVEGAENGIEVEVSLQYTDDYHINMMSFTNNIHTYEGGTHETGFKAALTRVINDYARKHGQLKENDEALTGEDVREGLTAIVSVKHPDPQFEGQTKTKLGNSDARTAVERTFSETFARFMMENPDVAKQIVEKGMLASQARKAA…
core_gene_2_DSM_20196	MAEEDVTQMHTDADDYDASQIQVLEGLEAVRKRPGMYIGTTTSQGLHHLVWEIVDNGIDEALAGFADHITVAIEKDNSITVTDNGRGIPVDIQEKTGKPALETVFTVLHAGGKFGGGGYKVSGGLHGVGASVVNALSTELDVMVVRDGQGYAMDFERGHVKTTMHSAPVDNAPVSRGTIVHFLPDPDIFRETTTYDYKILMNRVRELAFLNKGLRISITDNRADEPETESFHYEGGIKEYVRFLNVNKDVIFDDPIYVEGMENGIEVEVSLQYTDDYHSNMLSFTNNIHTYEGGTHETGFKAALTRVINDYARKNGQLKENDDALSGDDVREGLTAIVSVKHPNPQFEGQTKTKLGNSDARTAVDRMFSETFNRFMMENPAVAKQIVEKGILAGKARMA…
core_gene_2_DSM_20203	MTDEEKAAKRERAGEYDASQIQVLKGLEAVRKRPGMYIGATNEQGLHHLVWEIIDNGIDEALAGFADEINVVVEKDNSITVTDNGRGIPIGTQRDTGKSALETVFTILHAGGKFGGGGYKVSGGLHGVGASVVNALSKELDVVVTKGGKRYYMDFERGHVKTPMKVIGDAPQDAHGTKVHFVPDPDIFTETTTFNMKTLTTRVRELAFLNKGLRITIRDDRPEEPVEHDFFYEGGIRHYVEFLDRGRTPIFKDPIYIEGQENGITVEVSIQYTNDYHSTLLTFTNNINTYEGGTHEEGFKRALTRIINNYGRNNNLIKDSEPNLSGDDVREGMTAVVSIKHPDPQFEGQTKTKLGNSDARTATDHIFGQEFSKFMMEHPQIAEQIVEKGSVASKARAAA…
core_gene_2_DSM_20249	MAEDRKAELEKREEQVEEYDASQIQVLEGLEAVRKRPGMYIGSTSKQGLHHLVWEIIDNGIDEALAGFATKIEVTVEPDNSVTVTDDGRGIPVDIQKKTGKPALETVYTILHAGGKFGGGGYKVSGGLHGVGASVVNALSSELDVEVVRGGKRYGIDFKRGKVNHAMHVLGDAGEFDHGTRVHFVPDPDIFTETTTYDDKVLTTRIRELAFLNKGLKLTFTDKRAETAEKLVFHYEGGIKSYVEFMDKDKDVLFQDPIYLEGVQDGITVEVALQYTDEFHTNLMTFANNIHTYEGGTHEVGFKTALTRVINDYAHKNKLLKDTEKLSGEDVREGMTAVVSIKHPDPQFEGQTKTKLGNSDARTITDRLFSEHFMKFLMENPNVAKKIVEKGSLATKARL…
core_gene_2_DSM_20253	MTNEEKKEARLEKLAKSYDASQIQVLEGLEAVRKRPGMYIGTTTSQGLHHLVWEIVDNGIDEALAGFANEINVTVEKDNSVKVTDNGRGIPVGTQKKTGRPAVETIFTILHAGGKFGGGGYKVSGGLHGVGASVVNALSSKLTVEVIKEGKRFYMDFKRGKVATPLKQIGTAPAHKHGTIVQFWPDPDIFQESTEFDIKILTTRIRELAFLNKGLRITISDMRPEEPTHEEFHYAGGIKHYVEFLDKGKQDLFPEPIYVEGVEKGITVEVALQYTEDYHTNLMTFTNNIHTYEGGTHEAGFKTALTRVINDYAHKNGLMKDDDDNLSGEDVREGMTAVVSIKHPDPQFEGQTKTKLGNSDARTVTDHTFARTFSRYLMENPKIAKQVVDKGMLASKARL…
core_gene_2_DSM_20258	MTDKKETAEEKKDELAAEYDASQIQVLSGLEAVRKRPGMYIGSTSSQGLHHLVWEIIDNGIDEALAGFATRIEVEVNPDNSVTVTDDGRGIPVDIQSKTGRPALETVYTVLHAGGKFGGGGYKVSGGLHGVGASVVNALSTDLDVTVTRGGKRYYIDFIRGKVNTPMKVIGTAPEHEHGTKVHFLRDPDIFTEIRTFDDKILTTRIRELAFLNKSLKLTFTDKRAATHEKLVFHYEGGLKSYVDFLTEKKENLLQEPIYVEGQDKGITVEVALQYTNDYHSTLLTFANNIHTYEGGTHETGFKTALTRVINDYARRSGALKDSDDPLSGDDVREGLTAVVSVKHPDPQFEGQTKTKLGNSDARTVVDRTFSDHFNKFLMEHPADGKLIIDKAMLANKAR…
core_gene_2_DSM_20285	MADDKTKSAEEIEAARERKEEKAQEYDASQIQVLEGLEAVRKRPGMYIGSTSAQGLHHLVWEIIDNGIDEALAGFADKIDVTVEKDNSITVFDNGRGIPVGTQAKTGKSALETVFTILHAGGKFGGGGYKVSGGLHGVGASVVNALSEELDVRVMHNGKIYYMDFTRGKVKTPMKVIGDSEPHAHGTIVHFLPDADIFQETTTFDIKTLRTRIRELAFLNKGLRITLKDLRPEKSTEDDFLYEGGIRHYVDYLNEGKDVLFPEPIYVEGVEKGITVEVAMQYTEGYQSKLLTFTNNIHTYEGGTHEEGFKRALTRVVNDYAHKTGLLKDTEDNLSGDDVREGLTAVVSVKHPDPQFEGQTKTKLGNSDARTAVNDVFGEHFNKFLMENPDTGRKVIDKG…
core_gene_2_DSM_20314	MTENEKETKLEQAREYDASQIQVLEGLEAVRKRPGMYIGTTSSQGLHHLVWEIVDNGIDEALAGFANVIHVTVEKDNSITVTDNGRGIPVDIQEKTGKPALETVYTILHAGGKFGGGGYKVSGGLHGVGASVVNALSSSLDVKVTRNGHIYYMDFERGKVKTPMKIIGDAPDDAHGTAVHFVPDPDIFRETTTYDINILTTRIRELAFLNKGLRITIRDNRPDEPTEDDFLYEGGIRHYVEYLDKNKTVLFPEPIYVEGEQNGITVEVALQYTDDYHSNLMTFTNNIHTYEGGTHEEGFKRALTRVINDYARKNNLLKESDANLSGEDVREGMTAVVSVKHPDPQFEGQTKTKLGNSDARAAVDRLFSEHFSKYLMENPSVARKVVDKGMLASKARVAA…
core_gene_2_DSM_20331	MADDDKTKSTEKVESAQERKEEKAQEYDASQIQVLEGLEAVRKRPGMYIGATSAQGLHHLVWEIIDNGIDEALAGFADKIDVTVEKDNSITVFDNGRGIPVGIQAKTGKPALETVFTILHAGGKFGGGGYKVSGGLHGVGASVVNALSEELDVRVMHNGKIYYMDFTRGKVKTAMKVIGECGPHAHGTIVHFLPDADIFQETTTFDIKTLRTRIRELAFLNKGLRITLKDLRPEKPTEDDFLYEGGIRHYVDYLNEGKELLFPEPIYVEGVENGITVEVAMQYTEGYQSKLLTFTNNIHTYEGGTHEEGFKRALTRVVNDYAHKTGLLKDNEDNLSGDDVREGLTVVVSVKHPDPQFEGQTKTKLGNSDARTAVNDVFGEHFNKFLMENPDIGRKVIDK…
core_gene_2_DSM_20332	MADEDKTKKTPQEIETARERKEEKAEEYDASQIQVLEGLEAVRKRPGMYIGSTSAQGLHHLVWEIIDNGIDEALAGFANKINVIVEKDNSITVTDNGRGIPVGIQAKTGKPALETVFTILHAGGKFGGGGYKVSGGLHGVGASVVNALSTELDVRTMHDDKVYYMDFTRGKVKTAMTVIGDSKPHEHGTIVHFLPDADIFQETTIFDIKTLRTRIRELAFLNKGLRITLKDMRPEKPTEDDFLYEGGIRHYVDYLNEGKDVLFPDPIYVEGVEKGITVEVAMQYTEGYQSKLLTFTNNIHTYEGGTHEEGFKRALTRVVNDYAHKSGMLKDNEDNLSGDDVREGLTAVVSVKHPDPQFEGQTKTKLGNSDARTAVNDVFGEHFNKFLMENPDTARKVID…
core_gene_2_DSM_20335	MNDEENKNISADQSSDPETITEVELEKEEKAKEYDASQIQVLEGLEAVRKRPGMYIGSTSSQGLHHLVWEIIDNGIDEALAGFASQIDITVEPDNSITVVDDGRGIPVGIQKKTGRPALETVFTILHAGGKFGGGGYKVSGGLHGVGASVVNALSTNLDVTVTHEGKRYYMDFVRGKVNTEMTVIGDAPEHEHGTKVHFVPDPDIFTETTIYDDKVLNTRIRELAFLNKGLKLTFTDKRAESAERIEYHYVGGIRSYVEYLNEGKEVIFPTPIYVEGEQNDITVEVAIQYTDDFHSNLLTFANNIHTYEGGTHEAGFKAALTRVINDYGKKTGLIKENDDNLSGDDVREGMTAVVSIKHPDPQFEGQTKTKLGNSDARTVTDKMFSETFNKFLLENPTV…
core_gene_2_DSM_20336	MADEKETKAELAREYDASQIQVLEGLEAVRKRPGMYIGSTSSQGLHHLVWEIIDNGIDEALAGFADKIDVIVEKDNSITVTDNGRGIPVDIQKKTGKPALETVFTVLHAGGKFGGGGYKVSGGLHGVGASVVNALSTELDARVMKDGKIYYIDFALGKVKTPMKTIGDTEHPDDHGTIVHFVPDPDIFQETTTYDINILKTRIRELAFLNKGLRITLKDMRPEKPTEDDFLYEGGIRHYVEYLNEGKEVIFPEPIYVEGVTKGITVEVAMQYIEGYQSKLLTFTNNIHTYEGGTHEEGFKRALTRVINDYAKNNNILKENDDKLSGDDVREGLTAVVSVKHPDPQFEGQTKTKLGNSDARTAVNEVFAETFNKFLLENPKVARQIVDKGILAAKARVAA…
core_gene_2_DSM_20342	MSEETRDMDALAQEYDASQIQVLEGLEAVRKRPGMYIGSTSGQGLHHLVWEIVDNSIDEALAGFASEINVIIEEDNSITVIDDGRGIPIGIQAKTGRPAVETVFTVLHAGGKFGGGGYKVSGGLHGVGSSVVNALSTILEVMVHKDGKIHYQKFHQGKVGEDLKIIGDTDRQGTTVHFVPDPEIFTETTVFEFEKLSTRVRELAFLNKGLKISIEDKREGQETLKEFHYEGGIKSYVEHLNHNKTVLFEDPIYIEGEQQGIVVEAAMQYTDGYHTNLLSFANNIHTYEGGTHESGFKTALTRVINDYARKSKLMKENEENLTGEDVREGLTAVISIKHPDPQFEGQTKTKLGNSEARTITDRLFSAHFDKFLMENPQVARRVIEKGILASKARLAAKRA…
core_gene_2_DSM_20349	MSKRRIMAEEEKNEMETVSVSAEDIENASKMTTDADDYNADQIQVLEGLEAVRKRPGMYIGTTTAQGLHHLVWEIVDNGIDEALAGFASHITVTIEKDNSITVTDDGRGIPVDIQSKTGKPALETVFTILHAGGKFGGGGYKVSGGLHGVGASVVNALSTSLDVQVVRDGQLYYMDFQTGRVKTGMTKKSGPLPIERGTIVHFKPDPDIFQETTIFNYQTLLSRVRELAFLNKGLRISITDNRPDEPVSESFHFEGGIKEYVSYLDEGKQVLFDQPVYVEGEENGIVVEVALQYTTEIKENLKTFTNNINTYEGGTHETGFKTALTRVINDYARKQKMIKENGESLTGEDVREGMTAIVSIKHPDPQFEGQTKTKLGNSDARQAVDRMFSETFSRFMLE…
core_gene_2_DSM_20350	MTDEEKAAKRERAGEYDASQIQVLKGLEAVRKRPGMYIGATNEQGLHHLVWEIIDNGIDEALAGFADEINIVVEKDNSITVTDNGRGIPIGTQRDTGKSALETVFTILHAGGKFGGGGYKVSGGLHGVGASVVNALSKELDVVVTKGGKRYYMDFERGHVKTPMKVIGDAPQDAHGTKVHFVPDPDIFTETTTFNMKTLTTRVRELAFLNKGLRITIRDDRPEEPVEHGFFYEGGIRHYVEFLDRGRTPIFKDPIYIEGQENGITVEVSIQYTNDYHSTLLTFTNNINTYEGGTHEEGFKRALTRIINNYGRNNNLIKDSEPNLSGDDVREGMTAVVSIKHPDPQFEGQTKTKLGNSDARTATDHIFGQEFSKFMMEHPQIAEQIVEKGSVASKARAAA…
core_gene_2_DSM_20403	MTDKEKLEKIKEEKAKEYDASQIQVLEGLEAVRKRPGMYIGSTSSQGLHHLVWEIIDNGIDEALAGFCDEINVTVEKDNSITVQDNGRGIPVDIQKKTGRPALETVYTVLHAGGKFGGGGYKVSGGLHGVGASVVNALSTELDVQVKREGDTNVYGIDFELGKVKNPMKVIGQCQEHEHGTRVHFCPDPDIFKETTVYDIKVLTTRIRELAFLNKGLKITIEDKRPETPTREEFHYAGGIKHYVEYLNKGKKVLFDDPIYVEGEQRNITVEVALQYTDDFHSNLLTFTNNIHTYEGGTHESGFKTALTRVINDYARKAGILKENDDNLSGEDVREGLTAVVSIKHPDPQFEGQTKTKLGNSDARAVTDKMFSETFSKFMLENPSVAKRIVEKGMLAAKA…
core_gene_2_DSM_20405	MEDNKVQHSYGDSDIQVLEGLEAVRKRPGMYIGTTSARGLHHLVWEIVDNSIDEALAGYCTKIRVIMMPDGVIKVVDNGRGMPTGHNAKTGLSTIETIFTVLHAGGKFGEGGYKVSGGLHGVGASVVNALSEWLEVYVHRDGHIYYQRFENGGAPVDELSIVGDCDDTGTTVMFKADAQIFTETTTYDFETLNQRIRELAFLNKGLRIVLEDERGEGEPVIKEYHYEGGLREYVAFLNASKTPLHDEIIDCEGSGKFIEDDDVQVEIAIQYNDGYQPNIYSFCNNINTHEGGTHEEGFRTALTRVINSFARKTGFLKDKDDNLSGEDCREGLTAIISVKHPDPQYEGQTKTKLGNAEVRRITNNVFSKALEKFLLENPDVAKVILDKCSLASRARMAAK…
core_gene_2_DSM_20410	MAEEDTQMHTQADDYDASQIQVLEGLEAVRKRPGMYIGTTTSQGLHHLVWEIVDNGIDEALAGFADHITVTVEKDNSITVTDNGRGIPIDVQAKTGKSALETVFTVLHAGGKFGGGGYKVSGGLHGVGASVVNALSTELDVIVVRDDKAYDMDFERGHVKDSIHEVSPEGLAVSRGTIVHFTPDPDIFQETTEFDIKTLTNRVRELAFLNKGLRISITDNRPAEPVTESFHYEGGIKEYVEYLDVNKDVLFEDPVYVEGTENGIAVEVSLQYTDDFHSNMMSFANNIHTYEGGTHETGFKSALTRVINDYARKNSILKDGDESLSGEDVREGLTAIVSVKHPDPQFEGQTKTKLGNSDARTAVDRMFSETFSRFMLENPATAREIVEKGMLANKARKAA…
core_gene_2_DSM_20444	MNSWRGLKLTDKEMEEVKEEQAKKYDASQIQVLEGLEAVRKRPGMYIGSTSSQGLHHLVWEIIDNGIDEALAGFADEINVTIESDNSITVVDNGRGIPVDIQAKTGRPALETVYTILHAGGKFGGGGYKVSGGLHGVGASVVNALSTTLNVEVKKNGKIYAIDFKRGKVNHEMRIIGECGEHEHGTKVHFLPDPDIFVETTVYDSKILTTRIRELAFLNKGLKITITDKRVESPKTKEFHYVGGIKHYVEFLNKGKNVLFEEPIYVEGEQKGITVEVALQYTDDFHSNLMTFANNIHTYEGGTHEAGFKTALTRVINDYARKSGRMKENEDNLSGEDVREGLTAVVSIKHPDPQFEGQTKTKLGNSDARTVTDRMFAEHFSKFMMENPAIARRVVDKGL…
core_gene_2_DSM_20451	MTDKPQETQAERAREYDASQIQVLKGLEAVRKRPGMYIGATNSQGLHHLVWEIVDNGIDEALAGFASKIDVVIEKDNSITVTDNGRGIPIDMQKETGKSALETVFTILHAGGKFGGGGYKVSGGLHGVGASVVNALSSELDVTVTRGGKQYYMDFVRGHVKTPIEVVGTAPQDDHSTKVHFLPDPDIFTETTTFDMETLTTRVRELAFLNKGLRITIKDERPEKPVEHDFFYEGGIKHYVEFLDRGRSPIFKDPIYVEGKENGITVEVSLQYTNDYHSTLKTFTNNINTYEGGTHEEGFKQALTRIINTYGRNNNIIKDNEDNLTGPDVREGLTAVISVKHPDPQFEGQTKTKLGNSDARTATNHVFGQEFSKFMDEHPQIAKEIVQKGMLASKARAAA…
core_gene_2_DSM_20452	MTEKETLEEVKEEKAKEYDASQIQVLEGLEAVRKRPGMYIGSTSSQGLHHLVWEIIDNGIDEALAGFADEINVIVEKDNSITVKDNGRGIPVDIQEKTGRPALETVFTVLHAGGKFGGGGYKVSGGLHGVGASVVNALSTSLDVQVRREGDTNVYGMDFKLGKVDHVMEVVGQSQPHEHGTTVHFLPDPDIFTETTVYDIKVLTTRIRELAFLNKGLKITIDDMRQEEPTHEEFHYAGGIKHYVEFLNKGKEVLFDEPIYVEGQQKSITVEVALQYTDDFHSNLLTFTNNIHTYEGGTHESGFKTALTRVINDYARKSGQLKENEPNLSGEDVREGLTAVVSVKHPDPQFEGQTKTKLGNSDARAATDKTFSEAFSKFMLENPNVARRIVEKGMLAAKA…
core_gene_2_DSM_20505	MADEIEKETKAELAAEYDASQIQVLEGLEAVRKRPGMYIGSTGVQGLHHLVWEIIDNGIDEALAGFATTINVIVEPDNSITVTDDGRGIPVDIQAKTGRPALETVYTILHAGGKFGGGGYKVSGGLHGVGASVVNALSTNLQVEVAKNGKIYRITFKRGKVDKPMYIAGDAPADFQHGTKVHFVPDSDIFTETTVYDDKILTTRIRELAFLNKGLRLTFIDRRKDTAEKLEFHYEGGIRHYVEYLDKGKETLLPEPVYVEGQQDGITVEVSLQYTDGYASQLLTFANNIHTYEGGTHEAGFKTALTRVINAYARKSGALKANDDALSGDDVREGMTAVVSIKHPDPQYEGQTKTKLGNSDARTVTDRMFSEHFNKYLMENPSAAKLIIDKAMLASKARL…
core_gene_2_DSM_20509	MTEEERTTAQLEESKEEKAKEYDASQIQVLEGLEAVRKRPGMYIGSTSSQGLHHLVWEIIDNGIDEALAGFASEINVTVEKDNSITVIDNGRGIPVDIQPKTGRPALETVFTVLHAGGKFGGGGYKVSGGLHGVGASVVNALSTELDVEVYREGKIYGMDFKLGKVAHPMEVKGTCGSHQHGTKVHFLPDPDIFTETTIYDIKVLTTRIRELAFLNKGLKITIEDKRPEEPTYQEFHYAGGIRHYVEFLNKGKEPLFEEPIYVEGEQKGITVEVALQYTNDFTSTLLTFTNNIHTYEGGTHEAGFKTALTRVINDYARKVGLLKENDANLSGEDVREGLTAVISIKHPNPQFEGQTKTKLGNSDARAVTDKTFSETFNKFLLENPTVAKKIVEKGTVAA…
core_gene_2_DSM_20515	MADKEESKQEKAREYDASQIQVLEGLEAVRKRPGMYIGTTSSQGLHHLVWEIVDNGIDEALAGFADAIHVTVHKDNSVTVVDNGRGIPVDTQKKTGKSALETVFTILHAGGKFGGGGYKVSGGLHGVGASVVNALSSELDVKVVRDGKRYYMDFAYGHVKTPMKVIDEGLPENIHGTTVHFQPDPDIFRETTTYDIKILTTRIRELAFLNKGLRITIRDERPDEPTEQSLMYEGGIRHYVEYLNKNKDVVFPEPIYVEGEEKGITVEVALQYTDDYHSNLLTFTNNIHTYEGGTHEEGFKRALTRIINDYARKHNLMKDNEDNLSGEDVREGLTAVVSVKHPDPQFEGQTKTKLGNSDARTATDHIFSERFSKFLLENPDEAKKIVDKGTLASKARVAA…
core_gene_2_DSM_20531	MADKSKENLDKVKKYEKEADKYNASQIQVLGGLEAVRKRPGMYIGSTSSQGLHHLVWEIIDNSIDERLAGFATKIEVTINEDGSVTVQDDGRGIPVDIQEKTGRPALETVFTVLHAGGKFGGGGYKVSGGLHGVGASVVNALSTKLDVTVMRDGKKYFIDFDHGRVKDEMKQIGTVPLSEHGTIVHFYPDPDIFTETTVFDDKILKNRIRELAFLNKGLTLTFTDKRKDSAETDVYKFEGGIKEYVAFLNKDQKVLFDDPIYVESTYNGIDVEVALQYTNGYKTTLMTFANNIHTYEGGMHEAGFKTALTRVVNDYAHKAKILKDKDDNLSGEDIREGMTAVVSVKHPNPQFEGQTKTKLGNSDARTAVDKSFSETFSRFLMENPSVGRKIVEKGQLAE…
core_gene_2_DSM_20533	MTEENNKNVLDDIELFEKEADKYDASQIQVLEGLEAVRKRPGMYIGSTSSQGLHHLVWEIIDNGIDEALAGFASEINIEIEPDNSVTVRDDGRGIPVGIQKKTGRPALETVFTILHAGGKFGGGGYKVSGGLHGVGASVVNALSVELDATVTHDGKKYYIDFEHGRVRTEMKVVGDAPETEHGTLVHFLPDPDIFTETTIFDDKVLKTRIRELAFLNKGLKLTFTDKRADTAEKVEYHYEGGIQSYVSFLNKNKEPLFEEPIYVEGSFEGINVEVALQYTTGYHSELMTFANNIHTYEGGTHEAGFKAALTRVINDYAKKSGILKENDEKLSGDDIREGLTAVVSIKHPDPQFEGQTKTKLGNSDARTATDRTFSDIFMKFLMENPTVARQIVEKGQLA…
core_gene_2_DSM_20534	MTEENNKNVLDDIELFEKEADKYDASQIQVLEGLEAVRKRPGMYIGSTSSQGLHHLVWEIIDNGIDEALAGFASEINIEIEPDNSVTVRDDGRGIPVGIQKKTGRPALETVFTILHAGGKFGGGGYKVSGGLHGVGASVVNALSVELDATVTHDGKKYYIDFEHGRVRTEMKVVGDAPETEHGTLVHFLPDPDIFTETTIFDDKVLKTRIRELAFLNKGLKLTFTDKRADTAEKVEYHYEGGIQSYVSFLNKNKEPLFEEPIYVEGSFEGINVEVALQYTTGYHSELMTFANNIHTYEGGTHEAGFKAALTRVINDYAKKSGILKENDEKLSGDDIREGLTAVVSIKHPDPQFEGQTKTKLGNSDARTATDRTFSDIFMKFLMENPTVARQIVEKGQLA…
core_gene_2_DSM_20555	MTEEERKEKLQEEKAKEYDASQIQVLEGLEAVRKRPGMYIGSTSSQGLHHLVWEIIDNGIDEALAGFADEINVTVEEDNSITVKDNGRGIPVDIQKKTGRPALETVFTVLHAGGKFGGGGYKVSGGLHGVGASVVNALSTNLDVKVMREDDENVYGMDFKLGKVATSMTVVGKCPRHEHGTIVHFKPDPDIFTETTTYDINVLTKRIRELAFLNKGLKITIDDKRQEEPTHEEFHYAGGIKHYIEFLNKGKEVIFPEPIYVEGEQNGITVEVALQYTNDFHSNLLSFTNNIHTYEGGTHESGFKTALTRVINDYGRKSGLIKENDANLSGEDVREGLTAVVSIKHPNPQFEGQTKTKLGNSDARKVTDKLFSETFNKFMLENPTVAKQIVEKGLLAAKA…
core_gene_2_DSM_20557	MADDKMKDVKEYEKEADKYNASQIQVLGGLEAVRKRPGMYIGSTSSQGLHHLVWEIIDNGIDECLAGFATKIEVTVEEDGSVTVQDDGRGIPVDIQKKTGRPAVETVYTVLHAGGKFGGGGYKVSGGLHGVGASVVNALSTKVEVTVMRDGKKYFIDFDHGRVKHELKEIGTVDPSQHGTIVHFYPDPDIFTETIVFDDKILKKRIQELAFLNKGLKLTFTDKRKNSAETDVYHYEGGIKEYVAFLDEKEEKLFDTPVYVEGDYDGINVEVALQYTTGYKTTMMTFANNIHTYEGGMHEAGFKTALTRVINDYARKAKIFKDSDTNLSGEDIREGMTAVISIKHPNPQFEGQTKTKLGNSDARAAVDKAFSEAFSKFLLENPSVGRKIVEKGQLAEKAR…
core_gene_2_DSM_20571	MTDEEKAAKRERAGEYDASQIQVLKGLEAVRKRPGMYIGATNEQGLHHLVWEIIDNGIDEALAGFADEINVVVEKDNSITVTDNGRGIPIGTQRDTGKSALETVFTILHAGGKFGGGGYKVSGGLHGVGASVVNALSKELDVVVTKGGKRYYMDFERGHVKTPMKVIGDAPQDAHGTKVHFVPDPDIFTETTTFNMKTLTTRVRELAFLNKGLRITIRDDRPEEPVEHDFFYEGGIRHYVEFLDRGRTPIFKDPIYIEGQENGITVEVSIQYTNDYHSTLLTFTNNINTYEGGTHEEGFKRALTRIINNYGRNNNLIKDSEPNLSGDDVREGMTAVVSIKHPDPQFEGQTKTKLGNSDARTATDHIFGQEFSKFMMEHPQIAEQIVEKGSVASKARAAA…
core_gene_2_DSM_20584	MADNSKENLEKVKKYEKEADKYNASQIQVLGGLEAVRKRPGMYIGSTSSQGLHHLVWEIIDNSIDERLAGFATKIEVTINEDGSVTVQDDGRGIPVDIQEKTGRPALETVFTVLHAGGKFGGGGYKVSGGLHGVGASVVNALSTKLDVTVMRDGKKYFIDFDHGRVKDEMKQIGTVPLDEHGTIVHFYPDPDIFTETIVFDDKILKNRIRELAFLNKGLTLTFTDKRKDTAETDVYKFEGGIKEYVAFLNKRQEVLFDDPIYVESTYNGIDVEVALQYTNGYKTTLMTFANNIHTYEGGMHEAGFKTALTRVVNDYAHKSKILKDKDDNLSGEDIREGMTAIVSVKHPSPQFEGQTKTKLGNSDARTAVDKAFSETFSRFLMENPSVGRKIVEKGQLAE…
core_gene_2_DSM_20586	MAAQTKKENSYDVDEIQILEGLEAVRKRPGMYIGTTSASGLHHLVWEIVDNSVDEAMAGFCKKIKVTVHPDNSITVEDNGRGIPVAIHPKKKIPTLEVVLTILHAGGKFDNTAYKVSGGLHGVGISVVNALSKRLIAQVKRDGFIYEMEFSRGKTTKKMTKVGKTKTTGTTVTFWPDEEIFETTTYNFDVLNDRLQETAFLNRNLKIILTDERELTPRTVEYCYAGGIVDFVKFLNDGKDVLQGLSKPIFIEGKSDPSAPASQMGEVEVALQWNKGFSERTLSFANDIFTEEGGMHLTGFRNALTKVINEYAKKNNLIKGKDPDLQGDDIREGLTAVISVKLPDPQFEGQTKAKLGSSYMRTLTNRVVSNGLAEYLEEHPTQAKDICKKAMQAAKGRLA…
core_gene_2_DSM_20587	MADKKETKKELAHEYDASQIQVLEGLEAVRKRPGMYIGTTSSQGLHHLVWEIVDNGIDEALAGFATKITVTVEKDNSVTVTDDGRGIPVDIQKKTGKPALETVFTILHAGGKFGGGGYKVSGGLHGVGASVVNALSSELDVEVTRDGKVYYMDFTRGHVKTKMKVIREVSDDLHGTKVHFLPDPDIFRETTTYDIKILTARLRELAFLNKGLRIVIRDLRPEKPTEQDFMYEGGIKHYVEYLDHSKDTLLDEPIYVEGVMNGITVEVAIQYTNDYHNTLMTFTNNIHTYEGGTHEEGFKRALTRVINDYARKNKLLKDNEPNLSGEDVREGTTAVVSIKHPDPQFEGQTKTKLGNSDARTVTDRIFSDHFTKFLMENPKMARKIVDRGLLASKARSAAK…
core_gene_2_DSM_20593	MADEELKNETSNPNSGVMNTEADDYDASQIEVLEGLEAVRKRPGMYIGTTSSQGLHHLVWEIVDNGIDEAMAGFADHVTVTIEADNSVTVTDNGRGIPVDVQKKTGKSALETVFTVLHAGGKFDGGGYKVSGGLHGVGASVVNALSTDLDVLVVRDNQGYEMKFERGRTVQTITEVSAESAPVERGTVVHFVPDADIFQETTVFDAKVLIDRVRELAFLNKGLKISFTDKRVEPEETHTFYYEGGLKEYVKYLNRNKTVLFEDPVYVEGTENNIEVEVALQYTDDYRSNVLLSFTNNINTWEGGTHETGFKTALTRVINDYAKQNKMLKEGDDGLTIDDLREGLTAIISVKHPDPLFEGQTKAKLGSSDARTAVYRMFNETFKRFMYENPVVAKQIVEK…
core_gene_2_DSM_20602	MTEKETLEEVKEEKAKEYDASQIQVLEGLEAVRKRPGMYIGSTSSQGLHHLVWEIIDNGIDEALAGFADEINVIVEKDNSITVKDNGRGIPVDIQEKTGRPALETVFTVLHAGGKFGGGGYKVSGGLHGVGASVVNALSTSLDVQVRREGDTNVYGMDFKLGKVDHVMEVVGQSQPHEHGTTVHFLPDPDIFTETTVYDIKVLTTRIRELAFLNKGLKITIDDMRPEEPTHEEFHYAGGIKHYVEFLNKGKEVLFDEPIYVEGQQKGITVEVALQYTDDFHSNLLTFTNNIHTYEGGTHESGFKTALTRVINDYARKSGQLKENEPNLSGEDVREGLTAVVSVKHPDPQFEGQTKTKLGNSDARAATDKTFSETFSKFMLENPNVARRIVEKGMLAAKA…
core_gene_2_DSM_20605	MTDKEKQVLAKEKKAQEYDASQIQVLEGLEAVRKRPGMYIGSTSSQGLHHLVWEIIDNGIDEALAGFADEINVIVESDNSITVKDNGRGIPVDIQPKTGRPALETVFTILHAGGKFGGGGYKVSGGLHGVGASVVNALSTELDVKVKRNSKIYAMDFKRGKVNHEMQIIGDCGEHEHGTIVHFLPDPDIFTETTTYDINILTTRIRELAFLNKGLRITIKDLRSEKPTLQQFHYEGGIRHYVEFLNKNKEALFPEPVYVEGEQNGITVEVSLQYTNDFHSNLLTFANNIHTYEGGTHEAGFKTALTRVINDYAKKNKLLKDSDDNLSGEDVREGMTAVVSIKHPDPQFEGQTKTKLGNSDARTVTDHLFSEHFSKFMLENPAVARKIVDKGILASKARV…
core_gene_2_DSM_20623	MSEEIKDMKALAQEYDASQIQVLEGLEAVRKRPGMYIGSTSGQGLHHLVWEIVDNSIDEALAGFATEIKVIIEEDDSITVIDDGRGIPIGIQAKTGRPAVETVFTVLHAGGKFGGGGYKVSGGLHGVGSSVVNALSSVLDVKVYKDGQIHYQEFHQGKVVDDLKVIGETERHGTTVHFIPDPTIFTETTTFEFEKLSTRVRELAFLNKGLRISIEDKRVEHETLREFHYEGGIKSYVEHLNHNKNVLFDEPIYIEGEQQGIVVEAAMQYTDGYHTSLLSFANNIHTYEGGTHESGFKTALTRVINDYARKNKLMKENEENLTGEDVREGLTAVVSIKHPDPQFEGQTKTKLGNSEARTITDRLFSAHFDKFLMENPQVARRVVEKGILASKARLAAKRA…
core_gene_2_DSM_20634	MSEENETKAERAREYNASQIQVLEGLEAVRKRPGMYIGTTTSQGLHHLVWEIVDNGIDEALAGFCDEINVIVEKDNSVTVTDNGRGIPVDIQAKTGKPALETVFTILHAGGKFGGGGYKVSGGLHGVGASVVNALSTELDVRVIRGGKEYYMDFNRGHVKTPMKVIGDRPEDQHGTIVHFTPDPDIFQETTTYDIKVLTTRIRELSFLNKGLKITIEDKRPAEPTKESFHYEGGIRHYVEYLNQNKDVLFDEPVYVEGQEKGITVEVSLQYTDDFHSNLLTFTNNIHTYEGGTHETGFKTALTRVINDYAKKNGQIKANEDALSGDDVREGMTAVVSIKHPDPQFEGQTKTKLGNSDARTVTDHLFAETFSRFMMENPDVAKKIVDKGILASKARIAAK…
core_gene_2_DSM_20653	MAEDKELQEEKAKEYDASQIQVLEGLEAVRKRPGMYIGSTSEQGLHHLVWEIIDNGIDEALAGFATEINVTVEKDNSITVKDNGRGIPVDIQKKTGRPALETVFTVLHAGGKFGGGGYKVSGGLHGVGASVVNALSTSLDVQVTREGDPNIYAMDFKLGKVNTAMHVIGQTGVHEHGTTVHFVPDPDVFTETTVYNIKTLTTRIRELAFLNKGLKITIDDKRPEEPTHEEFHYVGGIKHYVEYLNKGKEVIFPEPIYVEGVQKGITVEVALQYTNDFHSNLLTFTNNIHTYEGGTHESGFKTALTRVINDYARKTGLLKDNESNLSGEDVREGLTAVVSVKHPDPQFEGQTKTKLGNSDARAATDKIFSEVFSKFMLENPTVAKEIVNKGILASKARVA…
core_gene_2_DSM_20655	MAEDKELQEEIKEEKAKEYDASQIQVLEGLEAVRKRPGMYIGSTSEQGLHHLVWEIIDNGIDEALAGFATEINVTVEKDNSITVKDNGRGIPVDIQKKTGRPALETVFTVLHAGGKFGGGGYKVSGGLHGVGASVVNALSTSLDVQVTREGDPNIYAMDFKLGKVNTAMHVIGQTGIHEHGTTVHFVPDPDIFTETTVYNIKTLTTRIRELAFLNKGLKITIDDKRPEEPTHEEFHYVGGIKHYVEYLNKGKEVIFPEPIYVEGVQKGITVEVALQYTNDFHSNLLTFTNNIHTYEGGTHESGFKTALTRVINDYARKTGLLKDNESNLSGEDVREGLTAVVSVKHPDPQFEGQTKTKLGNSDARAATDKIFSEVFSKFMLENPTVAKEIVNKGILASK…
core_gene_2_DSM_20690	MTDKPQETKAERAADYDASQIQVLKGLEAVRKRPGMYIGATNSQGLHHLVWEIVDNGIDEALAGFASEINVVIEKDNSITVTDNGRGIPVDLQKETGKPALETVFTILHAGGKFGGGGYKVSGGLHGVGASVVNALSSELSVEVVRGGKRYYMDFVRGHVKTPMKIIGDAPEGEHGTKVHFVPDPDIFTETTTYSMETLSSRVQELAFLNKGLRITITDKRPEKPVEHDYFYEGGIRHYVEFLDRGRSPVFKDPIYVEGKENGITVEVSLQYTNDYHSTLKTFTNNINTYEGGTHEEGFKQALTRIINVYGRNNNIIKDNEDNLSGPDVREGLTAVVSVKHPDPQFEGQTKTKLGNSDARTATNHVFSQQFSKFMDEHPQIAKEIVQKGMLAFKARSAA…
core_gene_2_DSM_20719	MADDQMNQATEAQMKAKEERAKSYDASQIQVLEGLEAVRKRPGMYIGTTSSQGLHHLVWEIIDNGIDEALAGFATEINVVVEPDNSITVTDNGRGIPVGIQAKTGKSALETVFTILHAGGKFGGGGYKVSGGLHGVGASVVNALSTELDAVVTQGGKRYYIDFKRGKVQTPMKMIGDAPEHEHGTKVHFIPDADIFTETTVYDDKILTTRIRELAFLNKGLKLTFTDKRAETHEKLEFHYEGGIKSYVEYLDDKKETLLDEPIYVEGEQNGITVEVALQYTNDYRTNLMTFANNIHTYEGGTHESGFKTALTRVINDYATKQNILKGNDNNLSGEDVREGLTAVVSVKHPDPQFEGQTKTKLGNADARTVTDRMFSDHFTKFLMENPSIARQIVDKGSL…
core_gene_2_DSM_20722	MSEETRDMDALAQEYDASQIQVLEGLEAVRKRPGMYIGSTSGQGLHHLVWEIVDNSIDEALAGFASEINVIIEEDNSITVIDDGRGIPIGIQAKTGRPAVETVFTVLHAGGKFGGGGYKVSGGLHGVGSSVVNALSTILEVMVHKDGKIHYQKFHQGKVGEDLKIIGDTDRQGTTVHFVPDPEIFTETTVFEFEKLSTRVRELAFLNKGLKISIEDKREGQETLKEFHYEGGIKSYVEHLNHNKTVLFEDPIYIEGEQQGIVVEAAMQYTDGYHTNLLSFANNIHTYEGGTHESGFKTALTRVINDYARKSKLMKENEENLTGEDVREGLTAVISIKHPDPQFEGQTKTKLGNSEARTITDRLFSAHFDKFLMENPQVARRVIEKGILASKARLAAKRA…
core_gene_2_DSM_20730	MSEETRDMDALAQEYDASQIQVLEGLEAVRKRPGMYIGSTSGQGLHHLVWEIVDNSIDEALAGFASEINVIIEEDNSITVIDDGRGIPIGIQAKTGRPAVETVFTVLHAGGKFGGGGYKVSGGLHGVGSSVVNALSTILEVMVHKDGKIHYQKFHQGKVGEDLKIIGDTDRQGTTVHFVPDPEIFTETTVFEFEKLSTRVRELAFLNKGLKISIEDKREGQETLKEFHYEGGIKSYVEHLNHNKTVLFEDPIYIEGEQQGIVVEAAMQYTDGYHTNLLSFANNIHTYEGGTHESGFKTALTRVINDYARKSKLMKENEENLTGEDVREGLTAVISIKHPDPQFEGQTKTKLGNSEARTITDRLFSAHFDKFLMENPQVARRVIEKGILASKARLAAKRA…
core_gene_2_DSM_20749	MADNKKENLAKDKKYEKEADKYNASQIQVLGGLEAVRKRPGMYIGSTSSQGLHHLVWEVIDNSIDERLAGFASKIEVTVNADGSVTVQDDGRGIPVDIQKKTGRPALETVFTVLHAGGKFGGGGYKVSGGLHGVGASVVNALSSHLDVTTMRDGKKYFIDFDRGRVRDQMKVVGDVPLNEHGTIVHFYPDPDIFTETTSFDDKVLKTRIRELAFLNKGLKLTFTDKRKDSAETDVYHYEGGIKEYVSFLNRNSKVLFDEPIYVEGNYNGINVEVALQYTTGYKTTLMTFANNIHTYEGGTHEAGFKTALTRVVNDYAHKAKILKDKDDNLSGEDIREGMTAVVSVKHPDPQFEGQTKTKLGNSDARTAVDKAFSETFSHFLMENPKVGRKIVEKSQLAE…
core_gene_2_DSM_21051	MTDKEKQEEVKEERAKDYDASQIQVLEGLEAVRKRPGMYIGSTSSQGLHHLVWEIIDNGIDEALAGFADEINVTVEKDNSITVKDNGRGIPVDMQAKTGRPALETVFTILHAGGKFGGGGYKVSGGLHGVGASVVNALSTSLSVKVLRNGQVYAMDFQRGKVAKEMRVIGTCGAHEHGTIVHFLPDPDIFTETTVYDIKTLTTRIRELAFLNKGLKITIGDLRPEKATHNTFHYEGGIKHYIEFLNKGKEVIFDEPIYVEGEQKGITVEVALQYTNDYHSNLLTFTNNIHTYEGGTHEAGFKTALTRVINDYAHKNNLMKENEDNLSGEDVREGLTAVVSIKHPNPQFEGQTKTKLGNSDARTVTDRMFAEHFSKFMMENPTVARKIIDKGILASKARV…
core_gene_2_DSM_21115	MTENEKETKLEQAREYDASQIQVLEGLEAVRKRPGMYIGTTSSQGLHHLVWEIVDNGIDEALAGFADKIHVTVEKDNSITVTDNGRGIPVDIQKKTGKPALETVYTILHAGGKFGGGGYKVSGGLHGVGASVVNALSTELDVKVTRDGKVYYMDFTRGKVKTPMKVIATDAPMDAHGTAVHFLPDPDIFRETTTYDINVLTTRIRELAFLNKGLQISIRDNRPDEPTEQDFLYEGGIRHYVEFLDKNKSVLFPEPIYVEGEQKGITVEVALQYTDDYHSNLMTFTNNIHTYEGGTHEEGFKRALTRVINDYARKNNLLKDSDANLSGEDVREGMTAVVSVKHPDPQFEGQTKTKLGNSDARAAVDRLFSEHFNKYLMENPSIGRKVVDKGMLASKARVA…
core_gene_2_DSM_21116	MQDVKEAQAREYDASQIQVLEGLEAVRKRPGMYIGSTSSQGLHHLVWEIIDNGIDEALAGFADEINVTVEKDNSITVIDNGRGIPVDIQTKTGRPALETVYTILHAGGKFGGGGYKVSGGLHGVGASVVNALSTNLDVEVKKNGKVYAIDFKRGKVNNEMKVVRKCGEHEHGTKVHFLPDPDIFTETTTYDIKILTTRIRELAFLNKGLKITIKDNREENPRTKEFHYIGGIKHYVEFLNKGKQVLFEEPIYVEGEQKGITVEVALQYTDDFHSNLLTFTNNIHTYEGGTHEAGFKTALTRVINDYARKSGIMKENDDNLSGEDVREGLTAVVSIKHPDPQFEGQTKTKLGNSDARTVTDRMFAEHFSKFMMENPTVARRVVDKGLLASKARIAAKRAR…
core_gene_2_DSM_21376	MTDKEKQEEVKEERAKDYDASQIQVLEGLEAVRKRPGMYIGSTSSQGLHHLVWEIIDNGIDEALAGFADEINVIVEKDNSITVKDNGRGIPVDIQAKTGRPALETVFTILHAGGKFGGGGYKVSGGLHGVGASVVNALSTSLDVKVLRDGKVYAMDFQRGKVAKEMRVLGTCGEHEHGTIVHFLPDPDIFTETTVYDIKILTTRIRELAFLNKGLKITIDDLRPEKPTHNTFHYEGGIKHYIEFLNKGKEVIFDEPIYVEGEQKGITVEVALQYTNDYHSNLLTFTNNIHTYEGGTHEAGFKTALTRVINDYAHKNNLMKENEDNLSGEDVREGLTAVVSIKHPNPQFEGQTKTKLGNSDARTVTDRMFAEHFSKFMMEHPAVAHKIIDKGILASKARV…
core_gene_2_DSM_21401	MAEDKSKAALNKAKDFEKRADTYNASQIQVLGGLEAVRKRPGMYIGSTSSQGLHHLVWEIIDNSIDERLAGFATKIEITVNEDGSVTVQDDGRGIPVDIQSKTGRPALETVFTVLHAGGKFGGGGYKVSGGLHGVGASVVNALSTKLDVTVMRDGKKYAISFDHGRVVGEMKQIGTVPLEEHGTIVHFYPDPDIFTETTTFDDKILKNRIRELAFLNKGLKLTFTDKRKETTETDVYHFEGGIKEYVAFLNKGQDVLFDEPIYVEGNYEGIDVEVALQYTNGYKTTLMTFANNIHTYEGGMHEAGFKTALTRVVNDYAHKAKILKDKDDNLSGEDIREGITAVVSVKHPNPQFEGQTKTKLGNSDARTAVDRAFSETFSRFLMENPSVGRKIVEKGQLA…
core_gene_2_DSM_21775	MADYEHETKAEQAREYDASQIQVLEGLEAVRKRPGMYIGSTSAQGLHHLVWEIVDNGIDEALAGFANEIHVTVNKDNSISVTDNGRGIPIDIQKKTGKPALETVFTILHAGGKFGGGGYKVSGGLHGVGASVVNALSTELDAQVYRQGKEYSITFERGHVTVPMHVTKEGLPMDQHGTAVHFLPDPDIFRETTTFDIKTLTTRIRELAFLNKGLRITIRDERPEKPTEDDFLYEGGIRHYVDYLNENKTTLFEPPIYVEGKENGITVEVALQYTDDYHNNLLTFTNNIHTYEGGTHEEGFKRALTRVVNDYARQKKLMKDNEPNLTGDDVREGLTAVVSVKHPDPQFEGQTKTKLGNSDARTAVDHTFADHFMRFLMEHPDVAKKVVDKGTLASKARVA…
core_gene_2_DSM_22301	MADEDKTKTPQEIENARERKEEKAEEYDASQIQVLEGLEAVRKRPGMYIGSTSSQGLHHLVWEIIDNGIDEALAGFADKINVIVEKDNSITVTDNGRGIPVGIQAKTGKPALETVFTILHAGGKFGGGGYKVSGGLHGVGASVVNALSTSLDVRTMHNGKIYYMDFTRGKVKTPMTVIGESKPHEHGTIVHFLPDADIFQETTVFDIKTLRTRIRELAFLNKGLRITLKDMRPEKPTEDDFLYEGGIRHYVDYLNEGKDVLFPEPIYVEGVEKGITVEVAMQYTEGYQSKLLTFTNNIHTYEGGTHEEGFKRALTRVVNDYAHKSGMLKDNEDNLSGDDVREGLTAVVSVKHPDPQFEGQTKTKLGNSDARTAVNDVFGEHFNKFLMENPDTARKVIDK…
core_gene_2_DSM_22408	MTEEQLANQQEAAQAYDASQIQVLEGLEAVRKRPGMYIGSTSVQGLHHLVWEIIDNGIDEALAGFADEINVIIEQDESITIIDNGRGIPVDIQKKTGRPALETVFTILHAGGKFGGGGYKVSGGLHGVGASVVNALSTTLDVEVRREGDENIYAMDFELGKVKHAMQVTGTCGMHEHGTRVHFVPDPDIFTETTKFDTKILTTRIRELAFLNKGLKITIEDLRPEKPVKNEFHYAGGIKEYVEYLNTGKEVLFEEPIYVEGEQAGIAVEVALQYTNDYHTNLLTFTNNIHTYEGGTHESGFKTALTRIINDYARQAKILKDNDANLSGEDVREGLTAVVSVKHPNPQFEGQTKTKLGNSDARTATDRIVSEMFTKFLMENPTVSKKIVDKGLLAAKARI…
core_gene_2_DSM_22467	MAEKEYETKAERAREYDASQIQVLEGLEAVRKRPGMYIGSTSAQGLHHLVWEIVDNGIDEALAGFADEIHVTVNKDNSVTVTDNGRGIPVDIQKKTGKPALETVFTILHAGGKFGGGGYKVSGGLHGVGASVVNALSTELDAQVIREGKRYSITFDRGHVVKPMTVVEEGLPKEKHGTIVHFLPDPDIFRETTTFDIKTLTTRIRELAFLNKGLRITIRDERPEKPTEDDFHYEGGIRHYVDYLNENKTTLFEPPIYVEGAENGITVEVALQYTDDYHNNLLTFTNNIHTYEGGTHEEGFKRALTRVVNDYARTNKLMKDNEPNLTGDDVREGLTAVVSVKHPDPQFEGQTKTKLGNSDARTAVDHTFADHFMRFLMEHPDIARKVVDKGTLASKARVA…
core_gene_2_DSM_22689	MTDRPEESKAEQALEYDASQIQVLKGLQAVRKRPGMYIGATNSQGLHHLVWEIVDNGIDEALAGFATKISVVIEKDNSITVTDNGRGIPVDLQKETGKSALETVFTILHAGGKFGGGGYKVSGGLHGVGASVVNALSAELAVEVTRDGKRYYMDFVRGHVQTPMKQIGTAPHEEHGTKVHFLPDPDVFTETTVFDMETLTTRVRELAFLNKGLQISIRDERSKEPVEHDFLYEGGIRHYVEFLDRGRQPVFPDPVYVEGVENGITVEVSLQYTNDYHSTLKTFTNNINTYEGGTHEEGFKQALTRIINSYGRTNKLIKDNEENLTGPDVREGITAVVSVKHPDPQFEGQTKTKLGNSDARTATNHVFSQEFSQFMNEHPQVAREIVQKGLLAAKARSAA…
core_gene_2_DSM_22696	MQFQGGISLAEQDEQKQTRVERERAEQAEADQASKVASDDATEREAEVGNYNADQIQVLEGLEAVRKRPGMYIGTTTSQGLHHLVWEIVDNGIDEALAGFADEINVVVEKDNSITVTDNGRGIPVDIQKKTGKPALETVFTILHAGGKFGGGGYKVSGGLHGVGASVVNALSSSLDARVLRNGKVYYMDFETGHVKTSMKIIGDTDPHAHGTIVHFKPDADIFRETTVYDIKTLTTRIRELAFLNKGLKITITDNRVDDPKTEVFHYEGGIKEYVKFLDDGKDVLFNDPVYVEGTQNGIVVEVSLQYTDDFHSNLLTFTNNIHTYEGGTHETGFKSALTRVINDYSHKSGQLKDNDDALSGDDVREGLTAVVSIKHPDPQFEGQTKTKLGNSDARTATD…
core_gene_2_DSM_22697	MAEDKETQEELVKEKEEKAAEYDASQIQVLEGLEAVRKRPGMYIGTTSSQGLHHLVWEIIDNGIDEALAGFASEIDVVVEPDNSITVTDDGRGIPVDIQKKTGRPALETVYTILHAGGKFGGGGYKVSGGLHGVGASVVNALSTELDVVVTRGGKRYYIDFTRGKVKTPMKIIGDAPEHEHGTKVHFVPDPDIFTETTTYDDKILVQRIRELAFLNKGLQLNFTDKRKDTAEKLSFKAEGGIREYVEFLDKGKDNLLPEPIYVEGQYKGITVEVALQYATNGYASNLLTFANNIHTIEGGTHETGFKAALTRVINDYAHKSGALKENDEPLSGEDVREGMTAVVSVKHPDPQFEGQTKTKLGNADARTAVDRMFSEHFSKFLMEHPAEGKQLIDKAMLA…
core_gene_2_DSM_22698	MSDKDIERETKAQRAAEYDASQIQVLDGLEAVRKRPGMYIGSTSSQGLHHLVWEIIDNGIDEALAGFATTIDVTVEADNSVTVVDDGRGIPVDIQKKTGKPALETVYTVLHAGGKFGGGGYKVSGGLHGVGASVVNALSTHVEVEVTRGGKRYGITFKRGRVDKPMYVIGDAPADAHGTKVHFAPDPDIFTETTVFDDKVLVRRIRELAFLNKGLRLTFTDKRADTAEKKEFLYEGGIRHYVEYLDEGHETLLPEPIYVEGSQDGITVEVSLQYTDDFKTTLLTFANNIHTIEGGTHESGFKAALTRVVNNYARKSGVLKDSDDALGGDDVREGLTAVVSIKHPDPQFEGQTKTKLGNSDARTVTDRMFYDHFSKYLMEHPSEARMIVDKAMLASKARL…
core_gene_2_DSM_23026	MADEKETKEELAKEYDASQIQVLEGLEAVRKRPGMYIGSTSSQGLHHLVWEIIDNGIDEALAGFADKIDVVVEKDNSITVTDNGRGIPVDVQKKTGKSALETVFTILHAGGKFGGGGYKVSGGLHGVGASVVNALSTELDVRVLRNGEIYYMDFARGKVKTEMKVIGDTDPEARGTIVHFVPDPDIFQETTEYDIKVLRTRIRELAFLNKGLRITLKDMRPEKPTEDDFLYEGGIKHYVEYLNAGKEVIFPDPIYVEGIKKGITVEVAMQYTEGYQSKLLTFTNNIHTYEGGTHEEGFKRALTRVINDYAKSSGILKDNDEKLSGDDVREGLTAVVSVKHPDPQFEGQTKTKLGNSDARTAVNEIFSEHFNKFLMENPTVARQVVEKGMLASRARIAAK…
core_gene_2_DSM_23037	MTQNNDDRLKQKQVEELEARAKSYDASQIQVLGGLEAVRKRPGMYIGSTSSQGLHHLVWEIIDNGIDEALAGFADEINIEIEADNSVTITDNGRGIPTDIQQKTGRPALETVFTILHAGGKFGGGGYKVSGGLHGVGASVVNALSTELDVTVVRDGKKYYIDFTSGKVKTPMKEMGEVAEHQHGTKVHFVPDPDIFTETTTFDSKVLTTRIRELAFLNKGLRLTYLDKRIENPELIAYHYEGGIKSYVDYLNHNKEVLFDTPIYVEADQDDIQVEVALQYTDGYHTNLMSFANNIHTYEGGTHESGFKSALTRVINDYARKTGLLKENDAKLSGEDVREGMTAVISIKHPNPQFEGQTKTKLGNSDARTITERLFSEIFSKFLMENPTVGRRVVEKGQL…
core_gene_2_DSM_23365	MADEQETKKERAREYDASQIQVLEGLEAVRKRPGMYIGTTSSQGLHHLVWEIVDNGIDEALAGFADAIHVTVEKDNSITVVDNGRGIPVGTQKKTGKSALETVFTILHAGGKFGGGGYKVSGGLHGVGASVVNALSSELDVKVVREGKRYYMDFAYGRVKTPMKVIDTDLPDNVHGTTVHFLPDPDIFRETTVYDIKVLTTRIRELAFLNKGLRITIRDERPETPTEESFMYEGGIKHYVEYLNKSKDVLFEEPIYVEGEEKGITVEVAMQYTDDYHSNLLTFTNNIHTYEGGTHEEGFKRALTRIVNDYARKNNLMKDSEPNLSGEDVREGLTAVVSVKHPDPQFEGQTKTKLGNSDARTATDHLFSEHFMKFMMENPTIARKVVDKGLLASKARVAA…
core_gene_2_DSM_23829	MTDKEKEERREKASEYNASQIQVLEGLEAVRKRPGMYIGSTSVQGLHHLVWEIIDNGIDEALAGFADAIHVTIEKDNSITVVDNGRGIPVDIQQKTGKPALETVFTILHAGGKFGGGGYKVSGGLHGVGASVVNALSTSLDVTVVRGGKRYYMDFKRGHVNTPMKLLGDADPDKHGTKVHFVPDPDIFRETTVYNVKTLTDRIRELAFLNKGLKISIRDERAEEPTEQDFLYEGGIKHYVEYIDEDKEPLFDEPIYVEGNEDGINVEVALQYTDDYHSELRTFTNNIHTIEGGTHEEGFKRALTRTINDYARKNNIFKEKDENLSGSDVREGITAVVSVKHPDPQFEGQTKTKLGNSDARTATDHVFSEHFAKFLMEHPALGRKIVDKGSLASKARMAA…
core_gene_2_DSM_23907	MADNQDQKLEEIKKYEQEADKYNASQIQVLGGLEAVRKRPGMYIGSTSSQGLHHLVWEIIDNSIDERLAGFATKIEITVNEDGSVTVQDDGRGIPVDIQEKTGRPALETVFTVLHAGGKFGGGGYKVSGGLHGVGASVVNALSTKLNVTVMRDSKVYAISFDHGRVKEDMKQVGTCDPTEHGTIVHFYPDPDIFTETIVFDDKILKNRIRELAFLNKGLKLTFTDKRKETAETDVYHFEGGIKEYVAFLNKDTSVLFDDPIYVEGDYDGINVEVALQYTTGYKTTLMTFANNIHTYEGGMHEAGFKSALTRVVNDYAHKAKLLKENDDNLLGEDIREGMTAVISVKHPNPQFEGQTKTKLGNSNARTAVDRAFSETFNRFLMENPAVGRKIVEKAQLAE…
core_gene_2_DSM_23908	MAENREKLLEDAKKYEQEADKYNASQIQVLGGLEAVRKRPGMYIGSTSSQGLHHLVWEIIDNSIDERLAGFATKIEITVNEDGSVTVQDDGRGIPIDIQKKTGRPALETVFTVLHAGGKFGGGGYKVSGGLHGVGASVVNALSTHLNVTVMRDGKKYAISFDHGRVKDEMHQVGTTDPTEHGTIVRFYPDPDIFTETIVFDDKVLKNRIRELAFLNKGLKLTFTDKRKDTAETDVYHFEGGIKEYVAFLNKSEKVLFDDPIYVEGDYDGINVEVALQYTEGYKTTLMTFANNIHTYEGGMHESGFKSALTRVVNDYAHKAKILKDKDDNLLGEDIREGMTAVVSVKHPNPQFEGQTKTKLGNSNARTAVDRAFSEAFNRFLLENPATGRKIVEKAQLAE…
core_gene_2_DSM_23910	MAEDKSKQDLQKAKKFEEKADEYNASQIQVLGGLEAVRKRPGMYIGSTSSQGLHHLVWEIIDNSIDERLAGFATKIEITVNEDGSVTVQDDGRGIPVDIQKKTGRPALETVFTVLHAGGKFGGGGYKVSGGLHGVGASVVNALSTKLDVVVMRDGKKYTIAFDHGRVVQEMKQIGTVPLDQHGTIVHFYPDPDIFTETTTFDDKVLKNRIRELAFLNKGLKLTFTDKRKETAETDVYHFEGGIKEYVSFLNRGQEVLFDEPVYVEGEYDGITVEVALQYTNGYKTTLMTFANNIHTYEGGMHEAGFKTALTRVVNDYARKAKIFKDKDDNLSGEDIREGMTAVVSVKHPDPQFEGQTKTKLGNSDARAAVDKAFSETFSKFLMENPQVGRKIVEKGQLA…
core_gene_2_DSM_23927	MTDQEKEALEDKQDALAAEYDASQIQVLEGLEAVRKRPGMYIGTTSSQGLHHLVWEIIDNGIDEALAGFATQIEVEIEPDNSVTVTDDGRGIPVDTQSKTGRPALETVFTILHAGGKFGGGGYKVSGGLHGVGASVVNALSTCLDVTVTRGGKRYYMDFKTGKVNTQMKVIGDAPEHEHGTKVHFVPDPDIFTETTVYDDKILTTRIRELAFLNKGLKLTFTDKRAETHEKLEFHYEGGIKSYVEFLDKNKATLLEEPVYVEGQANGITVEVALQYTDDYHSNLMTFANNIHTYEGGTHEAGFKTALTRVINDYAHKSGVLKENDDNLSGEDVREGLTAVVSVKHPDPQFEGQTKTKLGNSDARSVTDRTFSDHFTKYLMEHPTEARLIIDKAMLASKA…
core_gene_2_DSM_24301	MTDQEKEQLEEKKDALAAEYDASQIQVLEGLEAVRKRPGMYIGTTSSQGLHHLVWEIIDNGIDEALAGFASKIEVEIEPDNSVTVTDDGRGIPVDIQSKTGRPALETVYTILHAGGKFGGGGYKVSGGLHGVGASVVNALSTELDVEVTRGGKRYYIDFRLGKVHTPMKVIGDAPEHEHGTKVHFVPDPDIFTETTVYDDKILTTRIRELAFLNKGLKLTFTDKRAETHEKLEFHYEGGIKSYVEFLDDKKNTLLDEPVYVEGQQSGITVEVALQYTDDYHSNLMTFANNIHTYEGGTHEAGFKTALTRVINDYARKSGALKDGDDNLSGEDVREGMTAVVSVKHPDPQFEGQTKTKLGNSDARSVTDRMFSEHFSKYLMEHPTPARLIIDKAILAAKA…
core_gene_2_DSM_24302	MTEEESKQAKAQEYDASQIQVLEGLEAVRKRPGMYIGSTSAQGLHHLVWEIVDNGIDEALAGFATKITVTVEKDNSITVTDDGRGIPVDIQQKTGKPALETVFTILHAGGKFGGGGYKVSGGLHGVGASVVNALSTHLDVEVAKNGKIYRMDFTRGHVTESMHTTRDVPADAHGTRVHFVPDPDIFQETTIYDIKTLTTRVRELAFLNKGLRIVIRDERPEVPTEEDFMYEGGIKHYVEYLDKDKNVLLKEPIYVEGIENGITVEVALQYTDDYHSNLMTFTNNIHTYEGGTHEEGFKRALTRIVNDYARKNKLMKDSDPNLSGEDVREGMTAVVSIKHPDPQFEGQTKTKLGNSDARTATDRIFSDHFNKFLMENPSDAKKIVDRGILASKARSAAKR…
core_gene_2_DSM_24716	MAEDRKAELDKREEQVEEYDASQIQVLEGLEAVRKRPGMYIGSTSKQGLHHLVWEIIDNGIDEALAGFATKIEVTVEPDNSITVTDDGRGIPVDIQKKTGKPALETVYTILHAGGKFGGGGYKVSGGLHGVGASVVNALSSELDVEVVRSGKRYGIDFKRGKVNTAMHVIGEAGEYEHGTRVHFVPDPDIFTETTVYDDKVLTTRIRELAFLNKGLKLTFTDKRAETAEKLVFHYEGGIKSYVEYLDKNKEVLFAEPIYLEGFQDGITVEVSLQYTDEYHTNLMTFANNIHTYEGGTHEVGFKTALTRVINDYAHKNKLLKDTEKLSGEDVREGMTAVVSIKHPDPQFEGQTKTKLGNSDARTITDRLFSEHFNKFLMENPDVAKKIVDKGSLATKARL…
core_gene_2_DSM_26046	MADEDNKLKKAKQFEQEADKYNASQIQVLGGLEAVRKRPGMYIGSTSSQGLHHLVWEIIDNGIDEALAGFATKIEVTVNEDNSVTVQDDGRGIPVDIEKKTGRPAVETVYTVLHAGGKFGGGGYKVSGGLHGVGASVVNALSTKLNVTVMRDGKKYHIAFDHGRVVEELKEVGTVPLTEHGTIVHFWPDPNIFTETTVFDDKILKNRIRELAFLNKGLKLTFTDKRKDTAETDVYHFEGGIKEYVSFLNRGQEVLFDEPIYVEGKYEGIDVEVSLQYTTGYKTTLMTFANNIHTYEGGMHEAGFKTALTRVVNDYAHKAKILKENDDNLSGEDIREGMTAVISVKHPNPQFEGQTKTKLGNSDARTAVDRAFSETFSTFLMENPQVARKIVEKGQLAER…
core_gene_2_DSM_26202	MSDKKETKAERAREYDASQIQVLEGLEAVRKRPGMYIGTTASQGLHHLVWEIVDNGIDEALAGFSDEIHVIVEKDNSITVTDNGRGIPVDIQAKTGKPALETVFTILHAGGKFGGGGYKVSGGLHGVGASVVNALSTELDARVIREGKVYYIDFERGHVKTPMKVVDEKPDFNHGTIVHFLPDPDIFQETTTFDIKVLTTRIRELAFLNKGLRISITDKRPEKPTSETFHYEGGIRHYVEYLNENKDVLFDPPVYVEGKENGITVEVSLQYTDDYHSNLLTFTNNIHTYEGGTHETGFKTALTRVINDYGRKNGLLKTADDALSGDDVREGLTAVVSIKHPDPQFEGQTKTKLGNSDARTATDHLFSETFNRFMMENPDVAHKIVDKGILASKARVAAK…
core_gene_2_DSM_4864	MSDEQKETKAQLASEYDASQIQVLKGLDAVRKRPGMYIGSTSAQGLHHLVWEIVDNGIDEALAGFCTEINVEVNPDNSITVRDNGRGIPVDIQGQTGKSALETVFTVLHAGGKFGGGGYKVSGGLHGVGASVVNALSTELDVKVARQGKEYYMDFDHGHVKTSMKVINDHLAEDIHGTTVHFKPDPAIFRETTVYNIKTLTNRLRELAFLNKGLKITIEDKRDDEPERQDFHYEGGIRHYVDYLNEDKTTLFEPPIYVEGKENGITVEVSLQYTDSYRSELLTFTNNIHTYEGGTHETGFKMALTRVINDYGHKTNILKSNETLSGDDVREGMTAVVSIKHPDPQFEGQTKTKLGNSDARTATDHVFAATFNRFLMEHPDEARQIIEKGQLASKARVAA…
core_gene_2_DSM_5007	MSEENETKAERAKEYNASQIQVLEGLEAVRKRPGMYIGTTSSQGLHHLVWEIVDNGIDEALAGFCDEINVIVEKDNSVTVTDNGRGIPVDIQQKTGKPALETVFTILHAGGKFGGGGYKVSGGLHGVGASVVNALSTELDVHVIRGGKEYYMDFTRGHVKTPMKVIGDRPEGQHGTIVHFKPDPDIFRETTEYDIKVLTTRIRELSFLNKGLRITIEDRRPETPTHEEFHYEGGIRHYVEYLNQNKDVLFDEPVYVEGQEKGITVEVSLQYTDDFHSNLLTFTNNIHTYEGGTHETGFKTALTRVINDYARKNGQIKANEDALSGDDVREGMTAVVSIKHPDPQFEGQTKTKLGNSDARTVTDHLFSETFGRFMMENPDVARKIVDKGLLASKARIAAK…
core_gene_2_DSM_5016	MADNSKENLEKVKKYEKEADKYNASQIQVLGGLEAVRKRPGMYIGSTSSQGLHHLAWEIIDNSIDERLAGFATKIEVTVNEDGSVTVQDDGRGIPVDIQAKTGRPALETVFTVLHAGGKFGGGGYKVSGGLHGVGASVVNALSTKLDVTVMRDGKKYFIDFDQGRVKDEMKQIGTVPLDEHGTIVHFYPDPDIFTETTTFDDKILKKRIRELAFLNKGLKLTFTDKRKDSAETDVYKFEGGIKEYVAFLNKGQEVLFDDPIYVESTYNGIDVEVALQYTNGYKTTLMTFANNIHTYEGGMHEAGFKTALTRVVNDYAHKAKILKDKDDNLSGEDIREGMTAVVSVKHPNPQFEGQTKTKLGNSDARTAVDKSFSETFGRFLMENPSVGRKIVEKGQLAE…
core_gene_2_DSM_5622	MTDKKETAEEKKDELAAEYDASQIQVLSGLEAVRKRPGMYIGSTSSQGLHHLVWEIIDNGIDEALAGFATRIEVEVNPDNSVTVTDDGRGIPVDIQSKTGRPALETVYTVLHAGGKFGGGGYKVSGGLHGVGASVVNALSTDLDVTVTRGGKRYYIDFIRGKVNTPMKVIGTAPEHEHGTKVHFLPDPDIFTEIRTFDDKILTTRIRELAFLNKGLKLTFTDKRAATHEKLVFHYEGGLKSYVDFLTEKKENLLQEPIYVEGQDKGITVEFALQYTNDYHSTLLTFANNIHTYEGGTHETGFKTALTRVINDYARRSGALKDSDDPLSGDDVREGLTAVVSVKHPDPQFEGQTKTKLGNSDARTVVDRTFSDHFNKFLMEHPADGKLIIDKAMLASKAR…
core_gene_2_DSM_5661	MADKDKLEKVKNYEKEADKYNASQIQVLGGLEAVRKRPGMYIGSTSSQGLHHLVWEVIDNSIDERLAGFATKIEITVNEDGSVTVQDDGRGIPVDIQKKTGRPALETVFTVLHAGGKFGGGGYKVSGGLHGVGASVVNALSTKLDVTVMRDGKKYFIDFDHGRVKDEMKQIGTVPLTEHGTIVHFYPDPDIFTETTTFDDKILKNRIRELAFLNKGLKLTFTDKRKDSAETDVYLFEGGIKEYVSFLNKDTEILFDDPIYVEGDYDGINVEVALQYTNGYKTTLMTFANNIHTYEGGMHEAGFKTALTRVVNDYAHKAKILKDKDDNLSGEDIREGMTAVVSVKHPDPQFEGQTKTKLGNSDARKAVDKAFSEAFSRFLMENPSVGRKIVEKAQLAERA…
core_gene_2_DSM_5705	MKRQINKGATHLADEKETKKERAAEYDASQIQVLEGLEAVRKRPGMYIGSTSSQGLHHLVWEIIDNGIDEALAGFANEIHVTVEKDNSITVMDNGRGIPVGLQEKTGRPALETVFTILHAGGKFGGGGYKVSGGLHGVGASVVNALSTELDVKVVRDGKRYYMDFAYGHVHTEMKVIDEGLAENIHGTTVHFVPDPDIFRETTTFDINTLTTRIRELAFLNKGLQITIRDERPEEPTEQDFLYEGGLRHYVEYLNKNKTTLFPEPVYVEGKEKGITVEVAMQYTDDFHSNLLTFTNNIHTYEGGTHEEGFKRALTRVVNDYAHKKGLLKENEDNLTGEDVREGMTAVLSIKHPDPQFEGQTKTKLGNSDARTVTDHLFSEYLMDYLMENPTVGKIIVDK…
core_gene_2_DSM_5707	MADKKETKKELAHEYDASQIQVLEGLEAVRKRPGMYIGTTSSQGLHHLVWEIVDNGIDEALAGFATKITVTVEKDNSITVTDDGRGIPVDIQKKTGKPALETVFTILHAGGKFGGGGYKVSGGLHGVGASVVNALSSELDVEVTRDGKVYYMDFTRGHVHTQMKVVREVSDDLHGTKVHFLPDPDIFRETTTYDIKVLTARLRELAFLNKGLRIVVRDLRPDKPTEQDFMYEGGIKHYVEYLDHSEETLLDEPIYVEGVMNGITVEVAIQYTNDYHNTLMTFTNNIHTYEGGTHEEGFKRALTRVINDYARKNKLLKDNEPNLSGEDVREGTTAVVSIKHPDPQFEGQTKTKLGNSDARTVTDRIFSDHFTKFLMENPKMARKIVDRGLLASKARSAAK…
core_gene_2_DSM_5837	MSDEQKETKAELASEYDASQIQVLKGLDAVRKRPGMYIGSTSAQGLHHLVWEIVDNGIDEALAGFCNEINVIVEPDNSISVTDNGRGIPVDTQKETGKPALETVFTVLHAGGKFGGGGYKVSGGLHGVGASVVNALSTELDVKVSRQGKRYYMDFDHGHVKTSMKVIDENVPEDIHGTTVHFKPDPEIFRETTTYNIKTLTNRLRELAFLNKGLKITIEDKRDKESERQEFHYEGGIRHYVDFLNEGKTTLFEPPIYVEGKENGITVEVSLQYTDSYRSDLLTFTNNIHTYEGGTHETGFKMALTRVINDYGHKAGVLKSNETLSGDDVREGLTAVVSIKHPDPQFEGQTKTKLGNSDARTATDHVFAATFNRFLLEHPDEARQIIEKGQLASKARVAA…
core_gene_2_DSM_6035	MSDEQKETKAQLASEYDASQIQVLKGLDAVRKRPGMYIGSTSAQGLHHLVWEIVDNGIDEALAGFCDEINVEVNPDNSITVKDNGRGIPVDIQEQTGKPALETVFTVLHAGGKFGGGGYKVSGGLHGVGASVVNALSTELDVKVARQGKRYYMDFDHGHVKTAMKVIDDNLPENEHGTIVHFKPDPAIFRETTTYNIKTLTTRLRELAFLNKGLKITIEDKREENPKRQEFHYEGGIRHYVDFLNENKTTLFEPPIYVEGKENGITVEVSLQYTDSYRSELLTFTNNIHTYEGGTHETGFKMALTRVINDYGHKAGILKSNETLSGDDVREGMTAVVSIKHPDPQFEGQTKTKLGNSDARTATDHVFAATFNRFLLEHPDEARQIIEKGQLASKARVAA…
core_gene_2_DSM_6629	MADKDNKDLDKVKKYEQEADKYNASQIQVLGGLEAVRKRPGMYIGSTSSQGLHHLVWEVIDNSIDERLAGFATKIEVTVNEDGSVTVQDDGRGIPVDIQEKTGRPALETVFTVLHAGGKFGGGGYKVSGGLHGVGASVVNALSTKLDVTVMRDGKKYAIDFDHGRVKDEMRQVGTVPMGEHGTIVHFYPDPDIFTETTVFDDKILKNRIRELAFLNKGLKLTFTDKRKETAETDVYHFEGGIKEYVAFLNKDAEKLFDEPIYVEGDYDGINVEVALQYTNGYKTTLMTFANNIHTYEGGMHEAGFKTALTRVVNDYAHKAKILKDKDDNLSGEDIREGMTAVVSVKHPNPQFEGQTKTKLGNSNARTAVDKAFSETFSRFLMENPSVGRKIVEKAQLAE…
core_gene_2_DSM_7084	MPSKNEHSYGASEIKVLKGLEAVRKRPGMYIGTTSKTGLHHLVWEIVDNSVDEAMAGFCNKIQVTVHADNSVTVVDNGRGIPTAMHPVERKPTLEVVLTVLHAGGKFDNNAYKVSGGLHGVGISVVNALSKRLVAQVKRDGVINEIELSRGKVTKKMHKVGTCSPNVTGTTVTFWPDDQIFETMTYDYDTLHDHLQETAFLNKGVKIVLTDERELVPRVDEFCYAGGIIDFVKFLNEGKTVLSGCSKPIYIEGTSDPAAPESNKGEVEVSMQWNSGYSEMVMSFANDIYTEEGGMHLEGFRTALTKTVNDYARNHKLLKERDSNLTGDDIREGMTAVISVKLPDPQFEGQTKAKLGSSYMRTLTNKIVSAGLAEYLEEHPNQAREMFKKAAQAAKGRLA…
core_gene_2_DSM_7090	MAKEKKSNYSSDDITVLEGLEPVRKRPGMYIGTTSSAGLHHLVWEIVDNSVDEALAGFCTKIKVTVHADNSVSVEDNGRGIPVDIHPKKKIPTLEVVLTILHAGGKFDNSAYKVSGGLHGVGVSVVNALSKRMIAEVKRDGKIYQMEFKRGKTTQKMKEIGKTKSTGTTITFWPDDTIFETTTYNFDTLRDRLQETAFLNKNLKIVLTDERELIPRVVEYQYAGGIIDFVKYLNDEKTVLTGLSKPIYIEGSSEPDAPTSQMGEVEVAMQWNTEFNDRTLSFANDIYTEEGGMHLEGFRTALTKAVNDYGTRQGILKEKDPKLTGDDIREGLTAVISVKLPDPQFEGQTKAKLGSSYMRTLTNKIVSSGLAEYLEEHPNQAKEILKKATQAAKGRLAAR…
core_gene_2_DSM_8475	MSDEHKETKAELASEYDASQIQVLKGLDAVRKRPGMYIGSTSAQGLHHLVWEIVDNGIDEALADFCTEINVEVEPDNSITVRDNGRGIPVDTQKETGKPALETVFTVLHAGGKFGGGGYKVSGGLHGVGASVVNALSTELDVKVSRQGKRYYMDFDHGHVKTSMKVIETGLPEDVHGTTVHFKPDPDIFRETTTYNIKTLTDRLRELAFLNKGLKITIEDKRDEDSERQEFHYEGGIRHYVEYLNRGREVLFDPPIYVEGKENNITVEVSLQYINGYRSELLTFTNNIHTYEGGTHETGFKMALTRVINDYGHKSGALKSNETLSGDDVREGLIAVVSIKHPDPQFEGQTKTKLGNSDARTATDHIFAETFNRFLMEHPDEAKQIIEKGQLASKARVAA…
core_gene_2_IMSNU_11154	MSEEINNEIENIDGIVTDDEEIRHASTVEAQAGDYNADQIQVLEGLEAVRKRPGMYIGTTTAQGLHHLVWEIVDNGIDEALAGFASHITVTIEKDNSITVTDDGRGIPVDIQTKTGKPALETVFTVLHAGGKFGGGGYKVSGGLHGVGASVVNALSTNLDVKVVRDGQVYYMDFKIGRVNTRMVKLDEKPTIDRGTIVHFNPDADIFRETTTFNYNTLLTRVRELAFLNKGLRISITDNRLETPVVESFHFEGGIKEYVEYLNAEKTVIFPEPVYVEGEENGIVVEAALQYTTDIKDSLRTFTNNINTYEGGTHETGFKTALTRVINDYARKNGQLKDNAESLTGEDVREGMTAIVSIKHPDPQFEGQTKTKLGNSDARQATDRMFSETFSRFMMENPV…
core_gene_2_JB16	MSEENNKAVENIDGIVTDDEEIRQSSTVDASAGDYNADQIQVLEGLEAVRKRPGMYIGTTTAQGLHHLVWEIVDNGIDEALAGFATHITVAIEKDNSITVTDDGRGIPVDIQNKTGKPALETVFTILHAGGKFGGGGYKVSGGLHGVGASVVNALSTDLDVRVIRDGQVYYMDFKTGRVNTKMVKLDEKPTISRGTIVHFKPDTDIFRETIEFSYNTLLTRVRELAFLNKGLRISITDNRPEQSVTESFHFEGGIKEYVAYLNADKTAVFPDPVYVEGEENGIVVEAALQYTTDIKDSLRTFTNNINTYEGGTHETGFKTALTRVINDYARKHGQLKDNAESLTGEDVREGMTAIVSIKHPDPQFEGQTKTKLGNSDARQATDRMFSETFSRFMMENPP…
core_gene_2_JCM_15530	MTDKETKKERAAEYDASQIQVLEGLEAVRKRPGMYIGSTSAQGLHHLVWEIIDNGIDEALAGFADTIHVTVEKDNSITVMDNGRGIPVDIQQKTGKPALETVFTILHAGGKFGGGGYKVSGGLHGVGASVVNALSTELDVKVVRDGKRYYMDFDHGHVKDTMKIIDEGLPDEIHGTTVHFKPDPDIFTETTTYDIKTLTTRIRELAFLNKGLRITIRDNRPEEPTEESFHYEGGIKHYVEYLNEGKDVLFPDPIYVEGEEKGITVEVAMQYTDDFHSNLLTFTNNIHTYEGGTHEEGFKRALTRIINDYARKNGMLKDSDPNLTGEDVREGLTAVVSVKHPDPQFEGQTKTKLGNSDARTATDHLFSEHFLKFMMENPDVARKVVDKGMLASRARVAAK…
core_gene_2_JCM_15951	MAEDRKAELEKKEEKVEEYDASQIQVLEGLEAVRKRPGMYIGSTSKQGLHHLVWEIIDNGIDEALAGFATRIEVTVEPDNSITVTDDGRGIPIDIQKKTGKPALETVYTILHAGGKFGGGGYKVSGGLHGVGASVVNALSSELDVEVTRGGKRYGIDFKRGKVNNAMHILGDAGEFEHGTRVHFVPDSDIFTETTIYDDKVLTTRIRELAFLNKGLKLTFTDKRADTAEKLVFHYEGGIKSYVEFMDKDKEVLFDEPIYLEGVQDGITVEVSLQYTDEYHTNLMTFANNIHTYEGGTHEVGFKTALTRVINDYAHKNKLMKDTEKLSGEDVREGMTAVVSIKHPDPQFEGQTKTKLGNSDARTITDRLFSEHFSKYLMENPDIAKKIVEKGSLATKARL…
core_gene_2_JCM_16448	MADYEHETKAEQAREYDASQIQVLEGLEAVRKRPGMYIGSTSAQGLHHLVWEIVDNGIDEALAGFADVIHVTVEKDNSVTVTDNGRGIPVDIQKKTGKPALETVYTILHAGGKFGGGGYKVSGGLHGVGASVVNALSTHLEVQVIRGGKRYAIAFDHGHVKTPMYVAEEGLDPERHGTIVHFLPDPDIFRETTTFDIKTLTTRIRELAFLNKGLRITIRDERPEKPTEDDFLYEGGIRHYVDYLNENKTTLFEPPIYVEGQENGITVEVALQYTDDYHNNLLTFTNNIHTYEGGTHEEGFKRALTRVVNDYARQNKLMKDNEPNLTGDDVREGLTAVVSVKHPDPQFEGQTKTKLGNSDARTAVDHTFADHFMRYLMEHPDIARKVVDKGTLASKARVA…
core_gene_2_JCM_17158	MTDQEKALEAKEEKAAEYDASQIQVLEGLEAVRKRPGMYIGSTSTQGLHHLVWEIIDNGIDEALAGFASEINVTVEPDNSVTVIDDGRGIPVDIQKKTGRPALETVFTILHAGGKFGGGGYKVSGGLHGVGASVVNALSTELDAVVTRGGKRYYIDFTRGKVKTPMKVIGDAPEHEHGTKVHFVPDPDIFTETTVYDDKILTQRIRELAFLNKGLKLTFTDKRADTAEKLVFHYEGGIREYVEFLDRKKENLLKEPIYVEGQAKGITVEVSLQYTTNGFNTTLMTFANNIHTYEGGTHETGFKTALTRVINDYARKSGALKESDEALSGEDVREGMTAVVSVKHPDPQFEGQTKTKLGNADARTVTDRTFSEHLNKYLMEHPTEARQIVDKAMLANKAR…
core_gene_2_JCM_17355	MAEDRKAELEKREEQVEEYDASQIQVLEGLEAVRKRPGMYIGSTSKQGLHHLVWEIIDNGIDEALAGFATKIEVTVEPDNSITVTDDGRGIPVDIQKKTGKPALETVYTILHAGGKFGGGGYKVSGGLHGVGASVVNALSSELDVQVVRGGKRYGIDFERGKVKHSMHVLGDANEFDHGTRVHFVPDPDIFTETTVYDDKVLTTRIRELAFLNKGLKLTFTDKRADTAEKLVFHYEGGIRSYVEYLDKEKDVLFDQPIYLEGVQDGITVEVSLQYTDEFHTNLMTFANNIHTYEGGTHEVGFKTALTRVINDYAHKNKLLKDTEKLSGEDVREGMTAVVSIKHPDPQFEGQTKTKLGNSDARTITDRLFSEHFSKFLMENPDIAKKIVEKGSLATKARL…
core_gene_2_KCTC_13174	MTDEEREVEAKEKIANEYDASQIQVLEGLEAVRKRPGMYIGSTSTQGLHHLVWEIIDNGIDEALAGFCDEINVTVEKDNSITISDNGRGIPIDIQKKTGRPAVETVYTILHAGGKFGGGGYKVSGGLHGVGASVVNALSSELEVQVVRSGDTNVYSMDFAFGKVKTQLHVTGQTSEHTHGTTVHFKPDTDIFNETHDYDIKVLTTRIRELAFLNKGLKLTIADQRPETPTFEEFHYAGGIKHYVEFLNKGKEVIFPEPVYVEGEMKGITVEVSLQYTDDFHSNLLTFTNNIHTYEGGTHEAGFKTALTRVINDYARKQGILKDSDDNLSGEDVREGLTAVVSVKHPDPQFEGQTKTKLGNSDARTVTDKLFSETFSQFMFENPTTAKQIVEKGSLAAKA…
core_gene_2_KCTC_3527	MSEEINNELENIDGIVTDDVEIRQASTVNASAGDYNADQIQVLEGLEAVRKRPGMYIGTTTAQGLHHLVWEIVDNGIDEALAGFASHITVTIEKDNSITVTDDGRGIPVDIQTKTGKSALETVFTVLHAGGKFGGGGYKVSGGLHGVGASVVNALSTNLDVRVIRDNQVYYMDFKIGRVNTSIVKLDEEPTINRGTIVHFNPDSDIFRETTTFNYNTLLTRVRELAFLNKGLRISITDNRLETPVTESFHFEGGIKEYVGYLNSEKTVIFPEPVYVEGEENGIVVEAALQYTTDIKDSLRTFANNINTYEGGTHETGFKTALTRVINDYGRKNGQLKDNAESLTGEDVREGVTAIVSIKHPDPQFEGQTKTKLGNSDARQATDRMFSETFSRFMMENPI…
core_gene_2_KCTC_3537	LTRVINDYARKNGQLKESAESLSGEDVREGMTAIVSIKHPDPQFEGQTKTKLGNSDARQATDRMFSETFSRFMMENPAVARQIVEKGILAQRARLAAKRAREMTRKQSGLEIGNLPGKLADNISNDPSLSELFIVEGDSAGGSAKQGRNRVTQAILPIRGKILNVGKATLDKVLANEEIRSLFTAMGTGFGKDFDVEKAHYHKVIIMTDADVDGAHIRTLLLTLFYRYMRPLVDAGYIYIAQPPLYGVSLGNNKEMHYIDSDEELDEFLTQLPSHIKPKVQRYKGLGEMDYDQLADTTMDPQNRRLLRVDPTDAEAADSVIDMLMGNEVAPRREFIEENAVFVENLDI
core_gene_2_KCTC_3773	MSEENKHDVENIDGIVTDDEEIRSASTVDANAGDYNADQIQVLEGLEAVRKRPGMYIGTTTAQGLHHLVWEIVDNGIDEALAGFASHITVTIEKDNSITVTDDGRGIPVDIQTKTGKPALETVFTVLHAGGKFGGGGYKVSGGLHGVGASVVNALSTDLDVRVVRDGQVYYMDFQVGRVNTNMVKLDEVPTIERGTIVHFKPDADIFRETTVYNYNTLLTRVRELAFLNKGLRISITDKRPEEPVTESFYFEGGIKEYVNYLNAEKTVVFPEPVYVEGEENGIVVEVALQYTTDVKDSLRTFTNNINTYEGGTHETGFKTALTRVINDYARKNGQLKENAESLTGEDVREGMTAIVSIKHPDPQFEGQTKTKLGNSDARQATDRMFSETFSRFMMENPS…
core_gene_2_KM20	MSEENNNEIENIDGIVTDDEEIRSASTVTANAGDYNADQIQVLEGLEAVRKRPGMYIGTTTAQGLHHLVWEIVDNGIDEALAGFASHITVTIEADNSITVTDDGRGIPVDIQTKTGKPALETVFTVLHAGGKFGGGGYKVSGGLHGVGASVVNALSTNLDVKVVRDGQVYYMDFKVGRVNTRMVKLDEKPTIARGTIVHFKPDADIFRETTTFNYNTLLTRVRELAFLNKGLRISITDNRAETPMTESFHYEGGIKEYVKYLNAEKVVVFPEPVYVEGEENGIVVEAALQYTTDVKDSLRTFTNNINTYEGGTHETGFKTALTRVINDYARKNGQLKENAESLTGEDVREGMTAIVSIKHPDPQFEGQTKTKLGNSDARQATDRMFSETFSRFMMENPA…
core_gene_2_LMG_11984	MADKEHETKAEQAREYDASQIQVLEGLEAVRKRPGMYIGSTSAQGLHHLVWEIVDNGIDEALAGFADSIHVTVEKDNSITVSDNGRGIPVDIQQKTGKPALETVYTILHAGGKFGGGGYKVSGGLHGVGASVVNALSTHLEVQVIRGGKRYGITFKRGHVNKPMYVMEEGLDPDRHGTIVHFLPDPDIFRETTTFDIKTLTTRVRELAFLNKGLRITIRDERPETPTEDDFHYEGGIRHYVDYLNENKTTLFEPPIYVEGEENGITVEVALQYTDDYHNNLLTFTNNIHTYEGGTHEEGFKRALTRVVNDYARQNKLMKDNEPNLTGDDVREGMTAVVSVKHPDPQFEGQTKTKLGNSDARTAVDHTFADHFMRYLMEHPDIARKVVDKGTLASKARVA…
core_gene_2_LMG_18811	MSEEINNELENIDGIVTDDVEIRQASTVNASAGDYNADQIQVLEGLEAVRKRPGMYIGTTTAQGLHHLVWEIVDNGIDEALAGFASHITVTIEKDNSITVTDDGRGIPVDIQTKTGKSALETVFTVLHAGGKFGGGGYKVSGGLHGVGASVVNALSTNLDVRVIRDNQVYYMDFKLGRVNTSIVKLDEKPTIDRGTIVHFNPDSDIFRETTTFNYNTLLTRVRELAFLNKGLRISITDNRLEVPATESFHFEGGIKEYVGYLNSEKTVIFPEPVYVEGEENGIVVEAALQYTTDIKDSLRTFANNINTYEGGTHETGFKTALTRVINDYGRKNGQLKDNAESLTGEDVREGVTAIVSIKHPDPQFEGQTKTKLGNSDARQATDRMFSETFSRFMMENPI…
core_gene_2_LMG_22464	MADNSKKNLDKVKKYEKEADKYNASQIQVLGGLEAVRKRPGMYIGSTSSQGLHHLVWEIIDNSIDERLAGFATKIEITVNEDGSVTVQDDGRGIPVDIQKKTGRPALETVFTVLHAGGKFGGGGYKVSGGLHGVGASVVNALSTKLDVTVMRDGKKYFIDFDHGRVKDEMKQIGTVPLDQHGTIVHFYPDPDIFTETTTFDDKILKNRIRELAFLNKGLKLTFTDKRKDSAETDVYKYEGGIKEYVAFLNKGQEVLFDEPIYVESTYNGIDVEVALQYTNGYKTTLMTFANNIHTYEGGMHEAGFKTALTRVVNDYAHKAKILKDKDDNLSGEDIREGMTVVVSVKHPSPQFEGQTKTKLGNSDARTAVDKSFSETFSRFLMENPSVGRKIVEKGQLAE…
core_gene_2_LMG_23699	MAEDRKAELEKKEEKVEEYDASQIQVLEGLEAVRKRPGMYIGSTSKQGLHHLVWEIIDNGIDEALAGFATRIEVTVEPDNSITVTDDGRGIPIDIQKKTGKPALETVYTILHAGGKFGGGGYKVSGGLHGVGASVVNALSSELDVEVTRGGKRYGIDFKRGKVNNAMHILGDAGEFEHGTRVHFVPDSDIFTETTIYDDKVLTTRIRELAFLNKGLKLTFTDKRADTAEKLVFHYEGGIKSYVEFMDKDKEVLFDEPIYLEGVQDGITVEVSLQYTDEYHTNLMTFANNIHTYEGGTHEVGFKTALTRVINDYAHKNKLMKDTEKLSGEDVREGMTAVVSIKHPDPQFEGQTKTKLGNSDARTITDRLFSEHFSKYLMENPDIAKKIVEKGSLATKARL…
core_gene_2_LMG_26013	MTENEKETKLERAREYDASQIQVLEGLEAVRKRPGMYIGTTSSQGLHHLVWEIVDNGIDEALAGFANVIHVTVEKDNSITVTDNGRGIPVGIQKKTGKPALETVYTILHAGGKFGGGGYKVSGGLHGVGASVVNALSSELDVKVTRNGHVYYMDFARGKVKTPMKIIGDASDEEHGTAVHFVPDPDIFRETTVYDISILRTRIRELAFLNKGLRITIRDNRPEEPTEDDFLYEGGIRHYVEYLDKNKTVLFPDPIYVEGEQKGITVEVALQYTDDYHSNLMTFTNNIHTYEGGTHEEGFKRALTRVINDYARKNNLLKENEANLSGEDVREGMTAVVSVKHPDPQFEGQTKTKLGNSDARAAVDRLFSEHFNKYLMENPSVARKVVDKGLLASKARVAA…
core_gene_2_LMG_7760	MNEENKNLEMLADEYDASQIQVLEGLEAVRMRPGMYIGSTSKEGLHHLVWEIVDNSIDEALAGFASHIEVFIEPDNSITVVDDGRGIPVDIQEKTGRPAVETVFTVLHAGGKFGGGGYKVSGGLHGVGSSVVNALSTVLDVTVHKDGQKYYQEYHRGLVGDDLKIIGETDRRGTTVHFVPDPEIFTETVEFDFDKLATRVRELAFLNRGLRISLTDKREGNEKNEVHFHYEGGIQSYVEYLNENKTVIFEPAIFTEGEMDGIAVEVAMQYTDTYHSVVMSFANNINTHEGGTHEQGFRTALTRVINNYAKQNKILKENEDNLTGDDVREGLTAVISVKHPNPQFEGQTKTKLGNSEVTGIVNKLFAEALTTFMLENPQVARKIVEKGILASKARIAAKR…
core_gene_2_NBRC_103219	MTDEEREVEAKEKIANEYDASQIQVLEGLEAVRKRPGMYIGSTSTQGLHHLVWEIIDNGIDEALAGFCDEINVTVEKDNSITISDNGRGIPIDIQKKTGRPAVETVYTILHAGGKFGGGGYKVSGGLHGVGASVVNALSSELEVQVVRSGDTNVYSMDFAFGKVKTQLHVTGQTSEHTHGTTVHFKPDTDIFNETHDYDIKVLTTRIRELAFLNKGLKLTIADQRPETPTFEEFHYAGGIKHYVEFLNKGKEVIFPEPVYVEGEMKGITVEVSLQYTDDFHSNLLTFTNNIHTYEGGTHEAGFKTALTRVINDYARKQGILKDSDDNLSGEDVREGLTAVVSVKHPDPQFEGQTKTKLGNSDARTVTDKLFSETFSQFMFENPTTAKQIVEKGSLAAKA…
core_gene_3_4882	MDARDIIRRPIITEASMAQTERKRYVFEVDTRAKKPEIKKAIEEIFDVKVSGLNTANVRGKLKRQGRYVGYTRKLKKATVTLSKDSKDIQIFNEG
core_gene_3_AS1.2696	MESRDIILRPVVTEASMALIDDKRYTFDVDPRATKTQVKKAIEEIFDVKVIKVNIMNVKGKLKRQGRYAGYTKKRRKAIVQLSEDSKEIQLFGEE
core_gene_3_ATCC_19254	MDARDIIRRPIITEASMAQTERKRYVFEVDTRATKPEIKKAIEEIFEVKVSGLNTANVRGKKKRQGRYVGYTRKLKKATVTLSKDSKDIQIFNEG
core_gene_3_ATCC_27304	MEARKIILKPVVTEASTEGLDAKRYTFDVDTRATKIEVKKAVEEIFGVKVVKVNIMNVKGKLKRMGRYAGYTKKRRKAIVTLSADSKEIKLFEE
core_gene_3_ATCC_27394	MEARDIILRPVVTEASTDVMDDKKYTFDVDVRATKTQVKNAVEEIFNVKVVKVNIMNVKGKKKRQGQYVGRTKKRRKAIVTLSDDSDEIKIFSEE
core_gene_3_ATCC_33200	MDARDIILRPVVTEKSMNLMDDKKYTFDVLVSATKTQVRNAIEEIFDVKVKNVNIMNVRGKEKRVGRYTGKTARRRKAIVTLTEDSNDIKIFNDNKEN
core_gene_3_ATCC_33323	MNLMDDKKYTFDVLVSATKTQVRNAVEEIFDVKVKNVNIMNVRGKEKRVGRYTGKTARRRKAIVTLTEDSNDIKIFNDNKEN
core_gene_3_ATCC_53295	MEARDIILRPVVTEASMATMDDKRYTFDVDVRATKTQVKHAIEDIFDVKVVKVNIMNLKGKKKRQGRYEGYTKKRRKAIVSLSADSKEIKLFNEE
core_gene_3_ATCC_8293	MDARDIIRRPIITEASMAQTERKRYVFEVDTRATKPEIKKAIEEIFEVKVSGLNTANVRGKKKRQGRYVGYTRKLKKATVTLSKDSKDIQIFNEG
core_gene_3_ATCC_BAA_1163	MQARDVILRPIITESSMAGADRKVYQFEVNRKATKTDVKVAVADVFGVTVKKVNIANVRGKNKRMGRYQGLTRNRKKATVSLTADSKDIEVFKNQEENK
core_gene_3_ATCC_BAA-66	MEARDVILRPVVTEASMAGMDDKKYTFDVDVRADKTQVRRAVEEIFGVNVKNVNIMNVRGKLKRQGRYAGYTKKRRKAIVTLTPDSKEIKIFED
core_gene_3_CGMCC_1.1877	MDDKKYTFDVLLTATKTQVRNAVEEIFDVKVKNVNIMNVRGKDKRVGRYTGKTARRRKAIVTLTNDSNDIKIFQDENKEDNK
core_gene_3_CGMCC_1.2437	MADLDDKRYTFDVNVQATKTQVKKAIEEIFDVKVVKVNVMNVKGKLKRQGRYAGYTKKRRKAIVTLSSDSNEIKLFNDDQQ
core_gene_3_DSM_10532	MDDKKYTFDVLLTATKTQVRNAVEEIFDVKVKSVNIMNVRGKDKRVGRYTGKTARRRKAIVTLTNDSNDIKIFQDENKEDNK
core_gene_3_DSM_10550	MDDKKYTFDVLLTATKTQVRNAVEEIFDVKVKSVNIMNVRGKDKRVGRYTGKTARRRKAIVTLTNDSNDIKIFQDEDKEDNK
core_gene_3_DSM_10551	XXXXXIILRPVITEETTSKMDDKTYTFDVDLRATKTQVKKAVEDIFDVKVVRVNIMNVRGKLKRQGRYAGYTKKRRKAIVTLTPDSKEIELFNEE
core_gene_3_DSM_10667	MEARDVILRPVVTESSMADLDDKRYTFDVNVQATKTQVKKAIEEIFDVKVVKVNVMNVKGKLKRQGRYAGYTKKRRKAIVTLSSDSNEIKLFNDDQQ
core_gene_3_DSM_11664	MNARDIILRPVITEKSTNLMDDKKYTFDVLLTATKTQVRNAVEEIFDVKVKSVNIMNVRGKDKRVGRYFGKTARRRKAIVTLTDDSNDIKVFQDENKEDK
core_gene_3_DSM_12361	MESRDIILRPVITEQSTAMMDEKKYTFDVDLRATKTQVKNAIQDIFDVKVANVNIMNLKGKLKRQGRFSGYTKKRRKAIVTLSNDSKEINLFSNK
core_gene_3_DSM_12744	MAARDIILRPVVTEQSMDQMDDKKYTFDVVPTANKVAVRHAVEEIFGVQVKKVNIANVKPKKKRVGQFVGKTKKRRKAVVTLTEDSKEIKLFED
core_gene_3_DSM_13145	MEARQVILRPVVTEASMAGMDNKRYTFDVDLRATKTQVKNAVEEVFGVKVVKVNIMNLKGKKKRQGRYVGYTKRRRKAIVTLSADSDEIKLFNDDSNN
core_gene_3_DSM_13238	MDAMSDKKYTFEVALDANKVLVRQAVEEIFGVKVKQVNIMNVSGKKKRQGRYVGFTNKRRKAIVTLTADSDEIKIFEDEK
core_gene_3_DSM_13273	MEARDVILRPVVTESSMADLDDKRYTFDVNVQATKTQVKKAIEEIFDVKVVKVNVMNVKGKLKRQGRYAGYTKKRRKAIVTLSSDSNEIKLFNDDQQ
core_gene_3_DSM_13335	MDAHDIILRPVVTEKSMDLMDDKKYTFDVLVSATKTQVRNAVEEVFDVKVKNVNIMNVRGKDKRVGRYTGKTARRRKAIVTLTEDSNSIKIFNDNESKEK
core_gene_3_DSM_13343	MEARDIILRPIVTEQSMAGMDNKKYTFEVALHTEKTAVRRAVEEIFDVKVASVNIANVRGKKKRQGNFVGYTRKRRKAIVTLTADSKEIKLFED
core_gene_3_DSM_13344	MEARDVILRPVVTEASMAGMDDKKYTFDVDVRADKTQVRRAVEEIFGVNVKNVNIMNVRGKLKRQGRYAGYTKKRRKAIVTLTPDSKEIKIFED
core_gene_3_DSM_13345	MEARDIILRPVITEASTAVMDEKRYTFDVDLRATKTQVKNAVEEIFDVKVVKVNIMNLKGKKKRQGRYVGYTKRRRKAIVTLSADSKEIKLFGDDNE
core_gene_3_DSM_13675	MESHKIILKPVITEASTAELDNKRYTFDVDTRATKPQIKKAIEEVFDVKVVKLNVINVKGKPKRMGRYNGYTKKRRKAIVTLSADSKAIKIFEE
core_gene_3_DSM_13961	MDAMSDKKYTFEVALDANKVLVRQAVEEVFGVKVKQVNIMNVSGKKKRQGRYVGFTNKRRKAIVTLTADSDEIKIFEDEK
core_gene_3_DSM_14060	MEARDIILRPVITEASTAAMDDKRYTFDVDLRATKTQVKNAVEEIFDVKVVKVNIMNIKGKQKRQGRYVGYTKRRRKAIVQLSADSKEIKLFAEDNN
core_gene_3_DSM_14340	MEARDVILRPVVTEASMAAMDDKKYTFDVNVHANKTQVRYAIEEIFGVSVKNVNIMNVRGKLKRQGRYSGYTKKRRKAIVALTADSKEIKIFED
core_gene_3_DSM_14421	MESRDIILRPVITEETTSKMDDKTYTFDVDLRATKTQVKKAVEDIFDVRVVRVNIMNVRGKLKRQGRYTGYTKKRRKAIVSLSDDSKEIELFSEK
core_gene_3_DSM_14500	MNARDVIIRPVVTESSMDAMSDKKYTFDVALDANKVLVRQAVEEVFGVKVKQVNIMNVSGKKKRQGRYVGFTAKRRKAIVTLTADSDEIKIFDEE
core_gene_3_DSM_14792	MEARDIILRPVITEASTAAMDAKRYTFDVDLRATKTQVKNAVEEIFDVKVVKVNIMNVKGKQKRQGRFVGYTKRRRKAIVTLSADSNEIKLFSDDNE
core_gene_3_DSM_14800	MESRDIILRPVVTESTMATMDDKRYTFDVDTRATKTQVKHAIEEIFDVKVIKVNIMNLKGKLKRQGRFVGYTKKRRKAIVTLSADSKEIQLFGEE
core_gene_3_DSM_14857	MSARDVIIRPVVTENSMDSMADKKYTFDVALDANKVNVRQSIEEIFGVQVKKVNIMNVSGKKKRQGRYVGFTAKRRKAIVTLTEDSDEIKIFDEE
core_gene_3_DSM_15352	MESRDIILRPVITEETTSKMDDKTYTFDVDLRATKTQVKKAIEDIFDVKVVRVNIMNVRGKLKRQGRYAGYTKKRRKAIVTLTEDSKEIELFNEE
core_gene_3_DSM_15353	MEARDVILRPVITEASMADLDDKRYTFDVNTNATKFQIKDAVEEIFDVKVAKVNVMNLKGKKKRMGRYEGYTKKRRKAIVTLTPESKEIKIFEEE
core_gene_3_DSM_15354	MNAHDIILRPVITEKSTELMDAKKYTFDVLLTATKTQVRNAVEEIFDVKVKSVNIMNVRGKDKRVGRYTGKTARRRKAIVTLTNDSNDIKIFAEEDNK
core_gene_3_DSM_15429	MEARDIILRPVVTEASMATMDDKRYTFDVDVRATKTQVKHAIEEIFDVKVVKVNIMNLKGKKKRQGRYEGYTKKRRKAIVSLSADSKEIKLFNEE
core_gene_3_DSM_15502	MEARDIILRPVITEASTALLDDKRYTFDVDVRATKTQVKNAIEEIFDVKVVKVNIMNVKGKLKRQGRYEGYTKKRRKAIVTLSADSEEIKLFGEE
core_gene_3_DSM_15638	MESRDIILRPVITEAAMDRMADKVYTFDVDTRATKIEVKKAIEDIFGVKVVKVNIMNVKGKLKRQGRYAGYTKKRRKAIVTLTADSKEIQLFEE
core_gene_3_DSM_15707	MEAREIILRPVITEASMATMDDKRYTFDVDVRATKTQVKKAIEEIFEVKVVQVNIMNVRGKLKRQGRYAGYTKKRRKAIVTLSADSKEIKLFNEE
core_gene_3_DSM_15814	MEARDVILRPVVTESSMADIDDKRYTFDVDTRATKTQIKSAIEEIFDVKVIKLNVMNVKGHLKRQGRYSGYTKKRRKAIVTLSADSKEIKLFNEE
core_gene_3_DSM_15831	MEARDVILRPVVTESSMAAMDDKKYTFDVDVRANKTQVRYAIEEIFGVNVKNVNIMNVRGKLKRQGRYAGYTKKRRKAIVTLTADSKEIKIFED
core_gene_3_DSM_15833	MEARDVILRPVITEQSMAELDNKRYTFDVNVNATKTQVRAAVEEIFGVQVAKVNIMNVKGKKKTMGRYSGYTKKRRKAIVTLTADSKEIKLFED
core_gene_3_DSM_15836	MEARDVILRPVITEASMADLDDKRYTFDVNTNATKFQIKDAVEEIFDVKVAKVNVMNLKGKKKRMGRYEGYTKKRRKAIVTLTPESKEIKIFEEE
core_gene_3_DSM_15945	MDARDIILRPIITEQSTAEMDNRKYTFEVNLKADKTQVKRAVEEIFGANVKNVNIANVRGKKKRQGRYEGMTRRRRKAIVTLTADSKDIKIFED
core_gene_3_DSM_15946	MEARDIILRPVITEASTAAMDAKRYTFDVDLRATKTQVKNAVEEIFDVKVVKVNIMNVKGKQKRQGRFVGYTKRRRKAIVTLSADSNEIKLFSDDNE
core_gene_3_DSM_15996	MDARNIILRPVITEKSADLMDSKKYTFDVALTATKLQVRDAIEEIFDVKVKSVNIMNVRGKEKRVGRYTGKTARRRKAIVALTEDSNDIKIFKDENNE
core_gene_3_DSM_16041	MEARDIILRPVVTEASMAGMDDKRYTFDVDLRATKTQVKNAVEEIFGVKVVKVNIMNVKGKKKRQGRYVGYTKRRRKAIVTLSADSDEIKLFNDNSEN
core_gene_3_DSM_16043	MDDKKYTFDVLLTATKSQVRNAVEEIFDVKVKSVNIMNVRGKDKRVGRYTGKTARRRKAIVTLTNDSNDIKIFQDESNSED
core_gene_3_DSM_16045	MEARDIILRPVITEASTSMMDNKRYTFDVDLRATKTNVKNAVEEIFGVKVVKVNIMNVKGKQKRQGRYVGYTKRRRKAIVTLSADSNEIKLFGDDNE
core_gene_3_DSM_16047	MDDKKYTFDVLLTATKTQVRNAVEEIFDVKVKSVNIMNVRGKDKRVGRYTGKTARRRKAIVTLTNDSNDIKIFQDEDKEDNK
core_gene_3_DSM_16049	MESRDIILRPIITEASMASLDDKRYTFEVDPRATKTQVKLAVEDIFDVKVAKVNIMNVKGKKKRMGQYVGYRKDRRKAIVTLTADSKEIKLFDEE
core_gene_3_DSM_16230	MDARDVILKPVITEASTDQMDSKRYTFDVAVTATKIQVKKAVEEIFDVKVVKVNIMNVKGKMKRMGRYAGYTKKRRKAIVTLSADSKEIKLFEK
core_gene_3_DSM_16365	MEARDVILRPVVTEASMADLDDKRYTFDVNVQATKTQVKKAIEEIFDVKVVKVNVMNVKGKLKRQGRYAGYTKKRRKAIVTLSSDSNEIKLFNDDQQ
core_gene_3_DSM_16381	MEARDIILRPVVTEASMATMDDKRYTFDVDVRATKTQVKHAIEDIFDVKVVKVNIMNLKGKKKRQGRYEGYTKKRRKAIVSLSADSKEIKLFNEE
core_gene_3_DSM_16634	MESRDVILRPIITEASMSEMDNKRYTFEVDLRANKTQVKDAVEDIFDVEVAKVNIMNVKGKKKRMGRYEGYTRKRRKAIVTLKPESKEIKLFNEE
core_gene_3_DSM_16698	MDARDIILRPVITEKSTNLMDDKKYTFDVLLTATKTQVRSAVEEIFDVKVKSVNIMNVRGKDKRVGRYTGKTARRRKAIVALTDDSNSIKIFQDEDKEDNK
core_gene_3_DSM_16761	MDARDIILRPVITEKSTNLMDDKKYTFDVLLTATKTQVRNAVEEIFDVKVKSVNIMNVRGKDKRVGRYTGKTARRRKAIVALTDDSNSIKIFQDEDKEDNK
core_gene_3_DSM_16982	MDAMSDKKYTFDVALDANKVLVRQAVEEVFGVKVKQVNIMNVSGKKKRQGRYVGFTAKRRKAIVTLTADSDEIKIFDEE
core_gene_3_DSM_16991	MAARDIILRPVVTEQSMALMDDKKYTFDVAIGANKIAVKHAVEEIFDVHVKSVNIANIKPKKKRVGQYIGRTKKRRKAIVTLSADSKEIKLFEE
core_gene_3_DSM_17330	MQARDVILRPIITEASMSGADKKVYVFEVNRKATKTDVKAAIAEIFNVTVKKVNIANVRGKNKRMGRYEGLTRNRKKATVSLTSDSQAIEVFQNQEEKK
core_gene_3_DSM_17757	MESRDVILRPVVTEASMAEMDDKRYTFDVDTRATKTEVKKAVEDVFDVKVVKVNIMNVKGKLKRQGRYSGYTKKRRKAIVTLSSDSKEIKLFNEE
core_gene_3_DSM_17758	MAAHDVIIRPIVTEQSMGIMDQKKYTFEVDVHANKVTVRQAIEKIFGVKVKEVNILNVRGKKKRYGRYEGYTKKRRKAIVTLTPDSDEIKIFED
core_gene_3_DSM_17896	MEARDIILRPVITEASTAAMDSKRYTFDVDLRATKTQVKNAVEEIFGVKVVKVNIMNIKGKQKRQGRYVGYTKRRRKAIVQLSADSDEIKLFSDDNNK
core_gene_3_DSM_18001	MESRDIILRPVVTETSMALIDDKRYTFDVDPRATKTQVKKAIEEIFEVTVTKINIMNVKGKLKRQGRYAGYTKKRRKAIVQLSEDSKEIQLFGEE
core_gene_3_DSM_18382	MESRDVILRPVITEDSTSKMDNKTYTFDVDLRATKTQVKKAVEDIFDVKVVRVNIMNVRGKLKRQGRYAGYTKKRRKAIVSLTQDSKEIKLFNEE
core_gene_3_DSM_18390	MESRDVILRPVITEDSTSRMDDKSYTFDVDLRATKTQVKKAIEDIFDVKVVRVNIMNVRGKLKRQGRYAGYTKKRRKAIVTLSEDSKEIQLFGEES
core_gene_3_DSM_18527	MDDHKYTFDVAVDANKVAVRKAVEEIFGVKVAKVNIMNVHPKKKRVGRFTGYTDKRRKAIVTLTADSEPIKIFED
core_gene_3_DSM_18630	MESRKIILKPVITEASTAELDNKRYTFDVDTRATKPQIKKAIEEVFDVKVIKLNVINVKGKPKRMGRYNGYTKKRRKAIVTLSADSKAIKIFEE
core_gene_3_DSM_18793	MEARDIILRPVITEASAALMDQKRYTFDVDLRATKTNVKNAVEEIFGVQVAKVNIMNVKGKQKRQGRYVGYTKRRRKAIVTLTADSKEIKLFGDDNE
core_gene_3_DSM_18933	MESRDVILRPVITEASIAEMDNKRYTFDVDTRATKTQVKLAVEDIFDVKVAKVNVMNVKGKKKRMGRYEGYTKKRRKAIVTLTAESKEIKLFED
core_gene_3_DSM_19117	MATMDDKRYTFDVDVRATKTQVKHAIEEIFDVKVVKVNIMNLKGKKKRQGRYEGYTKKRRKAIVSLSADSKEIKLFNEE
core_gene_3_DSM_19284	MDARDIILRPVITEKSTDLMDSKKYTFDVALTATKTQVRNAIEEIFDVKVKSVNIMNVRGKAKRVGRYTGKTARRRKAIVALTADSNDIKIFQENEENK
core_gene_3_DSM_19394	MEARDIILRPVVTEASMATMDDKRYTFDVDVRATKTQVKHAIEEIFGVKVVKVNIMNLKGKKKRQGRYEGYTKKRRKAIVSLSADSKEIKLFNEE
core_gene_3_DSM_19395	MATMDDKRYTFDVDVRATKTQVKHAIEEIFGVKVVKVNIMNLKGKKKRQGRYEGYTKKRRKAIVSLSADSKEIKLFNEE
core_gene_3_DSM_19519	MEARKIILKPVITEASTEGLDAKRYTFDVDTRATKIEVKKAVEEIFDVKVVKVNIMNVKGKLKRMGRYAGYTKKRRKAIVTLSADSKEIKLFEE
core_gene_3_DSM_19674	MDAMSDKKYTFEVALDANKVLVRQAVEEIFGVKVKQVNIMNVSGKKKRQGRYVGFTNKRRKAIVTLTADSDEIKIFEDEK
core_gene_3_DSM_19682	MDAMSDKKYTFDVALDANKVLVRQAIEEVFGVKVKKVNIMNVAGKKKRQGRYVGKTARRRKAIITLTADSDEIKIFDEE
core_gene_3_DSM_19904	MESRDIILRPVITEETTSKMDDKTYTFDVDLRATKTQVKKAIEDIFDVKVVRVNIMNVRGKLKRQGRYTGYTKKRRKAIVTLTQDSKEIELFNEE
core_gene_3_DSM_19906	MESRDIILRPVITEETTSKMDNKTYTFDVDLRATKTQVKKAVEDIFDVKVVKVNIMNVRGKLKRQGRYAGYTRKRRKAIVTLSEDSKEIELFSEE
core_gene_3_DSM_19907	MESRDIILRPVITEETTSKMDNKTYTFDVDLRATKTQVKKAVQDIFDVKVVKVNIMNVRGKLKRQGRYAGYTRKRRKAIVTLSADSKEIELFSEE
core_gene_3_DSM_19908	MESRDIILRPVITEETTSKMDDKTYTFDVDLRATKTQVKKAIEDIFDVKVVRVNIMNVRGKLKRQGRYAGYTKKRRKAIVTLTADSKEIELFNEE
core_gene_3_DSM_19909	MEARDIILRPVITEASTALLDDKRYTFDVDVRATKTQVKKAIEEIFDVKVVKVNIMNVKGKLKRQGRYEGYTKKRRKAIVTLSADSEEIKLFGEE
core_gene_3_DSM_19910	MESRRVILKPVVTEASMSDMDAKRYTFDVDVRATKTQVKKAIEEIFDVKVVKVNIMNVRGKLKRMGRYAGYTKKRRKAIVTLSADSKEIKLFEE
core_gene_3_DSM_19927	MESRDIILRPVVTEASMALIDDKRYTFDVDPRATKTQVKKAIEEIFDVKVIKVNIMNVKGKLKRQGRYAGYTKKRRKAIVQLSEDSKEIQLFGEE
core_gene_3_DSM_19971	MESRKIILKPVVTEASMADMDDKRYTFDVDVHATKVQVKKAIEEIFDVKVVKVNIMNVRGKLKRMGRYAGYTKKRRKAIVTLSSDSKEIKLFEE
core_gene_3_DSM_19972	MEARNVILKPVITEASTDEMDSKRYTFDVATTATKTQVKKAVEEIFSVKVVKVNIMNVKGKLKRMGRYAGYTKKRRKAIVTLSTDSKEIKLFEK
core_gene_3_DSM_20001	MEAREVVLRPWITEQSMSLMDDKKYTFEVDVRANKTQVKYAIEEIFDVKVKNVNIANVRGKLKRQGRYAGMTKKRRKAVVALTDDSKEITIFEK
core_gene_3_DSM_20003	MVTEQSMAIMDDKKYTFEVDVRANKTQVKYAVEEIFDVKVKKVNILNVRGKQKRQGRYVGMTKKRRKAIVALTEDSKEIKIFED
core_gene_3_DSM_20004	MEAREVVLRPWITEQSMSLMDDKKYTFEVDVRANKTQVKYAIEEIFDVKVKNVNIANVRGKLKRQGRYAGMTKKRRKAVVALTDDSKEITIFEK
core_gene_3_DSM_20011	MEARDIILRPIVTEQSMAEMDNRKYTFEVALHATKPQVRKAVEEIFGVKVVNVNIANVRGKKKRQGRYEGMTRRRRKALIALSADSKEIKIFADEDNDKK
core_gene_3_DSM_20014	MDAREIILRPVITEQTMNVLDEKRYTFEVDVRATKPQIKRAIEEIFDVKVEKINTANVRGKLKRQGRYTGYTKKRKKATVKLSAASKDIQLFNEN
core_gene_3_DSM_20016	MEARDIILRPVVTEASMAGMDNKRYTFDVDLRATKTQVKNAVEEIFGVKVVKVNIMNVKGKLKRQGRYEGYTKRRRKAIVTLSADSNEIKLFNDNNEN
core_gene_3_DSM_20017	MEARDVILRPVVTESSMAAMDDKKYTFDVDVRANKTQVRYAIEEIFGVNVKNVNIMNVRGKLKRQGRYAGYTKKRRKAIVTLTADSKEIKIFED
core_gene_3_DSM_20019	MEARDVILRPVVTENSMAAMDDKKYTFDVDVRANKTQVRYAIEEIFGVNVKNVNIMNVRGKLKRQGRYAGYTKKRRKAIVTLTADSKEIKIFED
core_gene_3_DSM_20021	MEARDIILRPIVTEQSMAEMDNRKYTFEVAIHATKPQVRKAVEEIFGVKVVNVNIANVRGKKKRQGRYEGMTRRRRKALVALSADSKEIKIFADEDNDNK
core_gene_3_DSM_20054	MESRDIILRPVVTEATMATMDDKRYTFDVDVRATKTQVKHAIEDIFDVKVVKVNVMNLKGKKKRQGRYEGYTKKRRKAIVSLSADSKEIKLFNEE
core_gene_3_DSM_20055	MEARDIILRPVITEASTAAMDNKRYTFDVDLRATKTQVKNAVEEIFDVKVVKVNIMNVKGKQKRQGRYVGYTKRRRKAIVQLSADSNEIKLFGDDNE
core_gene_3_DSM_20057	MESRDIILRPVITEETTSKMDDKTYTFDVDLRATKTQVKKAIEDIFDVKVVRVNIMNVRGKLKRQGRYAGYTKKRRKAIVTLTEDSKEIELFNEE
core_gene_3_DSM_20072	MDARDIILRPVITEKSADLMDSKKYTFDVALTATKLQVRDAIEEIFDVKVKSVNIMNVRGKEKRVGRYTGKTARRRKAIVALTEDSNDIKIFKDENNE
core_gene_3_DSM_20074	MDARDIILRPVITEKSADLMDSKKYTFDVALTATKLQVRDAIEEIFDVKVKSVNIMNVRGKEKRVGRYTGKIARRRKAIVALTEDSNDIKIFKDENNE
core_gene_3_DSM_20079	MDDKKYTFDVLLTATKTQVRNAVEEIFDVKVKSVNIMNVRGKDKRVGRYTGKTARRRKAIVALIDDSNDIKIFQENTEDNK
core_gene_3_DSM_20081	MDARDIILRPVITEKSADLMDSKKYTFDVALTATKLQVRDAIEEIFDVKVKSVNIMNVRGKEKRVGRYTGKIARRRKAIVALTEDSNDIKIFKDENNE
core_gene_3_DSM_20176	MESRDVILRPVITEESTSKMDNKTYTFDVDLRATKTQVKKAVEDIFDVKVVRVNIMNVRGKLKRQGRYAGYTKKRRKAIVTLTQDSKEIQLFSEE
core_gene_3_DSM_20178	MEARDIILRPIVTEQSMAEMDNRKYTFEVALHATKQQVRKAVEEIFGVKVVNVNIANVRGKKKRQGRYEGMTRRRRKALVALSADSKEIKIFADEDNDNK
core_gene_3_DSM_20183	MSARDVIIRPVITESSMDAMSDKKYTFDVALDANKVLVRQAIEEIFGVKVKKVNIMNVSGKKKRQGRYVGTTAKRRKAIITLTDDSDEIKIFDEE
core_gene_3_DSM_20184	MDAMNDKKYTFAVALDANKVLVRQAVEEIFGVKVKQVNIMNVAGKKKRQGRYEGFTAKRRKAIVTLTADSDEIKIFDEE
core_gene_3_DSM_20190	MDARDIILRPVITEQTMGDLDDKRYTFEVDVRATKPQIKRAVEEIFDVQVEKINTANVRGKLKRQGRFVGYTKKSKKAIVKLSAASKDIQLFNEN
core_gene_3_DSM_20196	MDARDIILRPVITEQTMSVLDEKRYTFEVDVRATKPQIKRAIEEIFDVKIEKINTANVRGKLKRQGRFAGYTKKRKKATVKLTAASKDIQLFNEN
core_gene_3_DSM_20203	MEARDIILRPVVTEASTDVMDDKKYTFDVDVRATKTQVKNAVEEIFNVKVVKVNIMNVKGKKKRQGQYVGRTKKRRKAIVTLSDDSDEIKIFSEE
core_gene_3_DSM_20249	MDAMSDKKYTFDVALDANKVLVRQAVEEVFGVKVKQVNIMNVSGKKKRQGQYVGFTAKRRKAIVTLTADSDEIKIFEDEK
core_gene_3_DSM_20253	MEARDIILRPWITEQSMAIMDDKKYTFEVNVNATKTAVKHAVEEIFDVKVKNVNIANVRGKLKRQGRYAGMTKKRRKAVVALTDDSKEITIFEK
core_gene_3_DSM_20258	MEARDIILRPIVTEQSMAEMDNRKYTFEVALHATKPQVRKAVEEIFGVKVVNVNIVNVRGKKKRQGRYEGMTRRRRKALIALSADSKEIKIFADEDNDKK
core_gene_3_DSM_20285	MESRDIILRPVVTESSMAEMDNKRYTFDVDTRATKTEVRKAVEDVFDVKVVKVNVMNVKGKLKRQGRYSGYTKKRRKAIVTLSADSKEIKLFDEE
core_gene_3_DSM_20314	MEARDVILRPVVTEASMADLDDKRYTFDVNVQATKTQVKKAIEEIFDVKVVKVNVMNVKGKLKRQGRYAGYTKKRRKAIVTLSSDSNEIKLFNDDQQ
core_gene_3_DSM_20331	MESRDVILRPVVTEASMAEMDNKRYTFDVDTHATKTEVKKAVADVFDVTVVKVNIMNVKGKLKRQGRYSGYTKKRRKAIVTLSADSKEIKLFDEE
core_gene_3_DSM_20332	MESRDIILRPVVTEASMALIDDKRYTFDVDPRATKTQVKKAIEEIFDVKVIKVNIMNVKGKLKRQGRYAGYTKKRRKAIVQLSEDSKEIQLFGEE
core_gene_3_DSM_20335	MAVHDIIIRPIVTEQSMSIMDQKKYTFEVDVHANKVAVRQAIEKIFGVKVKEVNILNVRGKKKRYGRYEGYTKKRRKAIVTLTPDSDEIKIFED
core_gene_3_DSM_20336	MESRDIILRPVVTEASMALIDDKRYTFDVDPRATKTQVKKAIEEIFEVTVIKINIMNVKGKLKRQGRYAGYTKKRRKAIVQLSADSKEIQLFGEE
core_gene_3_DSM_20342	MDARDIIKRPVITEATMLITDDKKYTFEVDVRANKTQVKQAVQEIFGVKVKNVNIMNVRGKLKRMGKYAGYTKKRRKAIVTLTAESKEIQLFEA
core_gene_3_DSM_20349	MDARDIIRRPIITEASMAQTENKRYVFEVDVRATKPEIKRAIESIFDVQVARLNTANVSGKKKRQGRYVGFTRKMKKATVTLKADSKDIQIFNEG
core_gene_3_DSM_20350	MEARDIILRPVVTEASTDVMDDKKYTFDVDVRATKTQVKNAVEEIFNVKVVKVNIMNVKGKKKRQGQYVGRTKKRRKAIVTLSDDSDEIKIFSEE
core_gene_3_DSM_20403	MSELDNKRYTFDVDTRATKTQVKAAVEDIFDVKVAKINVMNVKGKKKRMGRYEGYTKKRRKAIVTLTAESNEIKLFDEE
core_gene_3_DSM_20405	MAHITDVLKKPVLTEKSIRLMQDENKYTFDVDVNSNKTEIKQAVEAMFNVKVTSVNTMNIKGKTKRVGRYVGKTNARKKAIVSLAEGNTINLFGEE
core_gene_3_DSM_20410	MDARDIILRPVITEQTMSVLDEKRYSFDVDVRATKPQIKRAIEEIFDVKVEKINTANVRGKLKRQGRYTGYTKKRKKATVKLSAASKNIQLFNEN
core_gene_3_DSM_20444	MEARKIILKPVVTEASTEGLDAKRYTFDVDTRATKIEVKKAVEEIFDVKVVRVNIMNVKGKLKRMGRYAGYTKKRRKAIVTLSADSKEIKLFEE
core_gene_3_DSM_20451	MEARDIILRPVITEASTDRMDDKKYTFDVDLRANKNQVKNAVEEVFGVKVAKVNIMNVKGKEKRQGRYVGFTKKRRKAIVTLSNDSDEIKLFSEE
core_gene_3_DSM_20452	MNEMDNKRYTFEVDLRANKTQVKDAVEDIFEVEVAKVNIMNVKGKKKRMGRYEGYTRKRRKAIVTLKPESKDIQLFNEE
core_gene_3_DSM_20505	MDARDVILRPIITEQSTAEMDNRKYTFEVALHADKTQVRRAAEDIFGVNVKSVNIANVRGKKKRQGRYEGTTRRRRKAVVTLTKDSKDIKIFED
core_gene_3_DSM_20509	METRDVILRPVITEASMADMDNKRYTFDVDTRATKTQVKLAIEDIFDVKVAKVNIMNVKGKKKRMGRYEGFTKKRRKAIVTLTAESKEIKFFED
core_gene_3_DSM_20515	MEARDIILRPVITEASTALLDDKRYTFDVDVRATKTQVKKAVEEIFGVKVVKVNIMNVKGKLKRQGRYEGYTKKRRKAIVTLSADSEEIKLFGEE
core_gene_3_DSM_20531	MDARDIILRPVITEKSTNLMDDKKYTFDVLLTATKTQVRNAVEEIFDVKVKNVNIMNVRGKDKRVGRYTGKTARRRKAIVALTDDSNSIKIFQDEDKEDNK
core_gene_3_DSM_20533	MNARDIILKPVITEDSMNLMEDGKYTFDVHTDADKTQVKNAVQEIFDVKVKSVNIMNVRGKKKRVGQHVGLTRRRRKAIVTLTSDSKQIKIFED
core_gene_3_DSM_20534	MNARDIILKPVITEDSMNLMEDGKYTFDVHTDADKTQVKNAVQEIFDVKVKSVNIMNVRGKKKRVGQHVGLTRRRRKAIVTLTSDSKQIKIFED
core_gene_3_DSM_20555	MESRDVILRPVITEASMAELDNKRYTFDVDTRATKSQIKDAVEDIFEVKVAKVNVMNVKGKKKRMGRYEGYTKKRRKAIVTLTAESKEIKLFEE
core_gene_3_DSM_20557	MNAHDIILRPVITEKSTNLMDNKKYTFDVLLTATKTQVRNAVEEIFDVKVKSVNIMNVRGKDKRVGRYTGKTARRRKAIVTLTNDSNDIKIFADEDNK
core_gene_3_DSM_20571	MEARDIILRPVVTEASTDVMDDKKYTFDVDVRATKTQVKNAVEEIFNVKVVKVNIMNVKGKKKRQGQYVGRTKKRRKAIVTLSDDSDEIKIFSEE
core_gene_3_DSM_20584	MDARDIILRPVITEKSTNLMDDKKYTFDVLLTATKTQVRNAVEEIFDVKVKNVNIMNVRGKDKRVGRYTGKTARRRKAIVTLTNDSNDIKIFQDDNTEDNK
core_gene_3_DSM_20586	MNSAYNVIIRPVISERSFDLMSQHKYTFEVAQNAAKEEIADAVEKLFNVRVVKVNTMSVKPKNKRVRYVTGKTRSWKKAIVTLAEGDSIEIFGNQQVAEA
core_gene_3_DSM_20587	MESRDIILRPVITEETTSKMDDKTYTFDVDLRATKTQVKKAVEDIFDVKVVRVNIMNVRGKLKRQGRYAGYTKKRRKAIVTLTPDSKEIELFNEE
core_gene_3_DSM_20593	MDARDIILRPIITEQTMSVLDEKRYTFEVDVRATKPQIKSAVEEIFDVKVEKINTANVRGKLKRQGRFSGYTKKRKKATVKLTAASKDIQLFNEN
core_gene_3_DSM_20602	MNEMDNKRYTFEVDLRANKTQVKDAVEDIFEVEVAKVNIMNVKGKKKRMGRYEGYTRKRRKAIVTLKPESKDIQLFNEE
core_gene_3_DSM_20605	MESQKIILKPVITEASTAEMDNKRYVFDVATQATKPQIKAAIEELFDVKVVKLNVINVKGKKKRVGRYVGYTNKRRKAIATLSSDSKAIKFFEE
core_gene_3_DSM_20623	MLVTDDKKYTFEVDVRANKTLVKQAVEEIFDVKVENVNIMNVRGKLKRMGKYAGYTKKRRKAIVTLTAESKEIQFFEA
core_gene_3_DSM_20634	MEARDIILRPVVTEATMAFMDDKRYAFDVDVRATKTQVKKAIEEIFDVKVVKVNIMNVKGKLKRQGRYEGYTKKRRKAIVTLSADSKEIKLFNEE
core_gene_3_DSM_20653	MESRDVILRPVITEASMADMDDKRYTFDVDTRATKTQVKSAVEDIFDVKVAKVNIMNVKGKKKRMGRYEGYTKKRRKAIVTLTSDSKEIKLFDEE
core_gene_3_DSM_20655	MESRNVILRPVITEASMANMDDKRYTFDVDTRATKTQVKSAVEDIFDVKVAKVNIMNVKGKKKRMGRYEGYTKKRRKAIVTLTSDSKEIKLFDEE
core_gene_3_DSM_20690	MEARDIILRPVITEASTDRMDDKKYTFDVDLRANKNQVKDAVEEIFGVKVVKVNIMNVRGKEKRQGRYVGMTKKRRKAIVTLSDDSDEIKLFSEE
core_gene_3_DSM_20719	MEARDVILRPVVTENSMAAMDDKKYTFDVDVRANKTQVRYAIEEIFGVNVKNVNIMNVRGKLKRQGRYAGYTKKRRKAIVTLTADSKEIKIFED
core_gene_3_DSM_20722	MDARDIIKRPVITEATMLITDDKKYTFEVDVRANKTQVKQAVQEIFGVKVKNVNIMNVRGKLKRMGKYAGYTKKRRKAIVTLTAESKEIQLFEA
core_gene_3_DSM_20730	MDARDIIKRPVITEATMLITDDKKYTFEVDVRANKTQVKQAVQEIFGVKVKNVNIMNVRGKLKRMGKYAGYTKKRRKAIVTLTAESKEIQLFEA
core_gene_3_DSM_20749	MDARDIILRPVVTEKSTNLMDDKKYTFDVLLDATKTQIRNAVEEIFDVKVKKVNVMNVRGQDKRVGRYSGKTARRRKAIVTLTEDSNDIKFFQDEKQDNKDKKEKK
core_gene_3_DSM_21051	MESRKVILKPVVTEASMADMDDKRYTFDVDTRATKTQVKKAIEEIFDVKVVKVNIMNVRGKLKRMGRYAGYTKKRRKAIVTLSSDSKEIKLFEE
core_gene_3_DSM_21115	MADLDDKRYTFDVNVQATKTQVKKAIEEIFDVKVVKVNVMNVKGKFKRQGRYAGYTKKRRKAIVTLSSDSNEIKLFNDDQQ
core_gene_3_DSM_21116	MEARKVILKPVITEATTESLDAKRYTFDVDTRATKIEVKKAIEEIFDVKVVKVNIMNVKGKLKRMGRYAGYTKKRRKAIVTLSADSKEIQLFEN
core_gene_3_DSM_21376	MESRKIILKPVVTEASMADMDDKRYTFDVDTRATKTQVKKAIEEIFDVKVVKVNILNVRGKLKRMGRYAGYTKKRRKAIVTLSSDSKEIKLFEE
core_gene_3_DSM_21401	MDARDIILRPVVTEKSMNLMDDKKYTFDVLVSATKTQVRNAIEEIFDVKVKNVNIMNVRGKEKRVGRYTGKTARRRKAIVTLTEDSNDIKIFNDNKEN
core_gene_3_DSM_21775	MESRDIILRPVVTEATMATMDEKRYTFDVDLRATKTQVKHAIEDIFDVKVVKVNIMNLKGKKKRQGRYEGFTKKRRKAIVSLSADSKEIKFFNED
core_gene_3_DSM_22301	MESRDVILRPVVTEASMAEMDDKRYTFDVDTRATKTEVKKAVEDVFDVKVVKVNIMNVKGKLKRQGRYSGYTKKRRKAIVTLSSDSKEIKLFNEE
core_gene_3_DSM_22408	MESRDIILRPVITEASVADIDNKRYTFDVHTKATKTQVKHAIEDIFGVKVAKVNIMNVKGTKKRLGQYVGFKKNRRKAIVTLTAESKEITLFNEE
core_gene_3_DSM_22467	MESRDIILRPVVTEASMATMDDKRYTFDVDVRATKTQVKHAIEDIFDVKVVKVNIMNLKGKKKRQGRYEGLTKKRRKAIVSLSADSKEIKLFNEE
core_gene_3_DSM_22689	MDARDIILRPVITEATTDRMDDKKYTFDVALRANKHQVRDAVEAIFDVKVAKVNIMNVRGKEKRQGRYIGFTKKRRKAIVTLTPDSDEIKLFSEE
core_gene_3_DSM_22696	MEARDVILRPVVTEASMADIDDKRYMFDVDTRATKTQIKSAIEEIFDVKVVKVNVMNVKGHLKRQGRYSGYTKKRRKAIITLSSDSKEIKLFNEE
core_gene_3_DSM_22697	MAEARDIILRPIVTEQTMADMDNKKYTFEVARDAEKTAVRRAVEEIFDVQVAKVNIANVRGKKKRQGNFVGYTRKRRKAVVTLTADSKDIKIFED
core_gene_3_DSM_22698	MDARDIILRPIITEQSTAEMDNRKYTFEVNLNADKTQVKRAVEEIFGASVKNVNIANVRGKKKRQGRYEGMTRRRRKAIVTLNADSKDIKIFED
core_gene_3_DSM_23026	MESRDIILRPVVTESSMALLDDKRYTFDVDPRATKTQVKKAVEEVFDVKVIKINIMNVKGKLKRQGRYAGYTKKRRKAIVSLSADSKEIQLFSEE
core_gene_3_DSM_23037	MEARDIILRPVITEASMGAMDARKYTFDVNVNADKTQVRRAVEEIFDVKVQNVNIMNVRGKQKRVGQYVGTTRRRRKAIVTLTADSKEITIFEN
core_gene_3_DSM_23365	MEARDIILRPVITEASTALLDDKRYTFDVDVRATKTQVKKAIEEIFDVTVVKVNIMNVKGKLKRQGRYEGYTKKRRKAIVTLSADSKEIKLFGEE
core_gene_3_DSM_23829	MESRDIILRPVITEASTSVMDDKRYTFDVDLRATKTQVKKAIEDIFDVKVVKVNIMNLKGKLKRQGRYVGYTKKRRKAIVTLSDDSKEIKLFSDK
core_gene_3_DSM_23907	MDARDIILRPVITEKSTNLMDDKKYTFDVLLTATKTQVRNAVEEIFDVKVKSVNIMNVRGKDKRVGRYFGKTARRRKAIVTLTNDSNDIKIFDTQDNTEEK
core_gene_3_DSM_23908	MDDKKYTFDVLLTATKTQVREAVEEIFDVKVKSVNIMNVRGKDKRVGRYFGKTARRRKAIVTLTNDSNDIKIFDNQENSEDNK
core_gene_3_DSM_23910	MDARDIILRPVVTEKSMNLMDDKKYTFDVLVSATKTQVRDAVEEIFDVKVKGVNIMNVRGKNKRVGRYTGKTARRRKAIVTLTEDSNDIKIFNDEKEDK
core_gene_3_DSM_23927	MEARDIILRPIITEQTMALMDDRKYTFEVDRRADKTAVRRAIEEIFEVTVKNVNIANVRGKKKRQGNYAGYTRKRRKAIVTLTADSKQITIFED
core_gene_3_DSM_24301	MANMDNRKYTFEVDVRADKTQVRRAVEEIFDVNVKNVNIANVRGKKKRQGNFVGYTRKRRKATVTLTADSNSIKIFED
core_gene_3_DSM_24302	MESRDIILRPVVTEESTSKMDDKRYTFDVDLRATKTQVKKAIEDIFDVQVVKVNIMNVRGKLKRQGRYSGYTKKRRKAIVTLSADSNEIQLFGQE
core_gene_3_DSM_24716	MDAMSDKKYTFDVALDANKVLVRQAVEEIFGVKVKQVNIMNVSGKKKRQGRYVGFTAKRRKAIITLTADSDEIKIFDEE
core_gene_3_DSM_26046	MDARDIILRPVITEKSADLMDSKKYTFDVALTATKLQVRDAIEEIFDVKVKSVNIMNVRGKEKRVGRYTGKTARRRKAIVALTEDSNDIKIFKDENNE
core_gene_3_DSM_26202	MEARDIILRPVVTEATMATMDDKRYTFDVDVRATKTQVKKAIEEIFDVKVVKVNIMNVRGKLKRQGRYVGYTKKRRKAIVSLSADSNEIKLFNEE
core_gene_3_DSM_4864	MEARDIILRPVVTEASMAGMDDKRYTFDVDLRATKTQVKNAIEEIFGVKVVKVNIMNVKGKKKRQGRYVGYTKRRRKAIVTLSADSDEIKLFNDNSEN
core_gene_3_DSM_5007	MEARDIILRPVVTEATMAFMDDKRYAFDVDVRATKTQVKKAIEEIFDVKVVKVNIMNVKGKLKRQGRYAGYTKKRRKAIVTLSADSNEIKLFNEE
core_gene_3_DSM_5016	MDDKKYTFDVLLTATKTQVRNAVEEIFDVKVKSVNIMNVRGKDKRVGRYTGKTARRRKAIVTLTNDSNDIKIFQDEDKEDNK
core_gene_3_DSM_5622	MEARDIILRPIVTEQSMAEMDNRKYTFEVALHATKPQVRKAVEEIFGVKVVNVNIANVRGKKKRQGRYEGMTRRRRKALIALSADSKEIKIFADEDNDKK
core_gene_3_DSM_5661	MDDKKYTFDVLLTATKTQVRNAVEEIFDVKVKSVNIMNVRGKDKRVGRYFGKTARRRKAIVTLTNDSNDIKIFQNEDNKEDK
core_gene_3_DSM_5705	MESRDIILRPVVTEASTALFDDKRYTFDVDVRATKTQVKKAVEDIFDVKVVKVNIMNVKGKLKRQGRYEGYTKKRRKAIVTLSSDSKEIQLFAEE
core_gene_3_DSM_5707	MESRDIILRPVITEETTSKMDDKTYTFDVDLRATKTQVKKAIEDIFDVKVVRVNIMNVRGKLKRQGRYAGYTKKRRKAIVTLTEDSKEIELFNEE
core_gene_3_DSM_5837	MEAREVILRPVVTEASMAGMDDKRYTFDVDLRATKTQVKNAVEEIFGVKVVKVNIMNLKGKKKRQGRYVGYTKRRRKAIVTLSADSNEIKLFNDSEN
core_gene_3_DSM_6035	MEARDIILRPVVTEASMAGMDNKRYTFDVDLRATKTQVKNAVEEVFGVKVVKVNIMNVKGKKKRQGRYVGYTKRRRKAIVTLSADSNEIKLFNDDSEK
core_gene_3_DSM_6629	MDARDIILRPVITEKSTNLMDDKKYTFDVLLTATKTQVRNAVEEIFDVKVKSVNIMNVRGKDKRVGRYFGKTARRRKAIVTLTNDSNDIKIFQDENKEDNK
core_gene_3_DSM_7084	MNSAYEVIIRPVVSERSFDLMADGKYTFEVARSAPKEEIAAAVEKIFNVHVLKVNTMWVKPKNKRVRYVTGKTRSWKKAVVTLAPGDQIEVFSGQQAAAEE
core_gene_3_DSM_7090	MNSAYEVIIRPIVSERAYDLMSEGKYTFEVAKSAGKEEIAAAVAKLFNVHVTKVNTLSVKPKSKRLRYQQKGKTRSWKKAIVTLAEGEQIEIFANQSAE
core_gene_3_DSM_8475	MEAREIILRPVVTEASMAGMDDKRYTFDVDLRATKTQVKNAVEEIFGVKVVKVNIMNVKGKKKRQGRYVGYTKRRRKAIVTLSADSDEIKLFNDNSEN
core_gene_3_IMSNU_11154	MDARDIIRRPIITEASMAQTERKRYVFEVDIRATKPQIKKAIEEIFEVQVSGLNTANVRGKQKRQGRYVGYTRKLKKATVTLSKDSKDIKIFNEG
core_gene_3_JB16	MDARDIIRRPIITEASMAQTERKRYVFEVDVRATKPQIKKAIEEIFDVQVSGLNTANVRGKKKRQGRYVGYTRKLKKATVTLSKNSKDIQIFNEG
core_gene_3_JCM_15530	MEARDIILRPVITEASTDLLDDKRYTFDVDVRATKTQVKKAIEEIFNVKVVKVNIMNVKGKKKRQGRFVGFTKKRRKAIVSLSADSEEIKLFGEE
core_gene_3_JCM_15951	MDAMSDKKYTFDVALDANKVLVRQAVEEVFGVKVKQVNIMNVSGKKKRQGRYVGFTAKRRKAIVTLTADSDEIKIFDEE
core_gene_3_JCM_16448	MESRDIILRPVVTEATMATMDDKRYTFDVDVRATKTQVKHAIEDIFDVKVVKVNIMNLKGKKKRQGRYEGYTKKRRKAIVSLSADSKEIKLFNEE
core_gene_3_JCM_17158	MDARDIILRPIVTEQSMSEMDNRKYTFEVAINAEKTAVRRAVEEIFDVKVANVNIANVRGKKKRQGNFVGFTRKRRKAIVTLTADSKEIKIFED
core_gene_3_JCM_17355	MDAMNDKKYTFAVALDANKVLVRQAVEEIFGVKVKQVNIMNVSGKKKRQGRYEGFTAKRRKAIVTLTADSDEIKIFDEE
core_gene_3_KCTC_13174	MEAREVILRPVITEASMADLDDKRYTFDVNTQATKFQIKDAVEEIFDVKVANVNVMNLKGKKKRMGRYEGYTKKRRKAIVTLTPESKEIKIFEEE
core_gene_3_KCTC_3527	MDARDIIRRPIITEASMAQTERKRYVFEVDVRATKPQIKKAIEEIFDVQVSGLNTANVRGKQKRQGRYVGYTRKLKKATVTLSKDSKDIQIFNEG
core_gene_3_KCTC_3537	MDARDIIRRPIITEASMAQTENKRYVFEVDVRATKPQIKQAIESIFDVQISRLNTANVRGKKKRQGRYVGYTRKMKKATVTLSQDSKDIQIFNEG
core_gene_3_KCTC_3773	MDARDIIRRPIITEASMAQTERKRYVFEVDVRATKPEIKKAIEEIFDVQVSGLNTANVRGKKKRQGRYVGYTRKLKKATVTLSKDSKDIQIFNEG
core_gene_3_KM20	MDARDIIRRPIITEASMAQTERKRYVFEVDTRATKPEIKKAIEEIFDVQVSGLNTANVRGKKKRQGRYVGYTRKLKKATVTLSKDSKDIQIFNEG
core_gene_3_LMG_11984	MEARDIILRPVVTEASMATMDDKRYTFDVDVRATKTQVKHAIEDIFDVKVVKVNIMNLKGKKKRQGRYEGYTKKRRKAIVSLSADSKEIKLFNEE
core_gene_3_LMG_18811	MDARDIIRRPIITEASMAQTERKRYVFEVDVRATKPQIKKAIEEIFDVQVSGLNTANVRGKQKRQGRYVGYTRKLKKATVTLSKDSKDIQIFNEG
core_gene_3_LMG_22464	MDDKKYTFDVLLTATKTQVRNAVEEIFDVKVKNVNIMNVRGKDKRVGRYTGKTARRRKAIVTLTNDSNDIKIFQNENKEDNK
core_gene_3_LMG_23699	MDAMSDKKYTFDVALDANKVLVRQAVEEVFGVKVKQVNIMNVSGKKKRQGRYVGFTAKRRKAIVTLTADSDEIKIFDEE
core_gene_3_LMG_26013	MADLDDKRYTFDVNVQATKTQVKKAIEEIFDVKVVKVNVMNVKGKLKRQGRYAGYTKKRRKAIVTLSSDSNEIKLFNDDNQK
core_gene_3_LMG_7760	MSLYDIIRKPIITEASMAAMDQKKYTFEVDSRAHKLLIKQAVEAVFGVKVASVNTISVKPKSKRVGKYTGTKSGYKKAIVTLTEDSKTIEIFGEDAE
core_gene_3_NBRC_103219	MEAREVILRPVITEASMADLDDKRYTFDVNTQATKFQIKDAVEEIFDVKVANVNVMNLKGKKKRMGRYEGYTKKRRKAIVTLTPESKEIKIFEEE
core_gene_4_4882	LALFKIKNEETKTVSQLKIPRHVAIIMDGNGRWAKQRFMPRVAGHKAGMKTVKKVAIAASDLGIEVLTLYAFSTENWSRPNDEVNFLMQLPIDFFNDFVPELIKNNIRVEVMGDVAGLPKGTQDAVQRAIEQTAQGTGMILNFALNYGGQTEIVAAAKLLAQQVASGDLTAEEIDANHFASALQTSPLGELATPDLMIRTSGELRLSNFLPYQSAYAELYFTDVLWPEYSGEDLIEAITSYTKRDRRFGGLNDESEK
core_gene_4_AS1.2696	MKANQQSKITLNENIPNHVAIIMDGNGRWAQRRFMPRVAGHKRGMEVVKTITKAASSLGVKVLTLYAFSTENWKRPQDEVSFLMKLPITFFDTFVPELIEQGVRVKVTGNIEGLPQATQDAVNRAISDTAHGTKMILNFALNYGSRDELTQMTRSIAQQVANGEIVPEAIDEQLIARNLQTSFLGDLADPDLLIRTSGEERISNFLLWQIAYSELVFTDTLWPDFNEQTFMEMIKEYQKRDRRFGAIKK
core_gene_4_ATCC_19254	LALFKTKENTVYDTTQLKIPEHIAIIMDGNGRWAKKRLIPRAAGHKAGMNTVKRIASAASDMGVKVLTLYVFSTENWSRPNDEVNFLMQLPIAFFNDFVPDLIKNNIRVSVTGNVDALPAATQDAVNGAIEETANGTGMVLNFAMNYGGQVEIVDATKKIAEEVAKGHLSPDDINSEVFAAALQTAHLGDLATPDLMIRTSGELRLSNFLPYQAAYAELYFTDVLWPDYSSDDLMTAIQSYTKRDRRFGGLNDESEKQA
core_gene_4_ATCC_27304	MNFSGGELLFSKFIKNNNLGKIVQEMDDERIPQHIAIIMDGNGRWAQKRHLPRIAGHKTALTTVKEVTKAASNFGVKVLTLYTFSTENWKRPKKEVEFLMSLPITFFDTFVPELIENNIQVTAMGELSELPTETLAAVNRAITQTSHCTGMILNFAINYGGRDEIVTAVRRLAAKVEKKELTADSIDESMISDALMTSNLKKFANPDLLIRTSGEQRISNFLLWQLAYSEFIFSDVLWPDYTPEDLCENIIEYQKRDRRFGGLKKG
core_gene_4_ATCC_27394	MTNELDNANIPNHVAIIMDGNGRWAKKRHLPRIAGHKRGMEVVKDITTEASNLGVKVLTLYAFSTENWKRPEKEVQYIMSLPTKFFDNFVPSLIKHNVRVATIGDVSGLPEQTQKAVYDAINDTKKCTGMILNFALNYGSRDEIVHGIKEIAEKVKNGTMNVNDISDKTVSDHLMTSFLGENADPDLLIRTSGEERVSNFLLWQIAYSELEFVDQYWPDFTPENFKNTIIQFQQRHRRFGGLDVK
core_gene_4_ATCC_33200	MSESKKPLNHLAIIMDGNGRWAKKRHLPRFVGHRHGMDNIRNIALAANKLGIKVLTLYAFSTENWARPTDEVNYLMRLPIDFFDKFMPELMENNVRVNIMGFVDELPEKTYLVTQKAMAETANNTGMVLNFAFNYGSHREITAGVQEIARKVKVGEIDIDDISEKMVSDHLLTHSLAPYEDPDLLIRTSGEERLSNFLLWQMAYTEFSFSDKLWPDFDKTDLEELVKDYQGRNRRFGKV
core_gene_4_ATCC_33323	MDGNGRWAKKRNLLRFVGHRHGMDNIRNIALAANEMGIKVLTLYAFSTENWARPTDEVNYLMRLPIDFFDKFMPELMENNVRVNIMGFLDELPEKTYLVTQKAMAETANNTGMVLNFAFNYGSRREITAGVQEIARQVKAGKINPSDIDEKMVSDHLLTHSLTPYDDPDLLIRTSGEERLSNFLLWQMAYTEFSFSNKLWPDFDKNDLENLVKDYYGRNRRFGKL
core_gene_4_ATCC_53295	MFSFLNKDQATGEVTERQLDEQNIPAHIAIIMDGNGRWAQQRHLPRIAGHKQGMNTVKTVAKAASHLGVKVLTLYAFSTENWKRPSTEVNYLMKLPVDFFGTFVPDLVKNNIRVKVMGYTDQLPAATQKAVRDAIADTADCTGMVLNFALNYGGRAELVTATQQLAAQVQAGQLAPTDITADMLGQQLMTGDLAELADPDLLIRTSGEERLSNFMLWQVAYSEFVFMQEHWPDFDQATLEQAIYTYQQRHRRFGGLNPATDTTKN
core_gene_4_ATCC_8293	LALFKTKENTVYDTTQLKIPEHIAIIMDGNGRWAKKRLMPRAAGHKAGMNTVKRIASAASDMGVKVLTLYVFSTENWSRPNDEVNFLMQLPIAFFNDFVPDLIKNNIRVSVTGNVDALPAATQDAVNRAIEETASGTGMVLNFAMNYGGQIEIVDATKKIAEEVAKGHLSPDDINSEVFAAALQTAHLGDLATPDLMIRTSGELRLSNFLPYQAAYAELYFTDVLWPDYSSDDLMTAIQSYTKRDRRFGGLNDESEKQA
core_gene_4_ATCC_BAA_1163	MAILKMTKTKNEKKLEVILPEHVAIIMDGNGRWAKRQHKPRIFGHKAGMQNVKTIALAANNLGVKVLTLFAFSTENWGRPQDEVNYLMKLPIDFFNTFVPELIENNIKVEGIGEIDDLPEKTRQAFLNAVEDTKDNTGLILNFAINYGGRTEIVDATKSIVNQVLQGKIKTEDIDEKLFQNNLLTNTLAEKANPDLIIRTSGEQRISNFLLWQSAYSEFYFSPKLWPDYTAEDLEEALAAYSNRDRRFGKIRES
core_gene_4_ATCC_BAA-66	MFSGKNKQPETAEIQLDPDRIPEHVAIIMDGNGRWAKKRHLPRVAGHKQGMETVKTIAKAASRMGVKVLTLYAFSTENWKRPQDEVKYIMKLPVTFFNTFMPELIEENVRVKVMGYLDDLPAQTLKAAQDAMKDTEQNTGMILNFALNYGSRAEIVTAAQKLAQQAVDGNIQPDEIDDHLFADNLMTAFLGDLADPDLLIRTSGEERISNFLLWQIAYSEMVFVDDLWPDFSTETLRKAIATYQNRDRRFGGIK
core_gene_4_CGMCC_1.1877	MSKTDNELNHLAIIMDGNGRWAKKRHKPRFVGHREGMDNVERITLAADKLGIKVLTLYAFSTENWARPKEEVAYLMNLPVRFFDKYMPTLMENNVKVNIMGYLDELPEKTYQIVQRAMSETANNTGLILNFAFNYGSRREITTAMQELGGMIEAGALKSEDITEKMISQYLMTKNFGKYQDPDLLIRTSGEQRISNFLLWQLAYSELAFSDKNWPDFDEDDLRKFVDDYKHRNRRFGKVDESDS
core_gene_4_CGMCC_1.2437	MQLDPERIPAHVAIIMDGNGRWAKARHLPRVAGHKEGMNTVKKITIAASDLGVKVLTLYAFSTENWKRPTDEVNYLMQLPVSFFDTFVPDLIKNNVRVQVMGYVDHLPEATQKAVQNAIADTKDCDGMVLNFALNYGSRAEIVTGVQKIAQQVQDGQLAVGDIDDATIDAALMTAPLAPYNDPDLLIRTSGEERISNFLMWQIAYSELVFTDVKWPDFTAATLQACIADFQSRDRRFGGLSDHK
core_gene_4_DSM_10532	MSKTDNELNHLAIIMDGNGRWAKKRHKPRFVGHREGMDNVERITLAANKLGIKVLTLYAFSTENWARPKEEVAYLMNLPVRFFDKYMPTLMENNVKVNIMGYLDELPEKTYKIVQRAMSETAHNTGLILNFAFNYGSRREITTAMKELGGMIEAGALKSEDITEKMISQHLMTKNFGKYQDPDLLIRTSGEQRISNFLLWQLAYSELAFSDKNWPDFDEDDLRKFVNDFKHRNRRFGKVDESDS
core_gene_4_DSM_10550	MSKKDNELNHLAIIMDGNGRWAKKRHKPRFVGHREGMDNVERITLAADKLGIKILTLYAFSTENWARPKEEVAYLMNLPVRFFDKYMPTLMKNNVKVNIMGYLDELPEKTYQIVQRAMSETAHNTGLILNFAFNYGSRREIVSAMQELGGMIEAGMLKSEDITEGMISDHLMTGKFGEYQDPDLLIRTSGEQRISNFLLWQLAYSELAFSDKNWPDFNEDDLKKFVDDYKHRNRRFGKVDESDS
core_gene_4_DSM_10551	MFKNTQDKQEAAPQLKDDNIPAHVAIIMDGNGRWAQKRHLPRIAGHKRGMETVKTITKVASDLGVKVLTLYAFSTENWKRPHDEVSYLMGLPVKFFNDFVPDLVKNNVQVRVMGVKDQLPVQTQKAVNDAIKDTAECTGMILNFALNYGSRLDIRLAVQEIGRQVANGQLDPEKITDQTIDANLMTGFLGDLADPDLLIRTSGEERISNFLLWQIAYSELVFTDVLWPDFDRSVFEQMILEYQQRDRRFGGIKTSK
core_gene_4_DSM_10667	MFAFFNKNDPADKTDVQLDPNRIPAHVAIIMDGNGRWAKSRHLPRIAGHKEGMNTVKKITIAASDVGVKVLTLYAFSTENWKRPTDEVNYLMQLPVSFFDTFVPDLIKNNVRVQVMGYVDRLPAATQKAVQDAIADTKDCDGMVLNFALNYGSRAEIVTGVQKIARQVQDGRLAVDDIDDATIDAALMTAPLAPYNDPDLLIRTSGEERISNFLMWQIAYSELVFTDVKWPDFTATTLQACIADFQSRDRRFGGLSDHK
core_gene_4_DSM_11664	MSKKKNQLNHLAIIMDGNGRWAKKRHQPRVFGHREGMDNVERITLAADELGIKVLTLYAFSTENWARPKEEVAYLMNLPVRFFDKYMPTLMENNVKVNIMGYLDELPPKTYDIVQRSMAETANNTGLVLNFAFNYGSRREITSAMKELGGLIEAGALSSEDITEDLISKHLMTARFGPYSDPDLLIRTSGEQRISNFLLWQIAYSELAFSPKAWPDFNEDDLKMFVENYQTRNRRFGKVDESDS
core_gene_4_DSM_12361	MFKFKKKTTTELDYNNIPKHIAIIMDGNGRWAQQRHLPRIAGHKKGMNVVKDITKAASDLGVKALTLYAFSTENWKRPDQEVNYLMDLPEKFFSTFVPDLVKNNVKVNVMGYVDQLPESTQKAINDAIEDTKKCDGMILNFALNYGSQDEIVTAVQKIAQKVSDGSLNVDDINKDVVSDNLMTSSLGEFSNPDLLIRTSGEERLSNFLLWQVAYSEFVFDDTKWPDYTKEDLMNCIARFQGRHRRFGGLKNK
core_gene_4_DSM_12744	MQRVFFIAKKRGETMAAQSDEITIPKHVAIIMDGNGRWAKARHLPRVAGHKEGMDNVKRIAIAASHLGIKVLTVYAFSTENWRRPTDEVNYLMGLPVRFFNHYMPDLMAENVRVNVMGYLDELPAQTRQVTLDAMDQTKNNTGMVLNFAFNYGARKEITTAVQQIASAVAEGQLAVDEINEKTVADHLFTASLGKWQDPDLLIRTSGEERLSNFLLWQLAYSEFVFTDVHWPDFTSQDLEKAVQTFSHRQRRYGGLK
core_gene_4_DSM_13145	MFSKKADLSNNPKLDTERIPAHIAIIMDGNGRWAQARHLPRVAGHKQGMQTVKTVTMAASDLGVKVLTLYAFSTENWKRPNDEVSYLMQLPIRFFKTFVPDLVAHNVRVMVMGDISRLPGATQQAVKDAITDTSKCTGMILNFALNYGSRDEIVRAVKSIATEVQTGQLSPNNITEQTVSDHLMSSPLGSLADPDLLIRTSGEERISNFLLWQIAYSEFVFTDTYWPDFDGQALQKAIIEFQGRHRRFGGLKNN
core_gene_4_DSM_13238	MTESKRQLDSDISVPKHIAIIMDGNGRWAKKKGQPRIAGHKEGMNNVKTIATAASHLGVKVLSLYAFSTENWSRPSKEVNFLMKLPVDFFGTFMPDLIKENIRVFVTGFTDHLPDKTRKVVLKAVEDTKGNTGMILNFAFNYGGRAEIVNAAKNLAIEAASGSIDPSEINDTMFADHLLTNHLKELADPDLLIRTSGEERISNFMLWQLAYTEMIFDDSYWPDFTVDDLVEDIKEFDRRDRRYGSV
core_gene_4_DSM_13273	MQLDPERIPAHVAIIMDGNGRWAKARHLPRVAGHKEGMNTVKKITIAASDLGVKVLTLYAFSTENWKRPTDEVNYLMQLPVSFFDTFVPDLIKNNVRVQVMGYVDHLPEATQKAVQNAIADTKDCDGMVLNFALNYGSRAEIVTGVQKIAQQVQDGQLAVGDIDDATIDAALMTAPLAPYNDPDLLIRTSGEERISNFLMWQIAYSELVFTDVKWPDFTAATLQACIADFQSRDRRFGGLSDHK
core_gene_4_DSM_13335	MKQENKRLDHLAIIMDGNGRWAQERHLPRIIGHRSGMNKVKEIALVANELGVKVLTLYAFSTENWGRPRDEVNYLMKLPINFFDKFMPELQKNNIKVNIMGFNDKLPLATAEIIKKAEQETADNDGMILNFAFNYGSRQEITAAISKIALDIQNKKIEVDSINEQLVSDYLMTAKFGDYADPDLLIRTSGEERLSNFMLWQLAYSEFYFTKTYWPDFTTDEFKKIVEEYQHRDRRFGKI
core_gene_4_DSM_13343	MAKQNLPELDPARIPQHVAIIMDGNGRWAKKRFLPRIAGHKQGMEVVKTITKAASHLGVKVLTLYAFSTENWKRPDSEVNYLMKLPVDFFNTFVPELIKENVQVRVMGELDALPAHTRKAAADAVADTAQNTGLILNFALNYGGRDEIVQAFQQVATLAQAGHLDPAEITADTVSAHLMTAGLGKLADPDLLIRTSGEERISNFLLWQLAYSEMVFTDTLWPDFTETTLKQAIADYQRRDRRFGGLSK
core_gene_4_DSM_13344	MFSGKNKQPETAEIQLDPDRIPEHVAIIMDGNGRWAKKRHLPRVAGHKQGMETVKTIAKAASRMGVKVLTLYAFSTENWKRPQDEVKYIMKLPVTFFNTFMPELIEENVRVKVMGYLDDLPAQTLKAAQDAMKDTEQNTGMILNFALNYGSRAEIVTAAQKLAQQAVDGNIQPDEIDDHLFADNLMTAFLGDLADPDLLIRTSGEERISNFLLWQIAYSEMVFVDDLWPDFSTETLRKAIATYQNRDRRFGGIK
core_gene_4_DSM_13345	MFLFNKNHQAADEPQLDMSRIPAHVAIIMDGNGRWAQARHLPRVAGHKQGMQTVKKVTIAASDLGVKVLSLYAFSTENWKRPESEVSYLMDLPIRFFNTFVPDLVKHNVKVTVMGDITKLPEKTQKAVNDAMADTKDCDGMILNFALNYGARDEIKRAVQSIAQQAAAGELDPASITEDTISGHLMSAQLGEFADPDLLIRTSGEERISNFMLWQIAYSELLFVPEHWPDFDGETLKRCLIEFQGRHRRFGGLVNK
core_gene_4_DSM_13675	MFSKLTAKNSVPDEIKLDPERIPQHIAIIMDGNGRWAQKRHLPRTAGHKAALTTVKEVTKAASKLGVKVLTLYTFSTENWKRPRTEVEFLMNLVSAAFDIFMPDLIANNIQVRAMGELAALPPKTLAAVNRAIADTQQNTGMILNFAINYGGRDELVAATKEIAAMVVKKQVRINEIDNKLLEKNLMTASLKERANPDLLIRTSGEKRLSNFLLWQIAYSEFVFSDVLWPDYSPAELKANIYEFQNRSRRYGGLKKG
core_gene_4_DSM_13961	MTDSKRQLDSDISVPKHIAIIMDGNGRWAKRKGQPRIAGHKEGMNNVKTIATAASHLGVKVLSLYAFSTENWSRPSKEVNFLMKLPVDFFGTFMPDLIKENIRVFVTGFTDHLPDKTRKVVLKAVEDTKGNTGMILNFAFNYGGRAEIVNAAKNLAIEAASGSIDPSDIDDTMFADHLLTNHLKELADPDLLIRTSGEERISNFMLWQLAYTEMIFDDSYWPDFTVDDLVEDIKEFDRRDRRYGSV
core_gene_4_DSM_14060	MKVLSLYAFSTENWKRPQSEVSFLMNLPIKFFTKFVPDLVKHNVRVTVMGDITKLPEKTRVAVQNAIHDTEQCTGMVLNFALNYGGRDEIVRATIDMIKDVQNGKLSSMDITEKTMSQYLMTASLTPYEDPELLIRTSGEQRLSNFMLWQVAYSEFVFMDEHWPDFDGKSLKKAISIFQHRHRRFGGLKNK
core_gene_4_DSM_14340	MVVFTKNKQALPTDIDPDNVPQHVAIIMDGNGRWAKKRLMPRVAGHKAGMENVKVITKAASRMGVKVLTLYAFSTENWKRPNDEVHYLMQLPVDFFGAFMPELIAENVQVQVMGNLEALPAKTQQAARDAMADTAQNTGMILNFALNYGSRDEIQQAVQQIAKDAVSGKIEPESIDDDLISQYLMTGFLGQYADPELLIRTSGEERISNFLLWQIAYSELVFVDEFWPDFTPTVFEQSILIYQHRNRRFGGLK
core_gene_4_DSM_14421	MFKNTNKNQSVDGELLDSERIPNHVAIIMDGNGRWAKKRHLPRIAGHKRGMETVKTITKAASNLGVKVLTLYAFSTENWKRPTDEVSFLMSLPVKFFNDFVPDLIANNVQVKVMGLIDQLPPATQKAVKDAIDDTSQCTGMILNFALNYGSRLDIRMAVQKIAQEAKDGKIVPNEIDDPLISKHLMTGFLGDYSDPDLLIRTSGEERISNFLLWQIAYSELVFTHILWPDFTEQVFVDMLKEYQHRDRRFGGLNTSK
core_gene_4_DSM_14500	MTDDIRKRLDPEASIPKHVAIIMDGNGRWAKKKGQPRIAGHKEGMNNVKTIATAASHLGVKVLSLYAFSTENWSRPSKEVNFLMRLPVDFFGTFMPDLIKENIKVLVTGFTDHLPDRTRKVVLKAVEDTKGNTGMILNFAFNYGGRAEIVNAAKNLALKAADGSIDPVKIDDAMFAGQLLTNQLGDLADPDLLIRTSGEERISNFMLWQLAYSEMVFDKTYWPEYSVDNLVEDIKEFDRRDRRFGSI
core_gene_4_DSM_14792	MFSKPKETVADQPALDLANIPAHIAIIMDGNGRWAKARHLPRVAGHQQGMQTVKKVTIEASRLGVKVLTLYAFSTENWKRPSSEVNFLMQLPIKFFDTFVPELIENNVRVMVMGDLTALPAPTQAVVKKAMAQTAACTGMVLNFALNYGGRAELVRAAQALARQVEQGALAAEAIDEAHFEQALMTAPLGELAAPDLLIRTSGEERLSNFMLWQVAYSEFVFLDEHWPDFDGASLRHAIEVFQHRHRRFGGLVNK
core_gene_4_DSM_14800	MNDSNEIFLNENIPNHIAIIMDGNGRWAKRRHLPRVAGHKRGMDVVKIVTQEASNLGVRVLTLYAFSTENWKRPSSEVSFLMKLPIDFFGTFVPDLIEQNIRVQVMGDVTKLPKDTQKSVRDAVAQTSRNTGMILNFALNYGGRDEIIQAVQSIAEQVSGKQLIPEQIDAKLFAKNLMTNQLGELADPDLLIRTSGEERISNFLLWQIAYSEMVFTDTLWPDFDEQELKNCIQQFQKRDRRFGGIKK
core_gene_4_DSM_14857	MDGNGRWAKRSGQPRIAGHKEGMNNVKRIAIAASDLGVKVLSLYAFSTENWKRPSAEVSFLMKLPVDFFGVFMPDLIKENIRVVITGFKDNLPDKTRKVVDKAIADTKDNTGMVLNFAFNYGGRAEIVNATKIIARKAIAKELDPEDIDEKVFSDALFTHVLGEYSDPDLLIRTSGEERISNFLLWQMAYTEMVFDSAYWPDFTSDNLVNDIKIFNDRDRRFGTV
core_gene_4_DSM_15352	MFNNTQNNQQSEEHLDMNRIPEHVAIIMDGNGRWAKKRHMPRIAGHKRGMETVKTITKVASKMGVKVLTLYAFSTENWKRPHDEVSYLMGLPVKFFNDFVPELVENNVQVQVMGLIDQLPAQTQQAVHDAVKDTAHCTGMILNFALNYGSRLDITLAMKQIVDGVVDGKLDPDEIDDQTISDHLMTGFLGQLADPDLLIRTSGEERISNFLLWQIAYSELVFTDVLWPDFDKDVFDHMILEYQHRDRRFGGLDTTNRGDTQ
core_gene_4_DSM_15353	MFSNKKKKDSQERSEKSAVDLQRIPKHIAIIMDGNGRWAQQRHLPRVAGHKQGMEVVETITKAASKIGVKVLTLYAFSTENWKRPLDEVNFLMDLPVKFFDRFVPELIKHNVRVNVMGDEEQLPKKTQEAVNNAIEQTKDCDGMILNFALNYGSRTEIIAAVKNIATDVKNDKVTTEQIDEDLFAKYLLTGQLTPYNDPDLLIRTSGEQRISNFLLWQIAYSELVFTDTYWPDYLPENLYHDIVVFQQRDRRFGGIKTQKGENESK
core_gene_4_DSM_15354	MSDEKKLNHLAIIMDGNGRWAQKRFLPRVMGHKQGMNNIEKIALAANDLGIKVLTLYAFSTENWGRPSDEVNYLMKLPIKFFDKFMPKLMANNVKVNIMGYTQELPQATLEVVQKAMDDTKNNTGMVLNFAFNYGARREITTAVKEIAQKVVSGDLSVNQINEDLISENLLTGNLPYPDPDLILRTSGEERISNFLLWQLAYSELAFSDKLWPDFNEDDLQRIVLDFKNRNRRFGKL
core_gene_4_DSM_15429	MFSFLSKDQTTGEVAERQLDEANIPAHVAIIMDGNGRWAQQRHLPRIAGHKQGMNTVKTVAKAASHLGVKVLTLYAFSTENWKRPTTEVNYLMKLPVDFFGTFVPDLIKNNIRVKVMGYTEDLPDATQKAVRDAIAATKDCTGMVLNFALNYGGRAEIVTAVQRLAQQVQAGTLDPTAIDEALLSQNLMTGDLGDLQDPDLLIRTSGEERLSNFMLWQVAYSEFVFMAQHWPDFDQTTLEEAIYQYQQRHRRFGGLTTA
core_gene_4_DSM_15502	MNGDYFSKLVLNSVKYHRSDRVGIVANSVFWYDKILDNDYGGAIVFSWLKKDAVPSSPDELVLDPNNIPAHIAIIMDGNGRWAQKRHLPRVAGHKQGMDTVKTITIAASDLGVKVLTLYAFSTENWKRPEDEVNYLMKFPVDFFDTFVPDLIKNNVRVNVMGYLDQLPKQTQKAVYDAMADTKDCTGMVLNFALNYGSRAEITTAMTDIAKEVAAGQLKPDDITDDMISQHLMTASLGEYADPDLIIRTSGEERISNFLLWQMAYSEFVFMTPHWPEFTPELLQEAVYTYQHRKRRFGGLKNK
core_gene_4_DSM_15638	MVFNLKKNKTSEEIQLDPNKMPNHVAVIMDGNGRWAKKRHLPRIAGHKTGMDTVKTVTMAASDLGIKVLTLYAFSTENWKRPETEVNYLMSLPGTFFDKFVPELIEKNVKVNVMGYIDQLPNETKIAVRKAIEDTKNNTGMILNFALNYGGRAEIVTAMQEIAADATKGKIDVADITDKTIDRYLMTANLAPYNDPELLIRTSGEERISNFLLWQIAYSELVFTDTLWPDFSEDALKDAIFNYQKRDRRFGGIKE
core_gene_4_DSM_15707	MFSKFKRTNSNNDETNQLDLNNIPNHIAIIMDGNGRWAQRKHLPRVAGHREGMQTVKKITVAASNLGIKVLSLYAFSTENWKRPNDEVNYLMQLPINFFQTFVPDLIKNNVKVMVMGDISKLPEGTQKAVYDAIEQTAGCTGMVLNFALNYGGRIEIVEAAKQAAMEVSDGKIEVDQIDENLLSSLMMTGSLAEFEDPELLIRTSGEQRISNFMLWQLAYSEFVFVDEHWPDFDDDSLKNAIISYQGRHRRFGGLDKK
core_gene_4_DSM_15814	MDVVLFGRKKTVAPETSPSDLDETRIPKHVAIIMDGNGRWAQKRHLPRVAGHKEGMNTVKKVTIAASHLGIKVLTLYAFSTENWKRSENEVNYLMQLPVDFFDTFVPDLVKENVRVNVMGYTDQLPKKTQTAVNNAIADTAHCTGMILNFALNYGGQAEIVTAIQKIAQQVVDGNQQVADITTDTVDQALMTAPLAPYNNPDLLIRTSGEERISNFLLWQIAYSELVFTEGYWPDFDDAELRRCISQFQQRDRRFGGVKQPKNK
core_gene_4_DSM_15831	MFTNKKETAKIQLDPENIPNHIAIIMDGNGRWANKRLMPRVAGHKAGMENVKTITKAASRMGVKVLTLYAFSTENWKRPSDEVNFLMQLPVDFFGTFMPELIEENVRVKVMGNIHDLPEKTQKAAQDAMADTAQNTGMILNFALNYGGRDEIQQAVQQIAKDAVSGTIEADSIDDDLISQYLMTGFLGEYADPELLIRTSGEERISNFLLWQIAYSELVFVDEFWPDFTPQVFEKSIFTYQQRHRRFGGLK
core_gene_4_DSM_15833	MKKLFTKIFKNGTVPETQLDMQNIPAHIAIIMDGNGRWAKKRHMPRVAGHKQGMETVKTITKAASDLGVKVLTLYAFSTENWKRPEGEVKYLMDLPEKFFNKFVPELIENNVRVKVMGYTEQLPASTQKAVLDAIEQTKHCTGMVLNFALNYGGRAEIVTAVTNLVQMANEGQLAAQEVSEELLSQHMMTADLAPYTDPDLLIRTSGEERISNFLLWQLAYSEMVFMDILWPDFDQVALQEAIKSYQARNRRFGGLKEEEE
core_gene_4_DSM_15836	MFSNKKKKDSQERSEKSAVDLQRIPKHIAIIMDGNGRWAQQRHLPRVAGHKQGMEVVETITKAASKIGVKVLTLYAFSTENWKRPLDEVNFLMDLPVKFFDRFVPELIKHNVRVNVMGDEEQLPKKTQEAVNNAIEQTKDCDGMILNFALNYGSRTEIIAAVKNIATDVKNDKVTTEQIDEDLFAKYLLTGQLTPYNDPDLLIRTSGEQRISNFLLWQIAYSELEFTDTYWPDYLPENLYHDIVVFQQRDRRFGGIKTQKGENESK
core_gene_4_DSM_15945	MFKAKDAAVTALDPDRIPRHVAIIMDGNGRWAQKRHLPRIAGHKQGMENVRTITRAASDLGVKVLTLYAFSTENWGRPQKEVSYLMSLPVTFFNKFVPELIEQNVRVMVMGNVDQLPESTRTATLNAVKDTADNTGMVLNFALNYGGRDELVQATRAIATAAAAGELDPSAIDMDTISGQLMTAPLGELADPDLLIRTSGEERISNFLLWQLAYSEMVFTDQLWPDFAPADLESAIRDFQSRNRRFGKVK
core_gene_4_DSM_15946	MADQPALDLANIPAHIAIIMDGNGRWAKARHLPRVAGHQQGMQTVKKVTIEASRLGVKVLTLYAFSTENWKRPSSEVNFLMQLPIKFFDTFVPELIENNVRVMVMGDLTALPAPTQAVVKKAMAQTAACTGMVLNFALNYGGRAELVRAAQTLAQQVEQGALTAEAIDEAHFEQALMTAPLGELAAPDLLIRTSGEERLSNFMLWQVAYSEFVFLDEHWPDFDGASLRHAIEVFQHRHRRFGGLVNK
core_gene_4_DSM_15996	MDKNKQLNHLAIIMDGNGRWAKKRKMPRFMGHKAGMDNVEKIALAADELGIKVLTLYAFSTENWARPKDEVNYLMNLPVKFFDKFMRRLQAHNVKVNIMGYLDALPESTREVVERAMAETAANTGLVLNFAFNYGSRKEIVSAVKALAKESASGEITPEEITEDMVSAKLMTAKFAPYSDPDLLIRTSGEQRISNFLLWQIAYSELAFTDKAWPDFDENDLAEMVKIYQHRDRRFGKLDETDS
core_gene_4_DSM_16041	MEEKRLFAKKDTASQTAAIDLERIPRHIAIIMDGNGRWAQKRHLPRVAGHKQGMQTVKTITIAASKLGVKVLTLYAFSTENWKRPSSEVNYLMQLPIRFFSTFVPDLVKNNVRVMVMGDIQRLPAKTQEAVNDAIADTADCDGMVLNFALNYGSRDEITRAVQDVACAVQAGTLSPDAIDEQLVSEHLMTAPLGELADPDLLIRTSGEERISNFLLWQLAYSELEFVPEHWPDFDAESLKRAIVEFQGRHRRFGGLKNK
core_gene_4_DSM_16043	MGEEKNVLNHLAIIMDGNGRWAKKRHKPRVFGHREGMENVERITLAADKLGIKVLTLYAFSTENWARPKEEVAYLMNLPVRFFDKFMPTLMKNNVKVNIMGYLDDLPQKTYDVVQRAMSETANNTGLILNFAFNYGSRKEITSAVRELCSLIEAGELSSEDITEETISKHLMTAKFKEYADPDLLIRTSGEQRISNFLLWQIAYTELAFSSKAWPDFTADDLEGFVKNYQGRNRRFGKVDESDS
core_gene_4_DSM_16045	MDNSNQSLDLERIPNHIAIIMDGNGRWAQARHLPRVAGHQQGMQTVKTITKAASDLGVKVLSLYAFSTENWKRPGAEVKFLMQLPIKFFNTFVPDLVKNNVQVRVMGDISQLPKATQKAVNDAIADTAACDGMILNFALNYGGRDEILRATKYLAGQVASDELTIDDLDEDILSQAMMTGSLGEYADPELLIRTSGEERISNFMLWQLAYSEFVFVDEHWPDFDGESLRRSIAVYQNRHRRFGGLVNK
core_gene_4_DSM_16047	MSKKDNELNHLAIIMDGNGRWAKKRHKPRFVGHREGMDNVERITLAADKLGIKVLTLYAFSTENWARPKEEVAYLMNLPVRFFDKYMPTLMQNNVKVNIMGYLDELPEKTYQIVERAMAETAQNTGLILNFAFNYGSRREITSAMKELGGMIETGELKSEDITEKMISDHLMTGNFGKYQDPDLLIRTSGEQRISNFLLWQLAYSELAFSDKNWPDFNEDDLRKFVDDYKHRNRRFGKVDESDS
core_gene_4_DSM_16049	MVDNNQEIIMDRVPAHVAIIMDGNGRWAKKRFLPRIAGHKEGMETVRKITRAANDLGVKVLTLYAFSTENWKRPSKEVNYLMSLPVTFFNKFVPELIAQNVRVNVMGYIDQLPVKTQQAVKDAIAKTSNNTGMVLNFALNYGGRAEIVSAVQNIAQKVAAKTMDVADIDEQVVSQALMTGSLGQYADPDLLIRTSGEERISNFLLWQLAYSEMVFTDVLWPDYSAEDLKYAIIKYQQRDRRFGGVQEKESE
core_gene_4_DSM_16230	MDGNGRWAQKRHLPRIAGHKAALTTVKKVTVAASDLGVKVLTLYTFSTENWKRPKKEVDFLMTLPINFFDTFVPDLIKNNIQVRTIGELTALPQETRKAVARACEQTAKNDGMILNFAINYGGRAELVAAAQTLAASAVKGELEPTQITEKDFAHALTTAKFGAYADPDLLIRTSGEERISNFLLWQIAYSEFVFTDVLWPDYTPQTLWENIYEYQNRNRRFGGLKKE
core_gene_4_DSM_16365	MFAFFNKNDPADNTDVQLDPERIPAHVAIIMDGNGRWAKARHLPRVAGHKEGMNTVKKITIAASDLGVKVLTLYAFSTENWKRPTDEVNYLMQLPVSFFDTFVPDLIKNNVRVQVMGYVDRLPEATQKAVQNAIADTKDCDGMVLNFALNYGSRAEIVTGVQKIAQQVQDGQLAVSDIDDATIDAALMTAPLAPYNDPDLLIRTSGEERISNFLMWQIAYSELVFTDVKWPDFTAATLQACIADFQSRDRRFGGLSDHK
core_gene_4_DSM_16381	MFSFLNKDQATGEVTERQLDEQNIPAHIAIIMDGNGRWAQQRHLPRIAGHKQGMNTVKTVAKAASHLGVKVLTLYAFSTENWKRPSTEVNYLMKLPVDFFGTFVPDLVKNNIRVKVMGYTDQLPAATQKAVHDAIADTADCTGMVLNFALNYGGRAELVTATQRLAEQVQAGQLAATDITEDMIGRQLMTGDLADLADPDLLIRTSGEERLSNFMLWQVAYSEFVFMQEHWPDFDQTTLERAIYTYQQRHRRFGGLTPAADKK
core_gene_4_DSM_16634	MFANLFNKDNKSTKEDLTLDPNRIPTHIAIIMDGNGRWAKKRGLPRVAGHKQGMETVKTITKVASDLGVKVLTLYAFSTENWKRPNDEVGFLMDLPVKFFNTFVPELIENNVRVNVMGYAERLPEKTKKAVDDAIEQTKNNTGMILNFALNYGSRAELTTAVQAIASEIEAGNLTSNEITEDTISQALMTNSVKPYNDPELLIRTSGEERISNFLLWQIAYSELVFTDVLWPDFSAADLKENISIFQQRDRRFGGLNKKDLSE
core_gene_4_DSM_16698	MSKKDNELNHLAIIMDGNGRWAKKRHKPRFVGHREGMDNVERITLAADKLGIKVLTLYAFSTENWARPKEEVAYLMNLPVRFFDKYMPTLMENNVKVNIMGYLDELPEKTYQIVQRAMAETANNTGLVLNFAFNYGSRREITSAMQEIGGLIEAGELKSEDITEKMISDHLMTGHFGKYQDPDLLIRTSGEQRISNFLLWQLAYSELAFSDKNWPDFDADDLKQFVNEFKHRNRRFGKVDESDS
core_gene_4_DSM_16761	MSKKDNELNHLAIIMDGNGRWAKKRHKPRFVGHREGMDNVERITLAADKLGIKVLTLYAFSTENWARPKEEVAYLMNLPVRFFDKYMPTLMENNVKVNIMGYLDELPEKTYQIVQRAMAETANNTGLVLNFAFNYGSRREITSAMQEIGGLIEAGELKSEDITEKMISDHLMTGHFGKYQDPDLLIRTSGEQRISNFLLWQLAYSELAFSDKNWPDFDEDDLKQFVNEFKHRNRRFGKVDESDS
core_gene_4_DSM_16982	MTEDNKRQLDPEISVPKHIAIIMDGNGRWAKEKGQPRIAGHKEGMNNVKTIATAASHLGVKVLSLYAFSTENWSRPSKEVNFLMRLPVDFFGTFMPDLIKENIQVMVTGFTDHLPDRTRKVVLKAVEDTKDNTGMILNFAFNYGGRAEIVHAAKSLAIDAVNGSIDPDKIDDAMFANHLLTNQLGDLADPDLLIRTSGEERISNFMLWQLAYSEMVFDKAYWPNYTVDNLVEDIKEFDRRDRRFGSV
core_gene_4_DSM_16991	MASTETAPLPEHVAIIMDGNGRWAKARHLPRVAGHKEGMDNVKRIAIAASHMGIKVLTVYAFSTENWRRPTEEVNYLMGLPVKFFNHYMPDLMAENVRVEVMGYLDELPAATRQVTLDAMAQTQNNTGMILNFAFNYGSRREITTAVQQLAAQAAAGAVKPADITEAMVSDHLFTAQLGALADPDLLIRTSGEERLSNFLLWQVAYSEFVFTDVHWPDFTSNDLAAAVATYQHRQRRYGGLKTK
core_gene_4_DSM_17330	MVFFNAASSKENDQLIPKHVAIIMDGNGRWAKRQHQARVFGHKAGMENVKKIALVANQLGVKVLTLFAFSTENWGRPATEVSYLMHLPIDFFNLFVPELIENNIKVEVIGEVDGLPDKTRSAVEKAVADTSQNTGMILNFAFNYGGRREIVDAAQSLARQVQEGLIQPDQINDQLFQENLLTKQLGDLANPDLIIRTSGEKRISNFLLWQAAYSEFIFSEKLWPDFSGEDFKFALASFGKRDRRFGKIKES
core_gene_4_DSM_17757	MFSKTNKSDAQMSSETVKLDENIPNHIAIIMDGNGRWAQKRHLPRVAGHRQGMDTVKKITISASHLGVKVLTLYAFSTENWKRPSGEVSFLMHLPGDFFDTFVPDLIKHNVRVNVMGYIDQLPDYTQAAVKKAIKDTEKCTGMVLNFALNYGGRSELVTAIQKIAQKVSNDQLRPEDIDETTVDSELMTASLTPYSDPDLLIRTSGEERISNFLLWQIAYSELVFTDVLWPDFTDASLKDCIYQYQQRNRRFGGLK
core_gene_4_DSM_17758	MTDPERTIPQHIAIIMDGNGRWAKAHHRPRAFGHKEGMNNVKTITKVASHLGVKVLTLYAFSTENWRRPTEEVNYLMQLPIDFFNTFIPELMAQNVKVNVMGFLDQLPEKTLTVTKQAMADTANNTGMILNFALNYGGRAEITAGVKSIAAEVAAGEIRPDQINDELIQSHLMTAPLGELADPDLLIRTSGELRLSNFLLWQLAYSEFYFTEVHWPDFSATELNAAIDAYNHRVRRYGGLK
core_gene_4_DSM_17896	MQGLAKEINQDSEQPKLDMARIPKHIAIIMDGNGRWAQARHLPRVAGHQQGMETVKKVTMAASGLGVKVLSLYAFSTENWKRPASEVSFLMNLPIRFFNSFVPDLVKNNVKVTVMGDISRLPKKTQKAVNDAMADTAHCDGMILNFALNYGGRDEIVRAAQKLAQKVQAGQLDPEQIDEATFGKCLMSDQLVPYQDPDLLIRTSGEERLSNFMLWQVAYSEFVFMPEHWPDFDGTLLKRAIVEFQQRHRRFGGLKNK
core_gene_4_DSM_18001	MKITQKVQTELNDNIPKHVAIIMDGNGRWAQKKFLPRVAGHKRGMEVVKTITKSASKLGIKVLTLYAFSTENWKRPQDEVSFLMKLPITFFDKFVPELVEEGIQVRVTGNIAGLPAATQQSVQKAIADTANGTKMILNFALNYGSRDEITQMVQAIATDIAHKKLTIDEIDEKVIDQHLQTNFLGELSDPDVLIRTSGEERISNFLLWQIAYSELVFTDTLWPDFNEQIFIELIKEYQKRDRRFGAIKK
core_gene_4_DSM_18382	MFNNNKKQIDSASQLDLDRIPKHIAIIMDGNGRWAKKRHLPRVAGHKQGMETVKTVTVAASKLGVRVLTLYAFSTENWKRPMDEVNFLMGLPVKFFNNFVPELIENNVKVSVMGLIDQLPEKTQKAVRDAVAQTSQCTGMILNFALNYGSRLDIRTAMQQIAREVENKTITVSEIDDALISRHLMTGFLGENADPDLLIRTSGEQRISNFLLWQIAYSELVFTETLWPDFDGDTLKEMILTYQHRNRRFGGLKNEE
core_gene_4_DSM_18390	MFNNTKKDAIDGNELDPNRIPNHIAIIMDGNGRWAQKRHLPRIAGHKQGMETVKTVTKAASHLGVKVLTLYAFSTENWKRPKDEVSFLMSLPVKFFNNFVPELIENNVKVAVMGEIDQLPQATQTAVHDAIEQTSKCTGMILNFALNYGSRLDIRLAVKQLVEEAKTNAISVDDITDQLISSHLMTGFLGQYQDPDLLIRTSGEERISNFLLWQIAYSELVFTDTLWPDFDGQTLTEMIADYQQRDRRFGGIKNEKQGRKS
core_gene_4_DSM_18527	MPNHIAIIMDGNGRWAKKRLLPRVAGHKAGMDNVQTITSYASKLGVKVLSLYAFSTENWKRPTEEVDYLMHLPTNFFGKFMPQLIQENVRVKVIGFTDELPPYTLKAVRDAEEQTKANDGLILNFALNYGSRREIAAATKAIAQDVAQGKLTTDVIDETLISQYLMTASLGDYQDPDLLIRTSGEERLSNFLLWQLAYSEMVFTDEFWPDFSTDSLDRAIAEFQQRQRRYGGLTDK
core_gene_4_DSM_18630	MFSKLTEKDSAKSQIKLDPKRIPQHIAIIMDGNGRWAQKRHLPRTAGHKAALTTVKEVTKAASNLGVKVLTLYTFSTENWKRPRAEVDFLMNLVSSAFDIFMPDLIANNIRVRAMGELAALPPKTLAAVERAIADTQKNTGMILNFALNYGGRDEIVSATKRIAEMVAQKKISVAEIDDQLIEKNLMTSTLKSQANPDLLIRTSGEKRLSNFLLWQIAYSEFVFSDVLWPDYSPNELKANIYEFQNRSRRFGGLKKE
core_gene_4_DSM_18793	MENTTMQLDRERIPKHIAIIMDGNGRWAQARHLPRVAGHQQGMQTVKKVTIAASQLGVKVLSLYAFSTENWKRPQTEVKFLMQLPGKFFSTFVPDLIANNVRVQVMGDLTQLPSATQQVVQKAMDDTKACDGMILNFALNYGGRDEIVRATQQIAKQVAAGELTADQIDETTLTNAMMTSELGEYADPELMIRTSGEQRISNFMLWQLAYSEFVFVNQHWPDFDGESLAQAILTFQSRHRRFGGLKNQ
core_gene_4_DSM_18933	MFKFFIKNSEAGQREINLDENKIPKHIAIIMDGNGRWAQKRHLPRVAGHKQGMENVKQITKAASKMGVKVLTLYAFSTENWKRPEKEVSFLMDLPIKFFDKFVPELIENNIRINVMGYIDQLPEKTREAVNDAVSQTANCTGMVLNFALNYGGRAEIVTAVSKIAESVKNGIIDVEDINEKIINEAMMTQTLTPYNDPELVIRTSGEERISNFLLWQIAYSELVFTDTLWPDYSEENLVNDIFAFQSRNRRFGGLKEEEE
core_gene_4_DSM_19117	MFSFLSKDQQTGEVAERQLDESNIPAHVAIIMDGNGRWAQQRHLPRIAGHKQGMNTVKTVAKAASQLGVKVLTLYAFSTENWKRPTAEVNYLMKLPVDFFSTFVPDLVKNNIRVKVMGYTDKLPAATQQAVQDAITATQDCTGMVLNFALNYGGRAEIVTAMQQLAQRVQAGDLAPEAIDEALISQHLMTGDLGDLQDPDLLIRTSGEERLSNFMLWQVAYSEFVFMADHWPDFDQTTLERAIYAYQQRHRRFGGLTNK
core_gene_4_DSM_19284	MSEVKELNHLAIIMDGNGRWAKKRHMPRFMGHKAGMDNVEKIALAADELGIKVLTLYAFSTENWARPKDEVNYLMNLPVKFFDKFMPRLQAHNVKVNIMGYLDELPESTRNVVERAMKETANNTGLILNFAFNYGSRKEIVSAVKKIAEKTAAGELDPSAIDEDLVSENLMTAQFAPYSDPDLLIRTSGEQRISNFLLWQLAYSELAFTDKAWPDFDEKDLADMVKIYQGRHRRFGKLDETDS
core_gene_4_DSM_19394	MFSFLNKDQQTGEVAELQLDEQNIPAHIAIIMDGNGRWAQQRHLPRIAGHKQGMNTVKTVAKAASHLGVKVLTLYAFSTENWKRPTAEVNYLMKLPVDFFGTFVPDLVKNNIRVKVMGYTDQLPAATQKAVHDAIEDTKDCTGMVLNFALNYGGRAEIVTAVQSLAQQVQAGQLDPTAIDEARLGQQLMTSDLGDLQDPDLLIRTSGEERLSNFMLWQVAYSEFVFMDLHWPDFDQTTLEQAIYQYQQRHRRFGGLTN
core_gene_4_DSM_19395	MFSFLNKDQQTGEVAELQLDEQNIPAHIAIIMDGNGRWAQQRHLPRIAGHKQGMNTVKTVAMAASHLGVKVLTLYAFSTENWKRPTAEVNYLMKLPVDFFGTFVPDLVKNNIRVKVMGYTDQLPAATQKAVHDAIEDTKDCTGMVLNFALNYGGRAEIVTAVQSLAQQVQAGQLAPAAIDEDRLSQQLMTGDLGELRDPDLLIRTSGEERLSNFMLWQVAYSEFVFMDLHWPDFDQTTLEQAIYQYQQRHRRFGGLTN
core_gene_4_DSM_19519	MDGNGRWAQKKHLPRIAGHKSALTTVKEITKAASNFGVKVLTLYTFSTENWKRPKKEVEFLMSLPITFFDTFVPELIENNIQVNAMGELNELPAETLAAVNRAIAQTSHCTGMILNFAINYGGRDEIVAAVRTLAMKVQKKELVADSIDESLISDTLMTSNLKKLANPDLLIRTSGEQRISNFLLWQLAYSEFIFSDVLWPDYTPEDLCENIIEYQKRDRRFGGLKKG
core_gene_4_DSM_19674	MTESKRQLDSDISVPKHIAIIMDGNGRWAKKKGQPRIAGHKEGMNNVKTIATAASHLGVKVLSLYAFSTENWSRPSKEVNFLMKLPVDFFGTFMPDLIKENIRVFVTGFTDHLPDKTRKVVLKAVEDTKGNTGMILNFAFNYGGRAEIVNAAKNLAIEAASGSIDPSDIDDAMFADHLLTNHLKELADPDLLIRTSGEERISNFMLWQLAYTEMIFDDSYWPDFTVDDLVEDIKEFDRRDRRYGSV
core_gene_4_DSM_19682	MDGNGRWAKRSGQPRIAGHKEGMNNVKRIATAASHMGVKVLSLYAFSTENWSRPSKEVSFLMRLPVDFFGTFMPDLIKENIKVLVTGFTEHLPEKTKKVVFKAMDDTKDNTGMVLNFAFNYGGRAEIVNAAKNLAKEAVNGSISPDDIDDKLFADQLLTSPLGSLADPDLLIRTSGEERISNFLLWQLAYSEMVFDKTYWPDFTKDNLVEDIKIFNDRDRRFGAI
core_gene_4_DSM_19904	MFKNTEDNHQLTNKLDPNNIPAHVAIIMDGNGRWAQKRHLPRIAGHKRGMETVKTITKVASDMGVKVLTLYAFSTENWKRPHDEVSYLMGLPVKFFNDFIPDLIKNNVQVRVMGLIDQLPAQTQKAVNDAIKDTEDCTGMVLNFALNYGSRLDITMAVQSIGRQVASGTLDPEKIDDQTISDHLMTGFLGQLADPDLLIRTSGEERISNFLLWQIAYSELVFTDVLWPDFDRVVFEEMMLEYQRRDRRFGGIKTSK
core_gene_4_DSM_19906	MFNKSNQTKPTLDTNRIPKHIAIIMDGNGRWAQKRHLPRIAGHRQGMETVKTITKAASKLGVQVLTLYAFSTENWKRPTDEVSFLMSLPVKFFDNFVPELIENNVQVKVMGVIDQLPTQTQRAVHRTIADTSQCTGMILNFALNYGSRLDIRMAVQQIGSEVKSGQIEPDKIDDQMITDHLMTNFLGKLSDPDLLIRTSGEERVSNFLLWQIAYSELVFTDVLWPDFNEQTLTDMILTYQHRDRRYGGLKTSK
core_gene_4_DSM_19907	MSKQINQNKLIVDPSRIPNHVAIIMDGNGRWAQKRHLPRIAGHKQGMETVKTVTKAASKLGVKVLTLYAFSTENWKRPSDEVSFLMSLPVKFFNNFIPELIENNVQVKVMGLIDQLPPKTQQAVRNAIADTSQCTGMILNFALNYGSRLDIKLAVQQIASEAKAGKVDPQKIDDEMISSHLMTGFLGDFQDPDLLIRTSGEERISNFLLWQIAYSELVFTDTLWPDFDGVTLNQMIKEYQQRDRRFGGLNNSK
core_gene_4_DSM_19908	MFKNTQDNQQLNVDNIPAHVAIIMDGNGRWAQKRHLPRIAGHKRGMETVKTITKVASDIGVKVLTLYAFSTENWKRPHDEVSYLMGLPVKFFNDFVPDLIKNNVQVRVMGLIDQLPAQTQKAVNDAVKDTADCTGMILNFALNYGSRLDMTMAVQKIGRQVKAGILDPNKITDQTIDDNLMTSFLGQLADPDLLIRTSGEERISNFLLWQIAYSELVFTDVLWPDFDKSVFEQMILEYQHRDRRFGGIKTSK
core_gene_4_DSM_19909	MFSWLNKKDQATLPDEMTLDPDNIPAHIAIIMDGNGRWAQKRHLPRVAGHKQGMDTVKVITQAASDLGVKVLTLYAFSTENWKRPADEVNYLMKLPVDFFDTFVPDLIKHNVRVNVMGYTDQLPQKTQDAVNKAIEDTKACTGMVLNFALNYGSRAEITTAMQTIATEVKDGQLEPDQITSELIDEHLMTQSLGQYRDPDVVIRTSGEKRISNFLLWQIAYSEFVFMAPHWPEFTPELLVQAIDEYQHRKRRFGGLSK
core_gene_4_DSM_19910	MFSRLNKNNGSSQNENDKIDLERIPTHIAIIMDGNGRWAQKRHLPRIAGHKAALETVKEVTREASSLGVKVLTLYTFSTENWKRPQKEVDFLMGLPITFFDTFVPELVEKNIRVNTIGYIDELPAKTQAAVGRAVEKTAQNDGMVLNFAINYGGRAEITTMVKKIAQQVKDGQLAVDEINDEKITETLMTSSVAPYNDPELLIRTSGEIRLSNFLLWQLAYSEFVFSDVLWPDYTAKSLRTDIHEYQSRNRRFGGLKKE
core_gene_4_DSM_19927	MKANQQSKITLNENIPNHVAIIMDGNGRWAQRRFMPRVAGHKRGMEVVKTITKAASSLGVKVLTLYAFSTENWKRPQDEVSFLMKLPITFFDTFVPELIEQGVRVKVTGNIEGLPQATQDAVNRAISDTAHGTKMILNFALNYGSRDELTQMTRSIAQQVANGEIVPEAIDEQLIARNLQTSFLGDLADPDLLIRTSGEERISNFLLWQIAYSELVFTDTLWPDFNEQTFMEMIKEYQKRDRRFGAIKK
core_gene_4_DSM_19971	MIESTESFLRFFVDNVDQRVHLCPVVHFLLKYILTFNGGVSLFSKLIKNGSHSEEEKLTLDPERIPAHIAIIMDGNGRWAQKRHLPRIAGHKTALETVKEVTREANRLGVKVLTLYTFSTENWKRPKKEVDFLMGLPVTFFDTFVPELVEKNIRVNAIGYIDELPSKTKEAVMRAIEQTADNDGMVLNFAINYGGRAEINTMVKEIAKQVKDKQLDIDEIDDKKITETLMTNSLRPYNDPDLLIRTSGEIRLSNFLLWQIAYSEFVFSDVLWPDYTAETLKENIYEYQSRDRRFGGLKKE
core_gene_4_DSM_19972	MNFNGGVLLFSKFINNKDADSKKSVELNPARIPNHIAIIMDGNGRWAQKRHLPRIAGHKAALTTVKKITVAASDLGVKVLSLYTFSTENWKRPKKEIDFLMSLPISFFDTFVPDLIKNNIRVSAIGDMEALPEDTKKAVKRAIKQTAENSGMILNFAINYGGRAEIVVAAQRLAQSVVNNELDISQITDKVFAKALMTGKLGEYSDPDLLIRTSGEERISNFLLWQVAYSEFVFSDVLWPDYNPQTLRENIYEYQNRNRRFGGLKKE
core_gene_4_DSM_20001	MFSFGKKQQTTPVTLDPNRIPAHIAIIMDGNGRWAQQKHRPRVFGHREGMETVKRITRHASDLGVKVLTLYAFSTENWKRPDDEVNYLMQLPVDFFDTFVPDLIKQNVRVNVMGYVDQLPAKTQKAVRAAMVDTAQNTGMVLNFALNYGSRAEIVTAVQKLAAQAATGELDPATIDEQKVAQALMTANLGEYADPDLLIRTSGEERISNFLLWQIAYSELVFTDALWPDFDDQELEAAILAYQRRDRRFGGIKK
core_gene_4_DSM_20003	MSLGFYNLTGGISVFSFRQTDDSEQVAIDPQRIPAHVAIIMDGNGRWAQKKHRPRVFGHKAGVETIKQITKHASHLGVKVLTLYAFSTENWKRPDQEVNYLMQLPVDFFDKFVPELVRENVRVNVMGYHDRLPAKTQQAVDKAIADTAQNNGMVLNFAFNYGGRAEIVTAVQRIATKVQQGQLAPADISDTTFSEALMTAPLAPYADPDLLIRTSGEERISNFLLWQIAYSELVFTDRLWPDFSDQDFDQAVQEFQQRDRRFGGVKK
core_gene_4_DSM_20004	MFSFGKKQQTTPVTLDPNRIPAHIAIIMDGNGRWAQQKHRPRVFGHREGMETVKRITRHASDLGVKVLTLYAFSTENWKRPDDEVNYLMQLPVDFFDTFVPDLIKQNVRVNVMGYVDQLPAKTQKAVRAAMVDTAQNTGMVLNFALNYGSRAEIVTAVQKLAAQAATGELDPATIDEQKVAQALMTANLGEYADPDLLIRTSGEERISNFLLWQIAYSELVFTDALWPDFDDQELEAAILAYQRRDRRFGGIKK
core_gene_4_DSM_20011	MQGHHRRYEEAPILATSKASKVKLDPARIPAHIAIIMDGNGRWAKRRFFPRVAGHKQGMQNVKTITKAASRLGVKVLTLYAFSTENWKRPGSEVNYLMRLPVDFFNDFMPDLIKENVKVEVMGELDDLPPQTRQASEKAMADTANNTGMILNFALNYGGRDELVHAAQKLAKQVQEGELSPDDIDDRHFANALMTGFLGDLADPDLLIRTSGELRISNFLLWQIAYSELVFVDDYWPDFSPAALETAIAEYQARDRRFGGLKK
core_gene_4_DSM_20014	MIFNRSKSETLLDNAELDMERIPEHVAMIMDGNGRWAKKRNMPRVAGHQQGMEVVKTVAKAAAQRGVKVLTLYAFSTENWKRPEDEVGFLMKLPGRFFDTFIPEIKANNIRVEIIGEIDGVPADTKRVVLNAVEQTADNTGMILNFALNYGSRAEIVDGIKEMALAVQQGELAIDDITEATVSEHLMTAQLGALADPDLLIRTGGEQRLSNFLMWQSAYSEFIFMDTLWPDLTADIFDETLLTFQQRNRRFGGLAENNSDKK
core_gene_4_DSM_20016	MSVINPKYMIKMEEQLVFSKSKHDEINQQLDMERIPNHIAIIMDGNGRWAQKRHLPRVAGHKQGMQTVKKITIAASELGVKVLSLYAFSTENWKRPSSEVSYLMQLPVRFFSTFVPDLVKHNVKVTVMGDITQLPEATQKAVKDAMADTAHCTGMILNFALNYGSRDEITQAAKKIAEDVQNGNLALADIDEASFGKYLMSTQLGQFANPDLLIRTSGEERISNFMLWQIAYSELEFVPEHWPDFDEDSLRSAIIAYQGRHRRFGGLKNQ
core_gene_4_DSM_20017	MFTNKKETAKIQLDPENIPNHIAIIMDGNGRWANKRLMPRVAGHKAGMENVKTITKAASRMGVKVLTLYAFSTENWKRPSDEVNFLMQLPVDFFGTFMPELIEENVRVKVMGNIHDLPEKTQKAAQDAMADTAQNTGMILNFALNYGGRDEIQQAVQQIAKDAVSGTIEADSIDDDLISQYLMTGFLGEYADPELLIRTSGEERISNFLLWQIAYSELVFVDEFWPDFTPQVFEKSIFTYQQRHRRFGGLK
core_gene_4_DSM_20019	MFTNKKTDAQQLDPTNIPNHVAIIMDGNGRWAKKRLMPRIAGHKAGMENVKTITKTASRMGVKVLTLYAFSTENWKRPNDEVNFLMQLPVDFFDTFMPELIAENVRVKVMGNIQELPEKTQKAANNAMADTADNTGMILNFALNYGSRDEIQQAVKQIAKDAVNGTIEVDAIDDALISDYLMTGFLGEYADPELLIRTSGEERISNFLLWQIAYSELVFVDEFWPDFTPAVFERSIGAYQKRNRRFGGLK
core_gene_4_DSM_20021	MKLDPARIPAHIAIIMDGNGRWAKRRLLPRVAGHKQGMQNVKTITKAASRLGVKVLTLYAFSTENWKRPGSEVNYLMRLPVDFFNDFMPDLIKENVKVEVMGELTDLPEPTRKASEKAMADTANNTGMILNFALNYGGRDELVHAARKLASAVRDGQLDPEDIDDQRFSDALMTGFLGDLADPDLLIRTSGELRISNFLLWQIAYSELVFVDDYWPDFSPAALEAAIATYQARDRRFGGLKK
core_gene_4_DSM_20054	MFSFFSKDQTTGEVAEHQLDEANIPAHIAIIMDGNGRWAQQRHLPRIAGHKQGMNTVKTVAKAASHLGVKVLTLYAFSTENWKRPNAEVNYLMKLPVDFFGTFVPDLIKNNIRVKVMGYTDQLPAATQKAVADAIADTRHCTGMVLNFALNYGGRAELVTAVQHVAQQVQSGQLDPAEIDETTFDRQLMTADLGELRDPDLLIRTSGEKRLSNFMLWQVAYSEFVFMQQHWPDFDQTALETAIYEYQQRHRRYGGLTPDTEK
core_gene_4_DSM_20055	MKMDSQKQVEPVGEPVLDRSRVPHHVAIIMDGNGRWAQSRHLPRVAGHQQGMQTVKRVTMAASDLGIKALTLYAFSTENWKRPSTEVKFLMQLPIRFFNTFVPDLVAHNVRVMVMGDITKLPAGTQKAVQGALDATKNCTGMVLNFALNYGGRDEIVRATQAVAKRVAAGELTPDAISEELISREMMTAPLGQFADPEVIIRTSGEERLSNFMLWQAAYSEFVFVDEHWPDFDGDSLKRALATFQSRHRRFGGLKNK
core_gene_4_DSM_20057	MFKNTQDNQQATPQLKTDNIPAHVAIIMDGNGRWAQKRHLPRIAGHKRGMETVKTITKVASDLGVKVLTLYAFSTENWKRPHDEVIYLMGLPVKFFNDFVPDLVKNNVQVRVMGIKDQLPVQTQKAVNDAIKDTADCTGMILNFALNYGSRLDIRMAVQQIGRQVASGQLDPEQITDQTIDANLMTGFLGDLADPDLLIRTSGEERISNFLLWQIAYSELVFTDVLWPDFDRTVFEQMIMEYQQRDRRFGGIKTSK
core_gene_4_DSM_20072	MDKNKQLNHLAIIMDGNGRWAKKRKMPRFMGHKAGMDNVEKIALAADELGIKVLTLYAFSTENWARPKDEVNYLMNLPVKFFDKFMPRLQAHNVKVNIMGYLDALPESTREVVERAMAETAANTGLVLNFAFNYGSRKEIVSAVQALAKEAASGEITPEEITEDMVSAKLMTAKFAPYSDPDLLIRTSGEQRISNFLLWQIAYSELAFTDKAWPDFDENDLAEMVKIYQHRDRRFGKLDETDG
core_gene_4_DSM_20074	MDKNKQLNHLAIIMDGNGRWAKKRKMPRFMGHKAGMDNVEKIALAADELGIKVLTLYAFSTENWARPKDEVNYLMKLPVKFFDKFMPCLQAHNVKVNIMGYLDALPESTREVVERAMAETAANTGLVLNFAFNYGSRKEIVSAVQALAKEAASGEITPEEITEDMVSAKLMTAKFAPYSDPDLLIRTSGEQRISNFLLWQIAYSELAFTDKAWPDFDENDLAEMVKIYQHRDRRFGKLDETDS
core_gene_4_DSM_20079	MSKKDNELNHLAIIMDGNGRWAKKRHKPRFVGHREGMDNVERITLAANQLGIKVLTLYAFSTENWARPKEEVAYLMNLPVRFFDKYMPTLMENNVKVNIMGYLDELPEKTYKIVQRAMSETVNNTGLILNFAFNYGSRREITSAVKELGGMIESGSLKSEEITESMISDHLMTGNFGKYRDPDLLIRTSGEQRISNFLLWQLAYSELAFSEKNWPDFDKDDLKEFVDEYKHRNRRFGKVDESDS
core_gene_4_DSM_20081	MDKNKQLNHLAIIMDGNGRWAKKRKMPRFMGHKAGMDNVEKIALAADELGIKVLTLYAFSTENWARPKDEVNYLMKLPVKFFDKFMPCLQAHNVKVNIMGYLDALPESTREVVERAMAETAANTGLVLNFAFNYGSRKEIVSAVQALAKEAASGEITPEEITEDMVSAKLMTAKFAPYSDPDLLIRTSGEQRISNFLLWQIAYSELAFTDKAWPDFDENDLAEMVKIYQHRDRRFGKLDETDS
core_gene_4_DSM_20176	MFNNKKNAESSIHLDSDRIPKHIAIIMDGNGRWAKKRHLPRIAGHRQGMETVKTVTMAASKLGVKVLTLYAFSTENWKRPKDEVSFLMGLPVKFFNNFVPELIENNVKVSVMGLIDQLPENTQKAVRDAISQTSKCTGMILNFALNYGSRLDIRLAVQNIASEIKNDAISISDIDDDLISRHLMTGFLGDYADPDLLIRTSGEERISNFLLWQIAYSELVFTDALWPDFDGQTLRQMIFEYQHRNRRFGGLKNE
core_gene_4_DSM_20178	MATAKGSKVKLDLSRIPAHIAIIMDGNGRWAKRRFLPRVAGHKQGMQNVKTITKAASRLGVKVLTLYAFSTENWKRPGSEVNYLMRLPVDFFNDFMPDLIKENVKVEVMGELTDLPEPTRQASEKAMADTANNTGMILNFALNYGGRDELVHAAQKLAKQVQEGTLKPEEIDDSRFSSALMTGFLGPMADPDLLIRTSGELRISNFLLWQIAYSELVFVDDYWPDFSPAALESAIAAYQARDRRFGGLKK
core_gene_4_DSM_20183	MADLNNSKQNSDLRVPKHIAIIMDGNGRWAKRLGQPRIAGHKEGMNNVKRIAIAANNLGVNVLSLYAFSTENWTRPSKEVNFLMRLPVDFFGTFMPDLIEENIRVMVTGFTEKLPSKTKKAVLDAVEDTKQNTGMILNFAFNYGGRAEIVNAAKMLANQAKDGKIDPENIDDSIFSKQLLTSPLGELSDPDLLIRTSGEERISNFMLWQLAYTEMVFDETYWPDFTSDNLVNDIKIFNDRDRRFGSV
core_gene_4_DSM_20184	MTEDIRKRLDPDASIPKHVAIIMDGNGRWAKRLGQPRIAGHKEGMNNVKTIATAASHLGVKVLSLYAFSTENWSRPSKEVNFLMRLPVDFFGTFMPDLIKENIKVLVTGFTDHLPDRTRKVVMKAVEDTKDNTGMILNFAFNYGGRAEIVHAAKELAIKAQDGSIDPTDIDDELFSSQLLTSQLGELADPDLLIRTSGEERISNFMLWQLAYSEMVFDKTLWPDYSVDNLIEDIQEFDRRDRRFGSV
core_gene_4_DSM_20190	MQFGKASGKKTTTQIELDLNRIPAHVAIIMDGNGRWAKQQNKPRIFGHQRGMEVVKEVTKTASQLGVKVLTLYAFSTENWKRPRTEVGFLMKLPGKFFDTFVPELIEQNVRVEVMGYLNDLPVDTQVAVQKAVAQTAGNTGMVLNFALNYGGRAELTTAMQALGQKVATGGLAPSDITEEMIADELMTANLSPYRDPDLLIRTSGEERLSNFLLWQLAYSEFVFIDEHWPDVTSEVFKRALKTYQGRHRRFGGLEEKDNQVKETNS
core_gene_4_DSM_20196	MFFKKRRVIDSETTTQLDKTRIPNHIAIIMDGNGRWAKRQNLPRVAGHQRGMEVVKDITKTASDLGVKVLTLYAFSTENWKRPETEVGFLMKLPGKFFDTFVPELIANNVRVNVMGYVDQLPADTQRAVNDAIAQTANNTGMVLNFALNYGGRAEIVTGVQTLAQQVAAGELKPEEIDEATISNAMMTAPLGEYADPDLLIRTSGEMRLSNFLLWQLAYAEFVFVDEHWPEMTQSVFEGAIATYQARDRRFGGIAENKSDKK
core_gene_4_DSM_20203	MTNELDNANIPNHVAIIMDGNGRWAKKRHLPRIAGHKRGMEVVKDITTEASNLGVKVLTLYAFSTENWKRPEKEVQYIMSLPTKFFDNFVPSLIKHNVRVATIGDVSGLPEQTQKAVYDAINDTKKCTGMILNFALNYGSRDEIVHGIKEIAEKVKNGTMNVNDISDKTVSDHLMTSFLGENADPDLLIRTSGEERVSNFLLWQIAYSELEFVDQYWPDFTPENFKNTIIQFQQRHRRFGGLDVK
core_gene_4_DSM_20249	MTDDSKRQLDPDILVPKHIAIIMDGNGRWAKRKGQPRIAGHKQGMNNVKTIATAASHLGVKVLSLYAFSTENWSRPSKEVNFLMKLPVDFFGTFMPDLIKENIQVFVTGFTDHLPEKTRKVVLKAVEDTKDNTGMILNFAFNYGGRAEIVNAAKNLAIEAASGSIDPNEIDDSMFSDHLLTNQLKDLADPDLLIRTSGEERISNFMLWQLAYTEMIFDDSYWPDFSVADLVEDIKEFDRRDRRFGSV
core_gene_4_DSM_20253	MFSFGKKPQQDGVRLDPDRIPAHVAIIMDGNGRWAQQKHRPRVFGHREGMETVKRVTKYASQLGIKVLTLYAFSTENWKRPTGEVNYLMQLPVDFFDTFVPDLVKQNVRVQVMGYTQQLPEKTQKAVQDAIKATEKNDGMILNFALNYGSRAEIVSAVKKIALQVQAGQLSVDAIDEQSVAQALMTAPLAQYSDPDLLIRTSGEERLSNFLLWQLAYSELVFTDALWPDFGAAELKAAIYTYQQRDRRFGGLKK
core_gene_4_DSM_20258	MQGHHRRYEEAPILATSKASKVKLDSARIPAHIAIIMDGNGRWAKRRFLPRVAGHKQGMQNVKTITKAASRLGVKVLTLYAFSTENWKRPGSEVNYLMRLPVDFFNDFMPDLIKENVKVEVMGELDDLPPQTRQASEKAMADTANNTGMILNFALNYGGRDELVHAAQKLAKQVQEGELSPDDIDDRHFANALMTGFLGDLADPDLLIRTSGELRISNFLLWQIAYSELVFVDDYWPDFSPAALEAAIAEYQARDRRFGGLKK
core_gene_4_DSM_20285	MFSKSDKTNRTELDTAKQLNEHIPEHVAIIMDGNGRWAQKRHLPRVAGHREGMNTVKKITMSANNLGVKVLTLYAFSTENWKRPSSEVNFLMRLPGDFFDTFVPDLIKANVRVNVMGYIDQLPDYTQKAVKNAIANTAQCTGMVLNFALNYGGRAELVTAVRKIAQQVSDHKLNSDEITDETIDENLMTASLKPNADPDLLIRTSGEERISNFLLWQIAYSELVFTDVLWPDFSDQTLKDCIYQYQQRNRRFGGLK
core_gene_4_DSM_20314	MTAPLAPYNDPDLLIRTSGEERISNFLMWQIAYSELVFTDVKWPDFTATTLQACIADFQSRDRRFGGLSDHK
core_gene_4_DSM_20331	MFSKSDKPNSLESETPKQLNEHIPNHVAIIMDGNGRWAQKRHLPRIAGHREGMNTVKKVTMSASNLGVKVLTLYAFSTENWKRPSGEVSFLMHLPADFFDTFVPDLIKANVRVNVIGYVDQLPDYTQTAVKNAVADTAQCTGMILNFAFNYGGRAEIVTAVKKIAQKVSDQELTLDEITDETIDSNLMTADLKPYADPDLLIRTSGEERISNFLLWQIAYSELVFTDQLWPDFSDQTLKDCIYQYQQRNRRFGGLK
core_gene_4_DSM_20332	MKANQQSKITLNENIPNHVAIIMDGNGRWAQRRFMPRVAGHKRGMEVVKTITKAASSLGVKVLTLYAFSTENWKRPQDEVSFLMKLPITFFDTFVPELIEQGVRVKVTGNIEGLPQATQDAVNRAISDTAHGTKMILNFALNYGSRDELTQMTRSIAQQVANGEIVPEAIDEQLIARNLQTSFLGDLADPDLLIRTSGEERISNFLLWQIAYSELVFTDTLWPDFNEQTFMEMIKEYQKRDRRFGAIKK
core_gene_4_DSM_20335	MTEAERKIPQHVAIIMDGNGRWAKAHHRPRAFGHKAGMNNVKTITKVASKLGVKVLTLYAFSTENWRRPTDEVNYLMQLPIDFFNTFIPELMAQNVKVNVMGFLDQLPEKTLAVTKKAMAETANNTGMILNFALNYGSRAEITATVQNIATDVAAGKLATNQITDDLISARLMTASLGEFADPDLLIRTSGELRLSNFLLWQLAYSEFFFTDIHWPDFSEKQFDQAIDSYNHRDRRFGGLK
core_gene_4_DSM_20336	MKMNQKLETELNENIPKHVAIIMDGNGRWAQKRFMPRVAGHKRGMEVVKTITKSASKLGVKVLTLYAFSTENWKRPQDEVSFLMKLPITFFNKFVPELIEEGVQVRVTGDIDGLPQATQDAVRKAIEDTAQGTKMILNFALNYGSRDEITKMVQSIAQAVNTKQLDVDKIDEQVIENHLQTNFLGELSNPDVLIRTSGEERISNFLLWQIAYSELVFTDTLWPDFDEKIFIEMIKEYQKRDRRFGAIKK
core_gene_4_DSM_20342	MSTEIGGNYLKHLFKRKGKQQAGTNPHPFQENEVIPNHIAIIMDGNGRWAQKKFLPRVAGHREGMNTVKKITKHANKLGVKVLTLYAFSTENWKRPTDEVSFLMQLPVDFFDTFVPDLIKENVKVNVMGFVDQLPDHTKKAVEKAIEDTKHNTGMILNFALNYGSRSEMLEATKIVAEKVQNNQLKLDEITEEVYAEALMTHTLGDYQDPDLLVRTSGEERISNFLLWQVAYSEFYFSKVLWPDFDEDVLETAIGVYQTRHRRFGGL
core_gene_4_DSM_20349	MTFMSIFSGLFTPKKSEQNGQPSYLDASEYKVPKHLAIIMDGNGRWAKKRHLPRVAGHKEGMETVKRVTKLANQAGVKVLTVYAFSTENWSRPEDEVKFLMKLPVTFFDTFVPELLEQNVRVETIGDIDHLPAATRQAVLDAKADTAKNDGLILNFALNYGGQQEIVDAAKKLGQRMLDGELAIEQIDADTLASELTTAFLGDLANPDLIIRTSGEERLSNFLPFQAAYSEFYFTDVLWPDFAEGDFKAALAAYTKRDRRFGKVKA
core_gene_4_DSM_20350	MTNELDNANIPNHVAIIMDGNGRWAKKRHLPRIAGHKRGMEVVKDITTEASNLGVKVLTLYAFSTENWKRPEKEVQYIMSLPTKFFDNFVPSLIKHNVRVATIGDVSGLPEQTQKAVYDAINDTKKCTGMILNFALNYGSRDEIVHGIKEIAEKVKNGTMNVNDISDKTVSDHLMTSFLGENADPDLLIRTSGEERVSNFLLWQIAYSELEFVDQYWPDFTPENFKNTIIQFQQRHRRFGGLDVK
core_gene_4_DSM_20403	MFSKLFKTNSENETEEVDLDENKIPNHIAVIMDGNGRWAQKRHLPRVAGHKQGMENVKEITKAASNLGVKVLTLYAFSTENWKRPKSEVSFLMDLPSKFFDTFVPELIENNVKVNVMGYTDQLPEKTQKAVFDAIEQTKNCTGMILNFALNYGGRAEIVTGVKKIAEKVQNNELAADEIDEETIRKSLMTASVYPYDDPDLLIRTSGEERISNFLLWQLAYSEMVFTDTFWPDYSPADLAEDISKFQQRDRRFGGLNEGDKK
core_gene_4_DSM_20405	MIFKKKTKSYDLDMNNIPQHIAFIMDGNGRWAKKRKMPRTFGHHEGTKTIRSLALEANRLGVKAMTVYAFSTENFKRDQKEVDYIFRLPKEFFSLYLKELIENNVRIQLIGHLERAPKETQDIINAAIEKTKDNTGLSLVFAFIYGGRDEIVQATKAIAQEYKDGLISMDDIDENLFENHLMTAGLPPVDLMIRTSGECRLSNYLLWQLSYSEFIFVDTLWPDFNEEELHKCIYYYQNRERRFGGVLK
core_gene_4_DSM_20410	MIFNRSKSMPDDVPATLDLDRIPKHVAMIMDGNGRWAKKRGMPRIAGHQRGMEVVKTVAKAAAEVGVEVLTLYAFSTENWKRPEDEVGFLMKLPGRFFDTFIPELKANNIRVEIIGDITGVPTDTQRVVLDAVAQTADNTGMVLNFALNYGSRAEIVTGVQEIATAVAQGELAVDDITENTVSQHLMTRQLGALADPDLLIRTGGEERLSNFLLWQSAYAEFVFTDVLWPDLTADIFFDNLITYQNRDRRFGGLVENKSNQK
core_gene_4_DSM_20444	MNFSGGELLFSKFIKNNNLGKIVQKMDKERVPQHIAIIMDGNGRWAQKRHLPRIAGHKTALTTVKEVTKAASNFGVKVLTLYTFSTENWKRPKKEVEFLMSLPITFFDTFVPELIENNIQVTAMGELSELPTETLAAVNRAITQTSHCTGMILNFAINYGGRDEIVTAVRNLAAKVEKKELTADSIDESMISDALMTSNLKKFANPDLLIRTSGEQRISNFLLWQLAYSEFIFSDVLWPDYTPEDLCENIIEYQKRDRRFGGLKKG
core_gene_4_DSM_20451	MFEETIDMNRIPDSVAIIMDGNGRWAKKRYLPRIAGHKRGMNVVEEITTEASNLGIKVLTLYAFSTENWKRPAGEVNYIMSLPSTFFDKFIPKLIKNNVKVQTIGDVSQLPDKTREAVSNAIEETKACTGMILNFALNYGSRLEILNATKKIATEVKNGNLNVDDINDVVFSNNLETSGLKDPDLLIRTSGEERISNFLLWQIAYSELVFVDKLWPEYHAKDFRQTIIEFQKRKRRFGGLINK
core_gene_4_DSM_20452	MFSNLFKNKQAAQNKLDQKRIPAHVAIIMDGNGRWAKKRGLPRVAGHKQGMETVKTITKAASDLGVKVLTLYAFSTENWKRPQAEVGFLMDLPVKFFNTFVPDLIANNVRVNVMGYTDKLPDSTKKAVFDAIEQTKDNTGMVLNFALNYGGRAEITTAVQAVATQVKQGKLEPSQIDEKVFSEALMTAKLPYADPELLIRTSGEERISNFLLWQIAYSELVFTDVLWPDFSAEDLELSIYKFQQRDRRFGGLNKKEDN
core_gene_4_DSM_20505	MDGNGRWAKKRFLPRIAGHKQGMDTVRTVTRAASDMGIKVLTLYAFSTENWGRPQQEVSYLMSLPVTFFNKFVPELIEQNVRVMVMGDITKLPDSTRQATEKAIADTAQNTGMVLNFALNYGGRDEIVRGVRDIARQVAAGDLDPDTIDDATVAQSLMTAPLGDLADPDLLIRTSGEERISNFLLWQIAYSEMVFTDKLWPDFDGDALLDAVKQYAARDRRFGKVK
core_gene_4_DSM_20509	MSRYQFFATIRAIISEGQGGKFLFTKLFKNNNDEAEQIELDESKIPNHIAIIMDGNGRWAKRRHLPRIAGHRQGMDVVREITRAASDLGVKVLTLYAFSTENWKRPDDEVSFLMDLPVKFFNKFVPELIEQNVRVNVMGYVEQLPAKTKKAVLDAIEQTKDNTGMVLNFALNYGSRAEIVTAVKELSQQVKSGSLEVEAIDEQTISRALMTGKLAPYCDPELIIRTSGEERISNFLLWQLAYSELVFTETLWPDYQPANLYQDIKTYQSRDRRFGGVTEEEK
core_gene_4_DSM_20515	MFSWLKKDTVPSSPDELVLDPDNIPAHIAIIMDGNGRWAQKRHLPRVAGHKQGMNTVKTIAIAASDLGVKVLTLYAFSTENWKRPEDEVNYLMKLPVDFFDTFVPDLIKNNVRVNVMGYIDKLPKQTQKAVYDAMDDTKDCTGMVLNFALNYGSRAEITTAVTEIAKEVAAGKLDPDAITDDMIGQHLMTANLGEYADPDLIIRTSGEERISNFLLWQIAYSEFVFMTPHWPEFTPELLQEAVYTYQHRKRRFGGLKNK
core_gene_4_DSM_20531	MSKKDNELNHLAIIMDGNGRWAKKRHKPRFVGHREGMDNVERITLAADKLGIKVLTLYAFSTENWARPKEEVAYLMNLPVRFFDKYMPTLMENNVKVNIMGYLDELPEKTYQIVQRAMAETANNTGLVLNFAFNYGSRREITSAMQEIGGLIEAGELKSEDITEKMISDHLMTGHFGKYQDPDLLIRTSGEQRISNFLLWQLAYSELAFSDKNWPDFDADDLKQFVNEFKHRNRRFGKVDESDS
core_gene_4_DSM_20533	MTNSDDKHLNHLAIIMDGNGRWAKKRFLPRVAGHKQGMENVKTITKAANRLGIKVLTLYAFSTENWSRPTEEVNYLMRLPIDFFDKFMPDLMAENVRVNVMGFLGELPEKTRQVTERAMETTKNNTGLILNFALNYGSRREIVAATKQLAEQVEAGTLKATDIDEQKVAEQMMTANLGDFADPDLLIRTSGEQRISNFLLWQLAYTEMIFTDKFWPDFTTDDLNDMVDDFMGRDRRFGGVKDK
core_gene_4_DSM_20534	MTNSDDKHLNHLAIIMDGNGRWAKKRFLPRVAGHKQGMENVKTITKAANRLGIKVLTLYAFSTENWSRPTEEVNYLMRLPIDFFDKFMPDLMAENVRVNVMGFLGELPEKTRQVTERAMETTKNNTGLILNFALNYGSRREIVAATKQLAEQVEAGTLKATDIDEQKVAEQMMTANLGDFADPDLLIRTSGEQRISNFLLWQLAYTEMIFTDKFWPDFTTDDLNDMVDDFMGRDRRFGGVKDK
core_gene_4_DSM_20555	MLDFFNKKENIDEKRNKLKRELIPNHIAIIMDGNGRWAKKRHLPRIAGHKQGMETVKNITKVASNLGVKVLTLYAFSTENWKRPDKEVDFLMDLPVKFFNTFVPELIENNVRVNVMGYIDMLPKKTQKAVYDAIEQTSNCTGMILNFALNYGGRAELVSAIQSIASEVSENKLEIEKITEKVVDANLMTGKLAPYNDPDLLIRTSGEERISNFLLWQLAYSEFVFTDTLWPDYSEEDLLANIYTFQTRDRRFGGLKEEKK
core_gene_4_DSM_20557	MTKEKELNHLAIIMDGNGRWAQKRHLPRVMGHKQGMQNIEKIALAANKMGVKVLTLYAFSTENWGRPTDEVSYLMKLPITFFDKFMPKLMENNVKVNIMGFLDELPEKTLAVTKKAMADTKNNTGMILNFAFNYGSRREITSAIKKIAEKVKNESINLEDINDELVNQELLTADLPYPDPDLILRTSGEQRISNFLLWQLAYSELAFTDKYWPDFNEEDLKKVIMDFQMRDRRFGKL
core_gene_4_DSM_20571	MTNELDNANIPNHVAIIMDGNGRWAKKRHLPRIAGHKRGMEVVKDITTEASNLGVKVLTLYAFSTENWKRPEKEVQYIMSLPTKFFDNFVPSLIKHNVRVATIGDVSGLPEQTQKAVYDAINDTKKCTGMILNFALNYGSRDEIVHGIKEIAEKVKNGTMNVNDISDKTVSDHLMTSFLGENADPDLLIRTSGEERVSNFLLWQIAYSELEFVDQYWPDFTPENFKNTIIQFQQRHRRFGGLDVK
core_gene_4_DSM_20584	MSNKDNELNHLAIIMDGNGRWAKKRHRPRFVGHREGMDNVERITLAADKLGIKVLTLYAFSTENWARPKEEVAYLMNLPVRFFDKYMPTLMENNVKVNIMGYLDELPEKTYRIVQRAMSETANNTGLILNFAFNYGSRREITSAMQELGGMIEAGSLKSKEITEKMISDHLMTKNFGPYQDPDLLIRTSGEQRISNFLLWQLAYSELAFSEKNWPDFDENDLKKFVEDYKHRNRRFGKVDESDS
core_gene_4_DSM_20586	MVPDFLKLQDYYANAPSDISLADIKLDSLPRHISIIMDGNGRWARAQGLDRSQGHKAGVISLKEIITSCVRLGIDVLSAYAFSTENWRRPQHEVDLLMQLFAQTLIKELHLFEEENVKLVFLGDLTALPKKTRETFELGLERTQNNTGMVLALAVNYGSRAELARAVRLIAQEVVDGNITPEKIDEMSVSQHLYTAGLPDPELLIRTSGELRLSNFLLWQLAYTEFYVTDMFWPDFDRWKLLRALASFQSRDRRFGGVKS
core_gene_4_DSM_20587	MRRVSDDDIWRSVVPKSLFKECTMFKNTQDNQRLEDELDKNNIPDHVAIIMDGNGRWAQKRHLPRIAGHKRGMETVKTITKVASDLGVKVLTLYAFSTENWKRPHDEVSYLMGLPVKFFNDFVPDLIKNNVQVKVMGLIDQLPAQTQKAVNDAIKDTSQCTGMVLNFALNYGSRLDIRMAVQKISQQVADGQLDVDKIDDQTISDNLMTGFLGDLSDPDLLIRTSGEERISNFLLWQIAYSELVFTDVLWPDFDKSVFQKMILEYQHRDRRFGGIKTSK
core_gene_4_DSM_20593	MFFNKKADSKSASEVLRADLMPQHIAIIMDGNGRWAKAKGLPRVAGHQRGMEVVKTITKAASDLGVKVLTVYAFSTENWKRPASEVKFLMGLPTKFFDTFVPELIANNVRVNVMGYIDQLPGETQKAVQDAVAQTAQNTGMVLNFALNYGGQAEIVTGIQAIAQQVADGDLQVADINEALVDQNLMTANLSPYQNPDLLIRTSGEERISNFLLWQLAYSEFVFLPQHWPEMTAEALKEAILIYQKRDRRFGGIKEG
core_gene_4_DSM_20602	MFSNLFKNKQAAQNELDPKKIPAHIAIIMDGNGRWAKKRGLPRVAGHKQGMETVKTITKVASDLGVKVLTLYAFSTENWKRPQDEVGFLMDLPVKFFNTFVPELIANNVRVNVMGYTDKLPDSTQKAVFDAIEQTKDNTGMVLNFALNYGSRAEITSAVQALATQVKQGELEPSQIDEKVFSEALMTADLPYADPELLIRTSGEERISNFLLWQIAYSELVFTDVLWPDFSAEDLELSIYKFQQRDRRFGGLNKKEDN
core_gene_4_DSM_20605	MFSNYLQNDPLLPNDAQLDLKRIPHHIAIIMDGNGRWAQKRHLPRTAGHKAALTTVKEITKAASDLGVKVLTLYTFSTENWKRPKSEVSFLMSLIATSFKTFMPELIANNVRVFVIGELTGLPPKTLATVQKAIKDTANNTGMILNFAINYGGRDELIKAAKDLATLAVNQQIKPEQIDEQLFAEHLMTAQLGQFTDPDLLIRTSGEERISNFLLWQVAYSEFVFSKVLWPDYSPAELKANIIEYQSRNRRFGGLKKE
core_gene_4_DSM_20623	MRSLFNRKGRKDSPTNEAPFQPSEAIPNHIAIIMDGNGRWAQKKFLPRVAGHREGMNTVKKITKHASKLGVKVLTLYAFSTENWKRPNDEVNFLMQLPVDFFDTFVPDLIEENVQVNVMGFIDELPPHTKKAVENAIRDTKDNTGMILNFALNYGSRSELLEATKKMAKKVQQNELTLEEIDEETFEKELMTASLGEFQEPDLLVRTSGEERISNFLLWQIAYSEFYFTRILWPDFSEEVLENAIGIYQKRNRRFGGL
core_gene_4_DSM_20634	MFSKFKKTQSNSEQAPDIELDMHRIPAHIAIIMDGNGRWAQKRHLPRIAGHKEGMQTVKKVTIAASKLGVKVLSLYAFSTENWKRPDDEVNYLMQLPIRFFNTFVPDLIKHNVRVSVMGDINQLPSGTQKAVYDAIDQTKECNGMVLNFALNYGGRDEIVSATQKIAQMAMDGQIKIDQIDESVLSDQMMTSQLGDYEDPDLMIRTSGEERISNFMLWQLAYSEFVFVDTHWPDFNEETLKQTIIEYQGRHRRFGGLTK
core_gene_4_DSM_20653	MFKNLFKNTTAGETEEVNLDPAKMPQHIAIIMDGNGRWAQRRGLPRVAGHKRGMEVVKDITKAASDLGVKVLTLYAFSTENWKRPESEVSFLMDLPVKFFDTFVPELIKNNVRVNVMGYTEYLPPKTQKAVNDAIEQTKDNTGMVLNFALNYGSRAEIITGVKKIATEIQNGDLAVDDINEDVISKSLMTEEVAPYNDPDLLIRTSGEERISNFLLWQIAYSELVFTDKLWPEYQPDDLVHDIYEFQQRDRRFGGVKDTKGGKSK
core_gene_4_DSM_20655	MFKNLFKNTTAGETEKVNLDPAKMPQHIAIIMDGNGRWAQRRGLPRVAGHKRGMEVVKDITKAASDLGVKVLTLYAFSTENWKRPESEVSFLMDLPVKFFDTFVPELIENNVRVNVMGYTEYLPSKTQKAVNDAIEQTKENTGMVLNFALNYGSRAEIITGVKKIATEVQNGNLAVDEINENVISKSLMTEEVAPYNDPDLLIRTSGEERISNFLLWQIAYSELVFTDKLWPEYQPYDLVHDIYEFQQRDRRFGGVKDTKGGKSK
core_gene_4_DSM_20690	MSDIQLDKDRIPNHVAIIMDGNGRWAQKRHFPRIAGHKKGMNVVEDITTTASDMGIKVLTLYAFSTENWKRPSSEVKYIMSLPTTFFNRFIPKLIKNNVKVMTIGDTSKLPAKTRKAVADAKADTKDNTGMILNFALNYGSRDEIIDTTKCLAKKVENGELSADQIDSNLFSDNLSTSFLGKWADPDLLIRTSGEERISNFLLWQIAYSELIFVDKLWPDYNPDDFEQTIIEFQQRHRRFGGLNNK
core_gene_4_DSM_20719	MFTNKKTDTQQLDLTNIPNHVAIIMDGNGRWAKKRLMPRIAGHKAGMENVKTITKAASRLGVKVLTLYAFSTENWKRPNDEVNFLMQLPVDFFETFMPELIAENVRVKVMGNRQALPEKTQQAANRAIADTAHNTGMILNFALNYGARDEIQQAVKQIAQKTADGTITVDSIDDTLISDHLMTNFLGEYANPELLIRTSGEERISNFLLWQIAYSELVFIDEFWPDFTPAVFERAIDAYQQRNRRFGGLK
core_gene_4_DSM_20722	MSTEIGGNYLKHLFKRKGKQQAGKNPHPFQENEVIPNHIAIIMDGNGRWAQKKFLPRVAGHREGMNTVKKITKHANKLGVKVLTLYAFSTENWKRPTDEVSFLMQLPVDFFDTFVPDLIKENVKVNVMGFVDQLPDHTKKAVEKAIEDTKHNTGMILNFALNYGSRSEMLEATKIVAEKVQNNQLKLDEITEEVYAEALMTHTLGDYQDPDLLVRTSGEERISNFLLWQVAYSEFYFSKVLWPDFDEDVLETAIGVYQTRHRRFGGL
core_gene_4_DSM_20730	MSTEIGGNYLKHLFKRKGKQQAGTNPHPFQENEVIPNHIAIIMDGNGRWAQKKFLPRVAGHREGMNTVKKITKHANKLGVKVLTLYAFSTENWKRPTDEVSFLMQLPVDFFDTFVPDLIKENVKVNVMGFVDQLPDHTKKAVEKAIEDTKHNTGMILNFALNYGSRSEMLEATKIVAEKVQNNQLKLDEITEEVYAEALMTHTLGDYQDPDLLVRTSGEERISNFLLWQVAYSEFYFSKVLWPDFDEDVLETAIGVYQTRHRRFGGL
core_gene_4_DSM_20749	MSKKKNQLNHLAIIMDGNGRWAKKRHKPRVAGHYEGMNNVERITLAADKLGIKILTLYAFSTENWARPKEEVAYLMNLPVRFFDRFMPTLMENNVKVNIMGYLDELPRNTYDVVERAMAETAHNTGLILNFAFNYGSRREITSAMKELGGMIESGSLTSDEITEDMISDHLMTGNFGKYRDPDLLIRTSGEQRISNFLLWQLAYSELAFSDKYWPDFNKDDLKYFVENFQNRDRRFGKIDESDS
core_gene_4_DSM_21051	MNQWVPLCPVVHFLLKYILTFNGGVSLFSKLIKNGSHSEEEMVLDPKRIPAHIAIIMDGNGRWAQKRHLPRIAGHKTALETVKEVTRAANGLGVRVLTLYTFSTENWKRPKKEVDFLMGLPITFFDTFVPELIEKNIRVNAIGYIDDLPAKTKEAVRRAIEQTALNDGMILNFAINYGGRAEINTMVKEIAKQVKAGRLDIDEIDDQKITETLMTDSLKPYNDPDLLIRTSGEIRLSNFLLWQVAYSEFVFSDVLWPDYTAETLKENIYEYQSRNRRFGGLKKE
core_gene_4_DSM_21115	MFAFLNKNDPADETAVELDPQRIPAHVAIIMDGNGRWAKARHLPRIAGHKEGMNTVKKVTIAASDLGVKVLTLYAFSTENWKRPTDEVNYLMQLPVSFFDTFVPDLIKNNVQVQVMGYTDKLPAATQKAVNDAIEDTKHCDGMVLNFALNYGSRAEIVTGIQAIAQKVADGQLAVADIDDTTVDDALMTAPLAPYHDPDLLIRTSGEERISNFLLWQIAYSELEFTDVKWPDFTADTLAACIADYQSRDRRFGGLSDKK
core_gene_4_DSM_21116	MNFIGGELLFSKFIRNSTLQEITNELDESRIPQHVAIIMDGNGRWAQKRHLPRIAGHKTALTTVKEITKAANNIGIKVLTLYTFSTENWKRPKKEVEFLMSLPITFFDTFVPELIENNIRVNAIGELDALPSETLTAVKHAIAQTKHCTGMILNFAINYGGRDELIATVKKVATKVSKNELSIDEINEKVISDTLMTNSLKELANPDLLIRTSGEQRISNFLLWQLAYSEFVFSDILWPDYTPENLFENIIEYQKRDRRFGGLKKG
core_gene_4_DSM_21376	MFSKLIKNNSRPEDEQEELDLNRIPAHIAIIMDGNGRWAQKRHLPRVAGHKTALETVKEVTREASRLGVKVLTLYTFSTENWKRPQKEVDFLMGLPVTFFDTFVPELIEKNIRVNAIGYLEELPAKTKDAVARAIKQTAANDGMILNFAINYGGRAEINTMVREIARQVKTGQIDVDDIDNDKIAETLMTNSLKPYNDPDLLIRTSGELRLSNFLLWQIAYSEFVFSDVLWPDYTAATLRENIYEYQSRDRRFGGLKKG
core_gene_4_DSM_21401	MDGNGRWAKKRHMPRFVGHRHGMDNIRNIALAANDLGIKVLTLYAFSTENWARPTDEVNYLMRLPIDFFDKFMPELMDNNVRVNIMGFVDELPEKTYLVTQKAMKETAHNTGMILNFAFNYGSQREITAGVQKIARKVKEGIIDPNNIDEKMVSDHLLTHSLAPYEDPDLLIRTSGEERLSNFLLWQMAYTEFSFSDKLWPDFNKDDLEELVKDYQGRNRRFGKL
core_gene_4_DSM_21775	MFSFLNKDQVTGEVAEQALDESKIPAHIAIIMDGNGRWAQQRHLPRIAGHKQGMNTVKTVAKAASHLGVKVLTLYAFSTENWKRPAAEVNYLMKLPVDFFGTFVPDLVKNNIRVKVMGYTDQLPASTQQAVHQAIADTAHCTGMVLNFALNYGGRAEIVTAVHGLAQQVKDGELEPDDIDDELISDRLMTADLGELRDPDLLIRTSGELRLSNFMLWQVAYSEFVFTEQHWPDFDQTSLETAIYEYQQRHRRFGGLASKKS
core_gene_4_DSM_22301	MRWSDKVFSKSNKEDKNTIDTTQILNDNIPKHVAIIMDGNGRWAQKRHLPRIAGHREGMNTVKKITISASNLGVKVLTLYAFSTENWKRPSGEVSFLMHLPGDFFDTFVPDLIKANVKVKVMGYIDQLPDFTQKAVKKAIADTAKCTGMILNFALNYGGRAEIVTAVQKIAEKVSQNDLKPDEISEETINSSLMTADLKPFSDPDLLIRTSGEERISNFLLWQIAYSELVFSDQLWPDFSDTTLKDCIYQYQQRNRRFGGLK
core_gene_4_DSM_22408	MFKKKIETQINPEMMDNLDPNRIPHHIAIIMDGNGRWAQKRHLPRVAGHKQGMETVKKITKVASDLGVKVLTLYAFSTENWKRPDQEVNFLMDLPIKFFDKFVPELIENNVRVNVIGYIEQLPEKTQKAVLDAIDKTADNDGMVLNFALNYGSRAEMVTAMQKMATAVQNNELAVEAINEETVAEYLMTNSLAPYQDPELLIRTSGEERISNFLLWQIAYSELLFTDVYWPDYNGVELVRNIIAFQNRDRRFGGLKKENK
core_gene_4_DSM_22467	MFSFLNKDQATGEVTERQLDETNIPAHIAIIMDGNGRWAQQRHLPRIAGHKQGMNTVKTVAKAASHLGVKVLTLYAFSTENWSRPSTEVNYLMKLPVDFFSTFVPELIKNNIRVKVMGYVDQLPKATQKAVQDAVADTADCTGMVLNFALNYGGRAEIITAVQALAKRVQAGDLAPEAIDEAQMDRELMTGDLGDLADPDLMIRTSGEQRLSNFMLWEAAYSEFVFVQEHWPDFDQAALESAIYTYQQRHRRFGGLETTEQK
core_gene_4_DSM_22689	MDHELDEHRLPAHVAIIMDGNGRWAQQRHLPRIAGHKRGMNVIEEITTTASDLGIKVLTVYAFSTENWKRPAKEIKYIMSLPTIFFKNFVPKLIKNNIKVTTIGDESALPPATQAAVTAAKEDTSENTGMILNFAINYGSRDELVEVMQRLGSFVQQGKLRPDQITAATIASQLETAQFGEAADPDVIIRTSGEQRLSNFLLWQAAYSELVFTNTLWPDFTSADFMDCLLEFQNRHRRFGGVKNK
core_gene_4_DSM_22696	MNGKVDKVLFGRKKSVPQTSEVTVDATRVPNHIAIIMDGNGRWAQQRHLPRVAGHKEGMNTVKKITMAASHLGVKVLTLYAFSTENWKRSSTEVNYLMQLPVDFFDTFVPDLVKENVRVNVMGYIDQLPEKTQQAVNNAMADTAACTGMVLNFALNYGGQAEIVTAMQTIATRVQQGELQPTDINQETVAGALMTASLAPYNNPELLIRTSGEERISNFLLWQIAYSELVFTDAFWPDFDETQLKAAISQYQQRDRRFGGVKK
core_gene_4_DSM_22697	MTSFTMEEFLLANQSLDPTRIPAHVAIIMDGNGRWAKARHLPRVAGHKQGMEVVKTITKAASRLGIKVLTLYAFSTENWKRPTSEVSYLMRLPVDFFGTFMPELIQENVRVQVMGELDALPAKTRQAADDAMADTAQNTGMILNFALNYGARDELVQAARSMAQEAKEGQLDPTSIDAQVVADHLMTRHLGALADPDLLIRSSGEERLSNFLLWQLAYSELVFTDTYWPDFTGAVLESCIVEYQARDRRFGGLTS
core_gene_4_DSM_22698	MFKAKEAAGVTVDPERIPRHVAIIMDGNGRWAQKRHLPRIAGHKQGMENVRTITRAASDLGVKVLTLYAFSTENWGRPQKEVSYLMSLPVTFFNKFVPELIDQNVRVMVMGNIDRLPESTRTATLNAVRDTADNTGMVLNFALNYGGRDEIVRATQAIATDVAAGQLQPDQIDMQAVSDRLMTAPLGTLADPDLLIRTSGEERISNFLLWQLAYTEMVFTDALWPDFGPDELTAAVGEYQSRDRRFGKVK
core_gene_4_DSM_23026	MNKNIPAHVAIIMDGNGRWAKKRLMPRVAGHKRGMETVKTITKAANKLGIKVLTLYAFSTENWKRPQDEVKYLMKLPIDFFDKFVPELAEQGIRVKVTGDIDGLPEATQTAVNNAIRDTENGNGMILNFALNYGSRTEIVNMVQKIAKQAADHTIELKDIDEQLVSKNLMTGFLGDLSDPDLLIRTSGEERISNFLLWQIAYSELVFTPVLWPDFTSTTLEESILEYQKRDRRFGGIKK
core_gene_4_DSM_23037	MKSQSSNLNHLAIIMDGNGRWAKKRFLPRVAGHKKGMDNVKTITKAASHLGIRVLTLYAFSTENWGRPTEEVGYLMKLPALFFDKFMPELMAENVRVNVMGFLDELPQSTYDVVMKAVDQTSNNTGLVLNFALNYGARRELTQAVQEIGQQIQLGELSPSNVTEDVIEKHLLTSQFEDPDLLIRTSGEQRLSNFLLWQLAYTEFAFTDKSWPDFSKEDLTDIIEDFSKRHRRFGKL
core_gene_4_DSM_23365	MDGNGRWAQQRHLPRVAGHKQGMDTVKVITAAASDLGIKVLTLYAFSTENWKRPKDEVNYLMKLPVDFFDTFVPDLIAHNVRVNVMGYVDQLPKFTQDAVNRAIEQTKDCTGMVLNFALNYGGRAEITTAVQSIVADATAGNLTAEDVDDDLISSRLMTAPLGEYADPEVVIRTSGEKRLSNFLLWQIAYSEFIFMGPHWPEFTPALLAEAVYEYQHRKRRFGGLTNK
core_gene_4_DSM_23829	MMFKSKNVESFKIDNNNIPKHVAIIMDGNGRWAKARHMPRIAGHKKGMNTVKTITKAASALGIKVLTLYAFSTENWRRPDKEVNYLMGLPSKFFNDFIPDLIANNVKVQVMGYINQLPEQTQQAVKKAIEATANCDGMILNFALNYGAQDEIVTSIQKIARLVKNNEIDIDDISKETVQNNLMTTNLGKLANPDLLIRTSGEKRLSNFLLWQVAYSEFVFRNENWPDFDAEILSDCILEYQNRHRRFGGLK
core_gene_4_DSM_23907	MGKKENELNHLAIIMDGNGRWAKKRHQPRFYGHREGMDNVQKIALAANKLGIKVLTLYAFSTENWARPKEEVAYLMNLPVRFFDKYMPTLIENNVKVNIMGYLDELPAKTLDIVTKAMEDTKDNTGLVLNFAFNYGSRREIVSAVQGIAKEVAQGKLPADEIDEATISQHLMTAKFQTYSDPDLLIRTSGEQRISNFLLWQLAYTELAFSDKNWPDFDENDLKMFVENYQHRDRRFGKVDESDS
core_gene_4_DSM_23908	MDGNGRWAKKQHRPRIYGHRIGMDNVQKITLAADRLGIKVLTLYAFSTENWARPKEEVAYLMNLPVRFFDKYMPTLIENNVKVNIMGYLDELPQKTYDVVKKAMEQTAQNTGLILNFAFNYGSRKEIVTAVQELAKEVEEGKLKSTEIDEQAISQHLMTAKFKEFGDPDLLIRTSGEQRISNFLLWQIAYSELAFSNKNWPDFDEDDLKNFVENYRHRDRRFGKIDESES
core_gene_4_DSM_23910	MGNDNKPLNHLAIIMDGNGRWAKKRHLPRFMGHRQGMDNIRKIALEANRLGIKVLTLYAFSTENWARPSEEVNYLMRLPIDFFDKFMPELQENNVKVNIMGFSDELPEKTYEVTQRAIADTASNTGMILNFAFNYGSRAEVVYAVKKIAKRVQNGELNPNQIDEEMLSDNLLTECLKPYDDPDLLIRTSGEERLSNFLLWQLAYSEFEFTDKLWPDFNADDLRQMVADYQKRERRFGKV
core_gene_4_DSM_23927	MFSNKKATPELNPDLIPNHIAIIMDGNGRWAKKRFLPRVAGHKQGMENVKTITKAASRLGVKVLTLYAFSTENWKRPTEEVGYIMRLPVDFFDTFMPELIEENVRVQVMGYLDDLPDATREAAINAMTKTAQNTGMILNFALNYGSRNEILDATKQLAQQVANDELTLDAIDETAFEQALMTAPLGKLANPDLLIRTSGEQRISNFLLWQIAYSEFVFTDTYWPDYTPESLEADILTYQMRDRRFGGLK
core_gene_4_DSM_24301	MFSKKPAPTIDSNRIPAHIAIIMDGNGRWAKKRLLPRIAGHKQGMENVKVITKAASRMGVKALTLYAFSTENWKRPNDEVGYLMRLPVDFFDAFMPELIEENVRVHVMGYLDDLPEATKKAALKAMADTAQNTGMILNFALNYGSRSEILDAARQLAQDVQAGTITTDQIDEAHFDAALMTAPLGELADPDLVIRTSGEERISNFLLWQMAYSELVFTDALWPDFTPEQLDQAVLEYQARDRRFGGLK
core_gene_4_DSM_24302	MVFNTKKIVTDQLDKTNVPEHVAIIMDGNGRWAKRRHLPRIAGHKKGMDTVKTITMAASEMGVKVLTLYAFSTENWKRPTDEVNYLMSLPTTFFSSFVPDLIENNVSVKVIGYVDQLPAATQKAVNDAVEQTKDCTGMILNFALNYGSRAEITTAVKEIAQEAAEGTLDVNQINEQTIDQHLMTKFLGNLAAPDVLIRSSGEERISNFLLWQIAYSELIFTDTYWPDFTAELFASLIIEYQGRHRRFGGLDPDKKE
core_gene_4_DSM_24716	MTEDIKRQLGPEISVPKHIAIIMDGNGRWAKRKGQPRIAGHKEGMNNVKTIATAASHLGVRVLSLYAFSTENWSRPSKEVNFLMRLPVDFFGTFMPDLIKENIKVEVTGFTDKLPDRTRKVVLKAVEDTKDNTGMILNFAFNYGGRAEIVNAVKNLAIEAKNGSIDPTKIDDTMFADQLLTNQLGDLADPDLLIRTSGEERISNFMLWQLAYSEMVFDKTYWPEYSVDNLIEDILEFDRRDRRFGSV
core_gene_4_DSM_26046	MDKNKQLNHLAIIMDGNGRWAKKRKMPRFMGHKAGMDNVEKIALAADELGIKVLTLYAFSTENWARPKDEVNYLMNLPVKFFDKFMPRLQAHNVKVNIMGYLDALPKSTREVVERAMAETAANTGLVLNFAFNYGSRKEIVSAVQALVKEAASGEITPEEITEDMVSAKLMTAKFAPYSDPDLLIRTSGEQRISNFLLWQIAYSELAFTDKAWPDFDENDLAEMVKIYQHRDRRFGKLDETDG
core_gene_4_DSM_26202	MFAKFKKNQAGETEAQAVVDSKRVPAHIAIIMDGNGRWANQRHLPRIAGHKEGMQTVKKITIAASQLGVKVLSLYAFSTENWKRPTDEVNYLMQLPVRFFQTFVPDLIKHNVRVTVMGDTTKLPAATQKAVKGAIDETSECNGMVLNFALNYGGRDEIVTAVQQVAQLVKDDQLKVEQIDESVIAEHLMTNQLGEFEDPELIIRTSGEQRVSNFMLWQLAYSEFVFMPEHWPDFTKESLENAIIEYQGRHRRFGGLEN
core_gene_4_DSM_4864	MEEKRLFAKKDPVSENMAIDMERIPHHIAIIMDGNGRWAQKRHLPRVAGHKQGMQTVKTITIAASNLGVKVLTLYAFSTENWKRPSSEVNYLMQLPIRFFSTFVPDLAKNNVRVMVMGDIQRLPAKTQQAVNDAIADTANCDGMVLNFALNYGSRDEITRAVQEVAAAVQAGTISPEAIDEELISQHLMTAPLGEFADPDLLIRTSGEERISNFLLWQLAYSELEFVPEHWPDFDAESLRRAIVEFQGRHRRFGGLKNE
core_gene_4_DSM_5007	MFSRQKKAQSISEETKVIDRNNIPAHIAIIMDGNGRWAQKRHLPRIAGHREGMQTVKKVTIAASDLGVKVLSLYAFSTENWKRPKDEVSYLMQLPIRFFNTFVPDLIKHNVRVTVMGNIDKLPKDTQKAVHDAIDQTQECNGMVLNFALNYGGRDEIVDAVKNIATQVKSGEISVEQIDESLVSANLMTNMLDEYEDPDLMIRTSGEERISNFMLWQLAYSEFVFTDVHWPDFDAKTLEDAIIEFQGRHRRFGGLTK
core_gene_4_DSM_5016	MSKKDNELNHLAIIMDGNGRWAKKRHKPRFVGHREGMDNVERITLAADKLGIKILTLYAFSTENWARPKEEVAYLMNLPVRFFDKYMPTLMKNNVKVNIMGYLDELPEKTYQIVQRAMSETAHNTGLILNFAFNYGSRREIVSAMQELGGMIEAGMLKSEDITEGMISDHLMTGKFGEYQDPDLLIRTSGEQRISNFLLWQLAYSELAFSDKNWPDFNEDDLKKFVDDYKHRNRRFGKVDESDS
core_gene_4_DSM_5622	MQGHHRRYEEAPILATSKASKVKLDPARIPAHIAIIMDGNGRWAKRRFFPRVAGHKQGMHNVKTITKAASRLGVKVLTLYAFSTENWKRPGSEVNYLMRLPVDFFNDFMPDLIKENVKVEVMGELDDLPPQTRQASEKAMADTANNTGMILNFALNYGGRDELVHAAQKLAKQVQEGELSPDDIDDRHFANALMTGFLGDLADPDLLIRTSGELRISNFLLWQIAYSELVFVDDYWPDFSPAALEAAIAEYQARDRRFGGLKK
core_gene_4_DSM_5661	MGKKKNQLNHLAIIMDGNGRWARKRHKPRVFGHKEGMNNVERITLAADKLGIKVLTLYAFSTENWARPKEEVAYLMNLPVKFFDKFMPTLMKNNVKVNIMGYLDHLPKDTYDVVQKAMDETANNTGLILNFAFNYGARKEITSAVQEIADLVKSGDLSSDEITEDIISDHLMTAGFGEYRDPDLLIRTSGEQRISNFLLWQIAYSELAFSNKAWPDFNEDDLREFVENYQNRDRRFGKVDESDS
core_gene_4_DSM_5705	MSSTDKKVDNQNIEVDLDHIPNHIAIIMDGNGRWAQKRHLPRVAGHKQGMNTVKTITKAASDLGVKVLTLYAFSTENWKRPKAEVNYIMKLPVSFFNTFVPDLIKNNVRVNVMGYIEELPEGTQKAVNQAIEDTKDCTGMVLNFALNYGSQAEITTAVKSIANQVKMGNLEPEEVTPDTISENLMTHSLAPFENPDVLVRTSGEERLSNFLLWQVAYSELVFVQTHWPDFTADTLKEVIHTFQGRQRRFGGLKETN
core_gene_4_DSM_5707	MFNNTQNNQQSEEHLDMNRIPEHVAIIMDGNGRWAKKRHMPRIAGHKRGMETVKTITKVASKMGVKVLTLYAFSTENWKRPHDEVSYLMGLPVKFFNDFVPELVENNVQVQVMGLIDQLPAQTQQAVHDAVKDTAHCTGMILNFALNYGSRLDITLAMKQIVDGVVDGKLDPDEIDDQTISDHLMTGFLGQLADPDLLIRTSGEERISNFLLWQIAYSELVFTDVLWPDFDKDVFDHMILEYQHRDRRFGGLDTTNRGDTQ
core_gene_4_DSM_5837	MSGGTILFGKKEGSSTSNAKLDPNRIPNHIAIIMDGNGRWAQKRHLPRVAGHKQGMQTVKNVTIAASKLGVKVLSLYAFSTENWKRPSSEVNYLMQLPIKFFSTFVPELVKHNVRVMVMGDITKLPQGTQKAVNDAIADTAECDGMILNFALNYGSRDEIIRATQQIAKKVAAKEISIDQIDEQLLSQNMMTADLGELADPDLLIRTSGEERISNFMLWQIAYSELEFTDVYWPDFDRHSLEDAIVKFQGRHRRYGGLKNN
core_gene_4_DSM_6035	MFSKRKTAGDEPELDPQRVPQHIAIIMDGNGRWAQKRHLPRVAGHKQGMQTVKTVAIAASKLGVKVLSLYAFSTENWKRPSSEVNYLMQLPIRFFSTFVPDLIKNNVQVMVMGDTSKLPVQTQQAVRNAIRDTAKCDGMVLNFALNYGSRDEITRAMCQIAGEVKEGQLSPDDINEETISRHLMSGSLGSLADPDLLIRTSGEERISNFMLWQIAYSELEFVPEHWPDFNAESLKQAIVEFQGRHRRFGGLENQ
core_gene_4_DSM_6629	MGKKNQLNHLAIIMDGNGRWAKKRHKPRYVGHKEGMNNVERITLAADKLGIKVLTLYAFSTENWARPKEEVAYLMNLPVRFFDKFMPTLMKNNVKVNIMGYLDELPKKTYDIVQRAMYETANNTGLILNFAFNYGSRKEIVSAVQKLGQAIEAGELNSSEIDEELISKNLMTGKFEEYRDPDLLIRTSGEQRISNFLLWQLAYSELAFSSKNWPDFTAEDLEKFVRDFQSRNRRFGKLDESDS
core_gene_4_DSM_7084	MGRDDQKLRAYYGAGPADISLDDIDLGGIPRHVSIIMDGNGRWAKARGLDRSEGHVAGVDSLREAVTTSVRLGVDVLSVYAFSTENWKRPRREVNLLMHLFATTLMQELPLFFQEDVRLRFLGDLEALPRETRDVFQRGLDETAGHTGMTFALAVNYGSRAELVRATCQIAREVQAGSLAVEDIDEECVSSRLYSSGLPDPDLLIRTSGELRLSNYLLWQLAYTEFYVTDTYWPDFSRWDYLRAIRSYQRRDRRFGGVRQP
core_gene_4_DSM_7090	MQFDKAKLAAYYKDAPDDISLDALDLSRIPAHVSLIMDGNGRWAKAQGLERTKGHRAGVTSLREAVTTAVRLGLDVLSVYAFSTENWRRSQKEVNFLMQLFAETLIKELPLFHQENVRLRFFGNLEALPKKTYMTFQRGLTETKDNTGMIFALAVNYGARAELTRAAALLAKQAQEGSIDPEAITPEDIEKNLYTAGLPDPDLLIRTSGEKRLSNYLLWQIAYSELYITPVLWPDFTRWDFLRALVAYQKRERRFGGAQS
core_gene_4_DSM_8475	MFSNKKDTNTEQKLDMDRIPAHIAIIMDGNGRWAQARHLPRVAGHKQGMQTVKKVTIAASDLGVKVLSLYAFSTENWKRPATEVNYLMQLPIRFFKTFVPDLVKHNVKVMVMGDITRLPAETQQAVKDAIKDTADCDGMILNFALNYGSRDEITRAVQAIATAAQDGQLDPTTITEQTISDHLMSSPLGELADPDLLIRTSGEERISNFMLWQIAYSELEFVPEHWPDFDGEALKRAIIGFQGRHRRFGGLVNK
core_gene_4_IMSNU_11154	LALFKPKTNVSVANAQLKIPDHIAIIMDGNGRWAKRRLMPRVAGHKTGMNTVKKIATAASNLGVKVLTLYAFSTENWSRPNDEVNFLMQLPVDFFSEFVPDLIKNNIRVQIIGNIDELPKSTRHAVQNAIVQTSQGSGMILNFALNYGGQIEIVEATKKLAQQVADGDISPNDINGDLFSEALQTASLGKLAAPDLMIRTSGELRLSNFMPYQSAYAELYFTDVLWPDFTADDLLQAITAFTSRDRRFGGLDKYESES
core_gene_4_JB16	LALFKTKNSLNSEMTNLKIPNHIAIIMDGNGRWAKKRFMPRAAGHKAGMNTVKRVTKTASDLGVKVLTLYAFSTENWTRPNDEVSFLMQLPIDFFNEFVPDLVKNNIRVKVMGDINRLPAGTQKAVERAIRQTSDNTGMVLNFALNYGGQLEIIEATKILAQRVADGLLSPDEINADMFANVLNTSDLGDLAAPDLMIRTSGELRLSNFMPYQAAYSELYFTDVLWPDYTAEDLNQAISAYTLRDRRFGGLTQNSESES
core_gene_4_JCM_15530	MFSWFNKTDSDSPSDAAIQLDPTNIPGHVAIIMDGNGRWAQKRHLPRVAGHKQGMNTVKTITIAASRLGIKVLTLYAFSTENWKRPNDEVNYLMKLPVEFFDTFVPDLVKNNVQVRVMGYIDQLPEKTRGAVERAVADTKDCTGMVLNFALNYGSRAEITTAVQQISQEVEDGTLKPGDITEATIGQHLMTSGLGAYSDPDLLIRTSGEERISNFLLWQIAYSEFVFLGPHWPEFTPALLTEAVYQFQQRKRRFGGLKK
core_gene_4_JCM_15951	MAEDIKRQLDPEISVPKHIAIIMDGNGRWAKKKGQPRIAGHKEGMNNVKTIATAASHLGVKALSLYAFSTENWSRPNKEVSFLMRLPVDFFGTFMPDLIKENIKVMVTGFTDHLPDRTRKVVLKAVEDTKDNTGMILNFAFNYGGRAEIVNAAKNLAIEAVNGSIDPNTIDDSMFAGQLLTNQLGDLADPDLLIRTSGEERISNFMLWQLAYSEMVFDKTYWPEYSVENLIDDIKEFDRRDRRFGSV
core_gene_4_JCM_16448	MFSFLNKNQSTGEVEELQLDEANIPAHVAIIMDGNGRWAQQRHLPRIAGHKQGMDTVKTVATAASHLGVKVLTLYAFSTENWKRPTAEVNYLMKLPVDFFGTFVPDLIKNNICVKVMGYTDKLPAATQKAVRDAIADTAHCTGMVLNFALNYGGRAEIVTAVQNLAEEVKAGRLDPAAIDEAAIDQRLMTADLADLRDPDLLIRTSGEERLSNFMLWQVAYSEFVFTQQHWPDFDQTALEQAIYEYQQRHRRFGGLTPAKG
core_gene_4_JCM_17158	MNQYDLTQGGTIVAKQPTLDPARLPAHVAIIMDGNGRWAKRRFLPRVAGHKQGMENVKTITMAASHLGIKCLTLYAFSTENWKRPDSEVGYLMKLPVDFFNVFMPDLIKENVRVQVMGELDALPAATRQAAEAAMADTAKNTGMILNFALNYGGRDELVLATQQIAQAAAAGQLDPATIDASTVASHLMTAPLGKLADPDLLIRTSGEERISNFLLWQLAYSELVFTDLYWPDFTPAALEAAILEYQQRDRRFGGLNS
core_gene_4_JCM_17355	MTEDIRKRLDPEASIPKHVAIIMDGNGRWAKKLGQPRIAGHKEGMNNVKTIATAASHLGVKVLSLYAFSTENWSRPSKEVNFLMRLPVDFFGTFMPDLIKENIKVLVTGFTDHLPDRTRKVVMKAVEDTKDNTGMILNFAFNYGGRAEIVHAAKELAIKANDGLIDPEDIDDEMFSSQLLTSQLGELADPDLLIRTSGEERISNFMLWQLAYSEMVFDKTLWPDYSVDNLIEDIQEFDRRDRRFGSV
core_gene_4_KCTC_13174	MYPLFSNKEKKNSQEQLEKEALDPQRIPNHIAVIMDGNGRWAQKRHLPRVVGHKQGMEVVEVITKAASNLGVKVLTLYAFSTENWKRPVDEVNYLMDLPVKFFNRFVPELISHNVQVNVMGDESKLPKKTQVAVHNAIEQTKSCDGMILNFALNYGSRTEIVEATKKIARDVKDEQLDESQINDEIFAKYLMSEQLHPYNDPDLLIRTSGEQRISNFLLWQIAYSELVFTEVYWPDYKPQNLYEDILKFQQRNRRFGGIKA
core_gene_4_KCTC_3527	LALFKTKTNISTVQAQLKIPDHVAIIMDGNGRWAKQRLMPRIAGHKTAMNTVKKIATAASDLGVKVLTLYAFSTENWSRPKDEVNFLMQLPIDFFNDFVPDLVKNNIQVQIMGNIDGLPKRTQIAVKNAISQTAQGTGMILNFALNYGGQVEIVEAAKTLAQQVASGEILPSDINATLFSKALQTGNLGDLAAPDLMIRTSGELRLSNFMPYQAAYTELYFTDVLWPDYTADNLVEAITSFTSRDRRFGGLNDKYESET
core_gene_4_KCTC_3537	LIFNDFVPDLVKNDVRVEVMGDIDALPSNTQKAVRRAITLTRECQSMVLNFALNYGGQQEIVNATRQIATLVQSGQLAVEDIDKQAIESVLATHQLGEYAMPDLMIRTSGELRTSNFMPYQLAYSELYFTDKFWPDFTDDDLKTAVLAYTKRDRRFGGLKK
core_gene_4_KCTC_3773	LALFKTKTDPKVVPAQLKIPDHIAIIMDGNGRWAKKRMMPRIAGHKTGTNTVKRIATAASDLGVKVLTLYAFSTENWSRPNDEVNFLMQLPIDFFNDFVPDLIKNNIRVEVMGNIAQLPEGTQRAVQNAITQTAGGTGMVLNFALNYGGQIEIVEAAKQLAQQVSAGDLDPADITPENFSAALQTAALGALAAPDLLIRTSGELRLSNFMPYQAAYAELYFTDVLWPDYTADDLLAAIASFTQRDRRFGGLNETDESES
core_gene_4_KM20	LALFKSKNNTVVVDGQLKIPNHIAIIMDGNGRWAKKRLMPRVAGHKIGMNTVKKIATAASDLGVKVLTLYAFSTENWSRPNDEVSFLMKLPIDFFNEFVPDLIKNNIRVNVMGNIAQLPAETQRAVNRAIAQTAGGTGMILNFALNYGGQIEIVSTAKKIATMVAEGLIKPEDIDAKLFADSLQTGTLGELAAPDLMIRTSGELRLSNFMPYQSAYAELYFTNVLWPDYTADDLVEAIASFTARDRRFGGLNVTEKYESES
core_gene_4_LMG_11984	MFSFLNKDQATGEVTERQLDEQNIPAHIAIIMDGNGRWAQQRHLPRIAGHKQGMNTVKTVAKAASHLGVKVLTLYAFSTENWKRPSTEVNYLMKLPVDFFGTFVPDLVKNNIRVKVMGYTDQLPAATQKAVRDAIADTADCTGMVLNFALNYGGRAELVTATQQLAAQVQAGQLAPTDITADMLGQQLMTGDLAELADPDLLIRTSGEERLSNFMLWQVAYSEFVFMQEHWPDFDQATLEQAIYTYQQRHRRFGGLNPATDTTKN
core_gene_4_LMG_18811	LALFKTKTNFSTVQAKLKIPDHVAIIMDGNGRWAKQRLMPRIAGHKTAMNTVKKIATAASDLGVKVLTLYAFSTENWSRPKDEVNFLMQLPIDFFNDFVPDLVKNNIRVQIMGDINGLPKGTQIAVKNAINQTAKGTGMILNFALNYGGQVEIVEAAKTLAQQVASGEIVPNDINATLFSRALQTGDLGDLAAPDLMIRTSGELRLSNFMPYQAAYTELYFTDVLWPDYTADNLVEAITSFTSRDRRFGGLNDKYESET
core_gene_4_LMG_22464	MSKTDNELNHLAIIMDGNGRWAKKRHKPRFVGHREGMDNVERITLAADKLGIKVLTLYAFSTENWARPKEEVAYLMNLPVRFFDKYMPTLMENNVKVNIMGYLDELPEKTYQIVQRAMSETANNTGLILNFAFNYGSRREITTAMQELGGMIEAGALKSEDITEKMISQHLMTKNFGKYQDPDLLIRTSGEQRISNFLLWQLAYSELAFSDKNWPDFDEDDLRKFVDDYKHRNRRFGKVDESDS
core_gene_4_LMG_23699	MAEDIKRQLDPEISVPKHIAIIMDGNGRWAKKKGQPRIAGHKEGMNNVKTIATAASHLGVKALSLYAFSTENWSRPNKEVSFLMRLPVDFFGTFMPDLIKENIKVMVTGFTDHLPDRTRKVVLKAVEDTKDNTGMILNFAFNYGGRAEIVNAAKNLAIEAVNGSIDPNTIDDSMFAGQLLTNQLGDLADPDLLIRTSGEERISNFMLWQLAYSEMVFDKTYWPEYSVENLIDDIKEFDRRDRRFGSV
core_gene_4_LMG_26013	MFAFFNKNDPADETDVQLDPNRIPAHVAIIMDGNGRWAKARHLPRIAGHKEGMNTVKKITVAASDLGVKVLTLYAFSTENWKRPSDEVNYLMQLPVNFFDTFVPDLIKNNVRVAVMGYTDRLPAATQKAVHDAIEDTKDCNGMVLNFALNYGSRAEMVTGVQSIAQAVLDGRLKPEEITDKTVDQALMTAPLAPYNDPDLLIRTSGEERISNFLLWQIAYSELVFTDVKWPDFTAATLQACIADFQSRDRRFGGLTDKK
core_gene_4_LMG_7760	MFNNLKNKEQEELLPEHIGIIMDGNGRWAKQKGKPRIFGHKAGMDSLKDVAVHGARRGIKVMTVYAFSTENWTRPVDEVKFIMSLPIDFYSKYVPVLKEENIQIRMIGEREGLPKATLDSIDRAAQETSENDGMILNFAMNYGGRRDIILAIQELAKSGQDLSLLTEEELSKHLQTAVLPENLRDPDLIIRTSGEQRMSNFLTWQSAYSELYFAQTAWPDFDDKELDKAISAFQKRDRRYGGVK
core_gene_4_NBRC_103219	MYPLFSNKEKKNSQEQLEKEALDPQRIPNHIAVIMDGNGRWAQKRHLPRVVGHKQGMEVVEVITKAASNLGVKVLTLYAFSTENWKRPVDEVNYLMDLPVKFFNRFVPELISHNVQVNVMGDESKLPKKTQVAVHNAIEQTKSCDGMILNFALNYGSRTEIVEATKKIARDVKDEQLDESQINDEIFAKYLMSEQLHPYNDPDLLIRTSGEQRISNFLLWQIAYSELVFTEVYWPDYKPQNLYEDILKFQQRNRRFGGIKA
core_gene_5_4882	MRLLGLDVGSRTVGVAVSDPMGWTAQGVEIIRINEDEEQFGLERLGEIIKEKQVKGVVLGLPKNMNNSEGPRAEAARQYAKMVEEHFNLPTDFQDERLTTVQAERMLIEEADVSRKKRKQVIDKIAAEFILQNYLDANGKLTK
core_gene_5_AS1.2696	MRLMGMDVGSRTVGIAVSDQLGWTAQGVEIIPINEDEGEFGISRVKELVSQYEVAGFVIGLPKNMNNTEGPRVEAARNYGKLLTETFGLPIDFQDERLTTVEAERMLIEQADTSRSKRKKVIDKLAASLILENYLNGHGKLIDKLK
core_gene_5_ATCC_19254	MRILGLDVGSRTVGVSISDPMGWTAQGVEIIRINEDDKEFGIDRLGEIIKEKNATGVVLGLPKNMNNSEGPRAEASRNYAKLIEETFGLPTDFQDERLTTVEAERMLIEEANISRKKRKKVIDKIAAEFILQNYLDSKGKLTK
core_gene_5_ATCC_27304	MGLDVGSKTVGIAISDLLGWTAQGIEIIPIDEDNEEFGIERVKELVQQYEISGFVVGLPKNMNNTSGPRVEASKKYGELLKETFGLPIDFQDERLTTVAAERMLVEQADTSRKKRKKVIDKLAAGLILQNYLDKKGPLLQN
core_gene_5_ATCC_27394	MGLDVGSKTVGVAMSDALGWTSQGIEIVKINEDEKEFGLDRIGELIKKYDVNGVVIGLPKNMNNTSGPRVEASKNYGELIKKHFNLPVDFEDERLTTVEAERMLIEQADVSRAKRKKVIDKVAAELILQSYLDRKGKLCNF
core_gene_5_ATCC_33200	MRLLGLDVGSKTVGVAISDPLGITAQELETIKIDESKFSFGLRQIRKIVRKYDVEGFVLGLPKNMDGSSGRSVERSKQYGERLKEKFDLPVYYMDERLTTVQADRILVEEAGVHDRVERKKVIDQMAAVLILQNYLEATRKDN
core_gene_5_ATCC_33323	MRLLGLDVGSKTVGVAISDPLGITAQELETIKIDESKFSFGMRQIRKLVRKYDVEGFVLGLPKNMDGSSGHSVERSKQYGERLKEKFDLPVHYMDERLTTVQADRILVQEAGVHDRVERKKVIDQMAAVLILQSYLEATRKDK
core_gene_5_ATCC_53295	MKLMGLDVGSRTVGIAISDALGWTAQGVEIIRIDEESEVFGLDRVAELVAEHDVDGFVVGLPKNMNNSLGPRAAASKRYGEMLTERFHLPVDFEDERLTTVEAERMLVEQADTSRRKRKKVIDKLAAGLILQNYLDRHGKLTREK
core_gene_5_ATCC_8293	MRILGLDVGSRTVGVSVSDPMGWTAQGVEIIRINEDEKEFGIDRLGEIIKEKNATGVVLGLPKNMNNSEGPRAEASRNYAKLIEKTFGLPTDFQDERLTTVEAERMLIEEANISRKKRKKVIDKIAAEFILQNYLDSKGKLTK
core_gene_5_ATCC_BAA_1163	MRLLGLDVGSKTVGVAQSDPLGWTASSIEIIRINEAQGEFGLDRLGQIISEKKVSGIVIGLPKNMNNTEGPRVEASRNYGKMVSERFGLPIDYQDERLTSVEANRMLIEEADLSRAKRKKVIDSLAAQLILQNYLDKKGRLTNG
core_gene_5_ATCC_BAA-66	MGLDVGSRTVGVAVSDLLGWTAQGVEIVRINEDEKQFGLDRIAELVQQYAVDGFVLGLPKNMDNSIGERAVKSQEYGQMLTDRFHLPVDFIDERLTTVQAQRMLIEKADTSRKKRKKVIDKLAAVMILQNYLDAKEKLTKLS
core_gene_5_CGMCC_1.1877	MGVAVSDELGITAQKLETIKIDETKYNFGMRPLKKLVRQYEVDGFVLGLPKNMDGTSGASVTRSKAYGKRLEEKFGLPVHYSDERLTTIESRRVLVEDAGIHDRKKRKQVIDQMAAVLILQNYLDLHRKD
core_gene_5_CGMCC_1.2437	MKLMGLDVGSRTVGVAISDAFGWTAQGVEIIRINEDAEEFGIDRVAELVEELDAGGFVLGLPKNMNNTLGPRAEAAQHYGELLTARFHLPVDFEDERLTTVEAERMLVEEANTSRKKRKKVIDKLAASLILQNYLDRHGKLTQE
core_gene_5_DSM_10532	MGVAVSDELGITAQKLETIKIDETRYNFGMRPLKKLVRQYEVDGFVLGLPKNMDGTSGASVARSKAYGKRLEEKFGLPVHYSDERLTTIESRRVLVEDAGIHDRKKRKQVIDQMAAVLILQNYLDLHRKD
core_gene_5_DSM_10550	MRLLGLDVGSKTVGVAVSDELGITAQKLETIKIDETKYNFGMRPLKNLVRKYDIDGFVLGLPKNMDGSSGGSVARSKAYGKRLEEKFGLPVYYSDERLTTVESQRVLVEDAGIHDRKKRKQVIDQMAAVLILQNYLDLHRKD
core_gene_5_DSM_10551	MGLDVGSKTVGVAVSDLLGWTSQGVEIIQIDEDNKEFGLDRVAELVKKYQVDGFVVGLPKNMNNTLGPRVDASEQYGKRLEDKFHLPVDYEDERLTTVEAQRMLTEEADISRAKRKKVIDKLAAGLILQNYLDRKGKLTKI
core_gene_5_DSM_10667	MKLMGLDVGSRTVGVAISDAFGWTAQGVEIIRINEDAEEFGIDRVAELVDELDAGGFVLGLPKNMNNTLGPRAEAAQHYGELLTARFHLPVDFEDERLTTVEAERMLVEEANTSRKKRKKVIDKLAASLILQNYLDRHGKLTQE
core_gene_5_DSM_11664	MRLIGLDIGSKTVGVAISDELGITAQKLETIPIDESKFNFGMRPLKKIVREYDPAGFVLGLPKNMDGTSGHSVDRSKAYGERLKKKFNLPVYYDDERLTTVESRRVLVEEAGVHDRKKRKQVIDQMAAVLILQNYLDLHRKD
core_gene_5_DSM_12361	MRLMGMDVGSKTVGISVSDLLGWTAQGVEIIPINEDEEQFGLDRVAELVEKYEITGFVLGLPKNMNNTSGPRVEASKRYGEMLKEKFNLPVDFVDERLTTVEAERMLIEKADTSREKRKKVIDKIASELILQTYLDGKGKLTR
core_gene_5_DSM_12744	MRLLGLDVGSKTVGVAISDELGWTAQGVEIIPIDEKRNQFGLKRVAELVEELHVTGFVLGFPKNMNNSIGERTEKSKAYGDRLAEMFHLPVDYIDERLTTVEAERMLTEQADTSRKKRKKVIDKLAAVLILQNYLDAGGRLTKSAE
core_gene_5_DSM_13145	MGLDVGSKTVGISVSDPLGWTAQAVEIIPINEDEEIFGIDRVAELVQQKQVGGFVVGLPKNMNNTEGPRVDASHHYGELLKKRFPDIPVDFQDERLTTVEAHRMLVEEADISRAKQKKVIDEVAATFILQSYLDRHGKLVQLLK
core_gene_5_DSM_13238	MRLLGLDVGARTVGVSASDLLGWTAQGVETIHMNEKKDDFGLDRLDEIIKEKQATGIVLGLPKNMNNTEGPRAEKSREYGKMVEERFDIPVDFIDERLTTVQAERMLIDEANVSRRKRKKVVDKIAAEMILQNYLDAKGKLTRN
core_gene_5_DSM_13273	MKLMGLDVGSRTVGVAISDAFGWTAQGVEIIRINEDAEEFGIDRVAELVEELDAGGFVLGLPKNMNNTLGPRAEAAQHYGELLTARFHLPVDFEDERLTTVEAERMLVEEANTSRKKRKKVIDKLAASLILQNYLDRHGKLTQE
core_gene_5_DSM_13335	MRLLGLDVGSKTVGVAVSDALGITAQEVETIPIDESKYNFGMRRVKQLVREYEVSGFVVGLPKNMDGTCGESAQRCLDYGERLKAKFKIPVYYSDERLTTIQAKRILVEEAGISDRVARKKIIDQMAAVLILQNFLEAKRKDN
core_gene_5_DSM_13343	MGCDVGSRTVGVALSDPLGWTAQGLEIIRINEDKGQFGLDRVAEIVKEYEVTGFVCGLPKNMNNTQGPRAEKAREYGAMLEERFGLPVDFTDERLTTVEASRMLIEEADTSRKKQKKVIDKLAAQMILQNYLDGHGKLTKQ
core_gene_5_DSM_13344	MGLDVGSRTVGVAVSDLLGWTAQGVEIVRINEDEKQFGLDRIAELVQQYAVDGFVLGLPKNMDNSIGERAVKSQEYGQMLTDRFHLPVDFIDERLTTVQAQRMLIEKADTSRKKRKKVIDKLAAVMILQNYLDAKEKLTKLS
core_gene_5_DSM_13345	MRLLGLDVGSKTVGVAESDPLGWTAQAVEIIPIDEEAGEFGLDRVAELVKSRQIAGFVIGLPKNMNNTEGPRVEASHHYGELLVEKFGLPIDFQDERLTTVEAHRMLVEQADISRRKQKKVIDELAATLILQNYLDRHGKLVQKL
core_gene_5_DSM_13675	MGLDVGSKTVGIAVSDLLGWTAQGIEIIPIDEEAGQFGIERVAELVEKYQIGGFVLGLPKNMNNTSGPRVAAAKNYGVLLEQHFKLPIDYQDERLTTVEAERMLVEQADTSRKKRKKVIDKVAAGLILQSYLDGHGKLLQ
core_gene_5_DSM_13961	MRLLGLDVGARTVGVSASDLLGWTAQGVETIHMNEKKDDFGLDRLGEIIKEKQATGVVLGLPKNMNNTEGPRAEKSREYGKMVEDRFNIPVDFIDERLTTVQAERMLIDEANVSRRKRKKVVDKIAAEMILQNYLDAKGKLTRN
core_gene_5_DSM_14060	MRLLGLDVGSKTVGVAESDPLGWTAQAVEIIPIDEENEIFGIDRIAELVQARQVAGFVLGLPKNMNNTEGPRVEASRHYGELLRQRFPKLPIDFQDERLTTVQAHRMLVEEADVSRRKQKKVIDELAASLILQNYLDRHGKLVQEL
core_gene_5_DSM_14340	MRLMGFDVGSRTVGIAVSDLFGWTAQGVEIIRINEDEAEFGLDRVKELVKEHQVTGFVLGLPKNMNNSIGPRAIKAQEYGEMLQQLFPEIPVDFIDERLTTVQAERMLVEQADTSRKKRKKVIDKLAAVMILQNYLDAHGRLTKL
core_gene_5_DSM_14421	MRLMGLDVGSKTVGVAVSDSLGWTSQGVEIIPIDEENGEFGLDRVSQLVDKYQVDGFVVGLPKNMNNSLGPRAEASEKYGKRLEKQFDLPVDFEDERLTTVEAQRMLTEEADISRKKRKKVIDKLAAGLILQNYLDRKGKLTKI
core_gene_5_DSM_14500	MRLLGLDVGSRTVGVACSDLLGWTAQGVEIIRINEDKKEFGLDRLGEIIKEKQPTGVVLGLPKNMNNTEGPRVEKSREYGKMVEDRFHLPTDFIDERLTTVQAERMLINEADVSRKKRKKVIDKIAAEMILQNYLDAKGKLTRN
core_gene_5_DSM_14792	MGSKTVGVAESDPLGWTAQGVEIIPIDEEAEVFGLERVAELVQARQVAGFVVGLPKNMNNTEGPRVEAARRYGAMLEAKFNLPVDYQDERLTTVQAHRMLVEEADISRRKQKQVIDELAASLILQNYLDRKGQLTARL
core_gene_5_DSM_14800	MRLMGLDVGSRTVGIAVSDQLGWTAQGVEIIRINEDEQKFGIERLKELVNQYEVAGFVIGLPKNMNNSEGPRAEAARDYGKLVTDTFGLPIDFQDERLTTVEAERMLVEQADTSRSKRKKVIDKLAASLILENYLGRQGKLLTQLK
core_gene_5_DSM_14857	MAVSDLLGWTAQGVEIIRINEDKEDFGLDRLEEIINEKKATGVVIGLPKNMNNTEGPRAEKSREYGKMVTERFELPVDFTDERLTTVQAERMLVDEANVSRRKRKKVIDKIAAEMILQNYLDAKGKLTRN
core_gene_5_DSM_15352	MGLDVGSKTVGVAISDQLGWTSQGVEIISIDEDNKEFGLDRVSELVEKYQVDGFVVGLPKNMNNSLGPRAEASEQYGKRLEEMFHLPVDFEDERLTTVEAQRMLTEEADVSRAKRKKVIDKLAAGLILQNYLDRNGKLTKI
core_gene_5_DSM_15353	MGLDVGSKTVGVAVSDQLGWTAQGVEIIKIDEDQEQFGLERVAQLVAKYEVTAFVLGLPKNMNNTLGPRVEASQAYGECLKEKFGLPIDYQDERLTTVEAERMLVEQADTSRKKRKKVIDKLAASLILQNYLDRHGKLLQNL
core_gene_5_DSM_15354	MRLLGLDVGSKTVGVAISDELGYTAQKLETIPIDESKFNFGMKQIKKLVREYEVSAFVLGLPKNMDGSNGASVTRSQAYGKRLADKFKLPVHFTDERLTTVQADRVLIDEADIHDRHKRKDVIDQMAAVLILQTYLDLQRRKTDGSKD
core_gene_5_DSM_15429	MKLMGLDVGSRTVGIAISDALGWTAQGVEIIPIDEEAEVFGLDRVAELVKEHDVDGFVVGLPKNMNNTLGPRVAASQRYGQMLTDRFHLPVDFEDERLTTVEAERMLVEQADTSRRKRKRVIDKLAAGLILQNYLDRHGKLTREK
core_gene_5_DSM_15502	MAMSDMLGWTAQGIEIIPINEDEKEFGIDRVKEIVAQYEVTGFVVGLPKNMNNSLGPRAEAAKNYGELLKATFGMPYDFQDERLTTVEAERMLVEEADVSRKKRKKVIDKLAADLILQNYLDRKGPLTQER
core_gene_5_DSM_15638	MGLDVGSRTVGVSMSDLLGWTAQGVEIIRINEDRSEFGIDRVKELVAEYEVTGFVIGLPKNMNNSLGPRAEAAQKYGDLLVETFGLPIDFQDERLTTVEAERMLVEQADTSRKKRKKVIDKLAASLILQNYLDGKGKLTKE
core_gene_5_DSM_15707	MRLMGLDVGSKTVGVSVSDPLGWTAQGLEIIAINENEQIFGIERVAELVSEKSVAGFVVGLPKNMNNTEGPRVEAARNYGKLLEDTFSLPVDYQDERLTTVEASRMLVEEADTSRAKQKKVIDKLAASLILQNYLDGHGKLLKEL
core_gene_5_DSM_15814	MKLMGLDVGSRTVGVAVSDAFGWTAQGVEIVRINEDEGEFGLDRIEELVKAHGTQGFVLGLPKNMNNTLGPRVAASQHYGELLTERFHQPVDFVDERLTTVEAERMLVEQADTSRKKRKQVIDKLAAALILQNYLDAHGKLTQA
core_gene_5_DSM_15831	MRLMGFDVGSRTVGIAVSDLFGWTAQGVEIIRINEDESEFGLDRVKELVAQHQVTGFVLGLPKNMNNSIGPRAVKAQEYGAMLTELFPEIPVDYIDERLTTVQAERMLVEQADTSRKKRKQVIDKLAAVMILQNYLDAKGPLTKQGY
core_gene_5_DSM_15833	MGRLMGLDVGSRTVGVAVSDLLGWTAQGVEIIPIDEENQIFGLDRVAELVKEHNISGFVLGLPKNMNNSLGPRAEASQAYGQMLTERFGLPIDFQDERLTTVQAERMLVEKADTSRKKRKKVIDKLAAGLILQNYLDSQGKLVDLIK
core_gene_5_DSM_15836	MGLDVGSKTVGVAVSDQLGWTAQGVEIIRIDEDQEQFGLERVAQLVAKYEVTAFVLGLPKNMNNTLGPRVEASQAYGERLKEKFGLPIDYQDERLTTVEAERMLVEQADTSRKKRKKVIDKLAASLILQNYLDRHGKLLQNL
core_gene_5_DSM_15945	MRLLGLDVGSKTVGVAVSDPLGWTAQGLEIIPIDEERGNLGMGRLKQLVAEYQPDGFVLGLPKNMNNTEGPRVTQTKAYAERLVKKFGLPVDFIDERLTTVSAYRVLIDEADVSRREQKQVIDKMAAQFILQNYLDARGKLTQQS
core_gene_5_DSM_15946	MGSKTVGVAESDPLGWTAQGVEIIPIDEEAEVFGLARVAELVQARQVAGFVVGLPKNMNNTEGPRVEAARRYGAMLEAKFNLPVDYQDERLTTVQAHRMLVEEADISRRKQKQVIDELAASLILQNYLDRKGQLTARL
core_gene_5_DSM_15996	MRLLGLDVGSKTIGVAVSDPLGITAQAVMTIPIDEDRHNFGMRSLKKLVREYEADGFVLGLPKNMDGTAGRSVSRSKAMGERLEQKFGLPVYYDDERLTTVASERILVEEAGMHDRRQRKEVVDQMAAVLILQNYLDLQRKE
core_gene_5_DSM_16041	MRLLGLDVGSKTVGVAVSDPLGWTAQAVEIIPIDEDAEVFGLDRVAELVHKEQVAGFVLGLPKNMNNTEGPRVAASKHYGELLQERFPQLPIDFQDERLTTVEAHRMLVEEADISRAKQKKVIDEVAATFILQSYLDRHGRLVQKLK
core_gene_5_DSM_16043	MRLIGLDIGSKTVGVAVSDELGFTAQKVETISIDEKRHNFGMKALKKVVRQYDADGFVLGLPKNMDGTSGHSVERSKAYGKRLEDKFKLPVYYSDERLTTIESRRVLVEEAGMHNRHERKEVIDQMAAVLILQNYLDLHRKDKNGSKHE
core_gene_5_DSM_16045	MRLLGLDVGSKTVGVAQSDPLGWTAQAVEIVPINEAEKVFGLERIAELVKERQVAGFVIGLPKNMNNTEGPRVEASRHYGELLQAKFPDLPVDYQDERLTTVQASRMLIEEADVSRKKQKQVIDELAATLILQNYLDRHGKLTTKL
core_gene_5_DSM_16047	MRLLGLDVGSKTVGVAVSDELGITAQKLETIHIDETKYNFGMRPLKKLVRQYDPDGFVLGLPKNMDGTSGASVARSKAYGKRLEDKFGLPVHYSDERLTTIESRRVLVEDAGIHDRKKRKQVIDQMAAVLILQNYLDLHRKD
core_gene_5_DSM_16049	MGLDVGSRTVGVAISDELGWTAQGVEIVPINEDEQDFNITRIKELVDQYGVVGVVLGLPKNMNNTSGPRVDASRAYGDLLVQQLGLPIDFQDERLTTVEAERMLVEEADTSRRKRKQVIDKLAAALILQNYLDRHGELTKVF
core_gene_5_DSM_16230	MGLDVGSRTVGVAVSDLLGWTAQGIEIIPINEEEHSFGIERVAELVSQYEVTGFVVGLPKNMNNTSGPRVEASKNYGQLLAEKFGLPVDYQDERLTTVEAERMLVEQADTSRKKRKKVIDKVAAGLILQNYLDRKGPLL
core_gene_5_DSM_16365	MKLMGLDVGSRTVGVAISDAFGWTAQGVEIIRINEDAEEFGIDRVAELVEQLDAGGFVLGLPKNMNNTLGPRAEAAQHYGELLTARFHLPVDFEDERLTTVEAERMLVEEANTSRKKRKKVIDKLAASLILQNYLDRHGKLTQE
core_gene_5_DSM_16381	MKLMGLDVGSRTVGIAISDALGWTAQGVEIIPIDEESEIFGLDRVAELVSEHEVDGFVVGLPKNMNNSLGPRAAASKRYGEMLTERFHLPVDFEDERLTTVEAERMLVEQADTSRRKRKKVIDKLAAGLILQNYLDRQGKLTREK
core_gene_5_DSM_16634	MGLDVGSRTVGVAVSDELGWTAQGVEIIKINEEEEQFGIERVKQLVDQYDVKGFVLGLPKNMNNTLGPRAEASQNYGKLLENEFGLPVDFCDERLTTVEAERMLVEQADTSRKKRKQVIDKLAAGLILQNYLDSKGKLLSEL
core_gene_5_DSM_16698	MRLLGLDVGSKTVGVAVSDELGITAQKLETIQIDETKYNFGMRPLKKLVRQYDPEGFVLGLPKNMDGTSGSSVARSKAYGKRLEEKFGLPVYYSDERLTTIESQRVLVEDAGIHDRKKRKQVIDQMAAVLILQNYLDLHRKD
core_gene_5_DSM_16761	MRLIGLDVGSKTVGVAVSDELGITAQKLETIKIDETKYNFGMRPLKKIVRQYDPDGFVLGLPKNMDGTSGSSVARSKAYGKRLEEKFGLPVHYSDERLTTIESRRVLVEDAGIHDRKKRKQVIDQMAAVLILQNYLDLHRKD
core_gene_5_DSM_16982	MRLLGLDVGSRTVGVACSDLLGWTAQGVEIIRINEDKEEFGLDRLGEIIQEKQPTGIVLGLPKNMNNTEGPRVEKSREYGKMVEDRFHLPTDFIDERLTTVQAERMLIDEADVSRKKRKKVIDKIAAEMILQNYLDAKGKLTRN
core_gene_5_DSM_16991	MRLMGLDVGSKTVGVAVSDPLGWTAQGVEIISIDEHQHQFGLDRVAELVDQYEVTGFVLGFPKNMNNSIGERAKKSKAYGQYLTDRFHLPVDFIDERLTTVEANRMLIEGADASRKKRKQVVDKVAAVLILQNYLDAGGKLTKSVQ
core_gene_5_DSM_17330	MRILGLDVGSRTVGVAQSDPLGWTASSVEIIRINEDKGEFGLDRLAQLIDEKKATGIVIGLPKNMNNSEGPRVDASRRYGRMVAKRFGLPIDYEDERLTSVQANRMLIEEADLSREKRKKVIDSLAAQLILQNYLDRKGKLVNG
core_gene_5_DSM_17757	MGLDVGSKTVGVAVSDALGWTAQGVEIVAINEDLKEFGLKRIGELVKQYEVAGFVIGLPKNMNNTSGPRVDAAKAYGQLMMDTFNLPVDYQDERLTTVEAQRMLIEQADTSRKKRKKVIDKLAASLILENYLDRQGKLLNNLK
core_gene_5_DSM_17758	MGLDVGSKTVGVAISDELGWTAQGIEIIPIDESQENLGLKRVKQLVEDYQVTGFVLGLPKNMNNTLGPRAARSQYYGKRLKHKFGLPVDFQDERLTTVQAERMLIEEANISREKRKQVIDKLASVVILQNYLDAKGKLTQQ
core_gene_5_DSM_17896	MRLLGLDVGSKTVGVAESDPLGWTAQAVEIIPIDEDNGVFGIDRVAELVKARQVAGFVIGLPKNMNNTEGPRVDASHHYGDLLQKRFPDLPIDYQDERLTTVEAHRMLVEEADISRRKQKKVIDELAASLILQNYLDRHGKLTKEL
core_gene_5_DSM_18001	MGMDVGSKTVGISVSDQLGWTAQGVEIIPIDEDEQVFGIERVKELVQQYDVVGFVLGLPKNMNNTEGPRVEAARNYGKLLEETFGLPIDFQDERLTTVEAERMLIEQADTSRSKRKKVIDKLAASLILENYLNGHGKLIDKLK
core_gene_5_DSM_18382	MGLDVGSKTVGVAVSDALGWTSQGVEIIPIDEEAGEFGLERVTQLVKKYEVDGFVVGLPKNMNNSLGPRAEASEQYGNRLKEKFNLPVDFEDERLTTVEVQRMLTEEADISRKKRKKVIDKLAAGLILQNYLDRKGKLTRI
core_gene_5_DSM_18390	MGLDVGSKTVGVAVSDAIGWTSQGVEIIRINEDDQEFGLDRVAELVDKYQVDGFVVGLPKNMNNSLGPRAEASQQYGQRLEKQFDLPVDFEDERLTTVEAQRMLTEEADISRRKRKKVIDKLAAGLILQNYLDRKGKLTRI
core_gene_5_DSM_18527	MGSKTVGVSVSDLLGWTAQGVEIIAIDEDKAEFGLDRVAELAQKYDVQGFVLGLPKNMNNTIGPRAQKAQDYGELLKEKFGLPIDFIDERLTTVQATRMLVEEADTSRKKRKKVIDKLASVMILQNYLDSKGKLTTL
core_gene_5_DSM_18630	MGLDVGSKTVGIAVSDLLGWTAQGVEIIPINEDAGQFGIDRVAELVERYQVGGFVLGLPKNMNNTSGPRVAAAKNYGELLEKQFHLPIDYQDERLTTVEAERMLVEQADTSRRKRKKVIDKVAAGLILQSYLDRHGRLLQ
core_gene_5_DSM_18793	MRLLGLDVGSKTVGVAQSDPLGWTAQAVEIIRINEDEEVFGLERLSELIKERQVAGIVIGLPKNMNNTEGPRVEAARHYGELIQELFPDLPIDFQDERLTTVQASRMLIEEADVSRQKQKAVIDELAATLILQNYLDRHGKLTSQL
core_gene_5_DSM_18933	MGLDVGSRTVGVALSDALGWTAQGLEIISINEDEEVFGLQRVEEIVKEHDVIGFVVGLPKNMNNTEGPRVEAAQSYGKMLEEKFNLPVDYIDERLTTVEAERMLVEQADTSRKKRKQVIDKLAASLILQNYLDSNGNLVRNLK
core_gene_5_DSM_19117	MKLMGLDVGSRTVGVAISDALGWTAQGVEIIPIDEDTEVFGLDRVAELVTEHEVGGFVVGLPKNMNNTLGPRVAASQRYGQMLTDRFHLPVDFEDERLTTVEAERMLVEQADTSRRKRKRVIDKLAAGLILQNYLDRHGKLTREK
core_gene_5_DSM_19284	MRLLGLDVGSKTIGVAVSDPLGITAQPVATIEIDEDRHNFGMRSLKKLVREYEPDGFVLGLPKKMDGSDGASVERSQAMADRLKQKFDLPVYFDDERLTTVESERILIEQAGMHDRRQRKKVVDQMAAVLILQNYLDLHRKD
core_gene_5_DSM_19394	MKLMGLDVGSRTVGIAISDALGWTAQGIEIIPINEEDEVFGLDRVAELVKTHDVEGFVVGLPKNMNNTLGPRVAASQRYGQMLTDRFHLPVDFEDERLTTVEAERMLVEQADTSRRKRKRVIDKLAAGLILQNYLDRKGKLTREK
core_gene_5_DSM_19395	MGWTAQGIEIIPIDEENEVFGLDRVAELVKAHDVDGFVVGLPKNMNNTLGPRVAASQRYGQMLTDRFHLPVDFEDERLTTVEAERMLVEQADTSRRKRKRVIDKLAAGLILQNYLDRKGKLTREK
core_gene_5_DSM_19519	MGLDVGSKTVGVAVSDLLGWTAQGIEIISIDEDNEEFGIERVKELVQQYEISGFVLGLPKNMNNTSGPRVEASKRYGELLTKTFGLPIDFQDERLTTVAAERMLVEQADTSRKKRKKVIDKVAAGLILQNYLDKKGPLLQN
core_gene_5_DSM_19674	MRLLGLDVGARTVGVSASDLLGWTAQGVETIHMNEKKEDFGLDRLGEIIKEKQATGIVLGLPKNMNNTEGPRAEKSREYGKMIEERFNLPIDFIDERLTTVQAERMLIDEANVSRRKRKKVVDKIAAEMILQNYLDAKGKLTRN
core_gene_5_DSM_19682	MRLLGLDVGSRTVGVSVSDLLGWTAQGVEIIRINEDKEEFGLDRLGEIIKEKQATGVVLGLPKNMNNTEGPRAEKSREYGQMVVDRFNLPVDFIDERLTTVQAERMLVDEANVSRSKRKKVIDKIAAEMILQNYLDAKGKLTKE
core_gene_5_DSM_19904	MGLDVGSKTVGVAVSDQLGWTSQGVEIIRIDEDNQEFGLDRVSELVEKYQVDGFVVGLPKNMNNSLGPRAEASEQYGKRLEDKFHLPVDFEDERLTTVEAQRMLTEEADVSRAKRKKVIDKLAAGLILQNYLDRSGKLTKI
core_gene_5_DSM_19906	MGLDVGSKTVGVAVSDSLGWTSQGVEIIPIDEENEQFGLDRVAELVSQYEVNGFVVGLPKNMNNSLGPRAEASEQYGKRLEKKFDLPVDFEDERLTTVEAQRMLTEEADVSRKKRKKVIDKLAAGLILQNYLDRKGKLTKI
core_gene_5_DSM_19907	MGLDVGSKTVGVAVSDALGWTSQGVEIIPIDEENQQFGLDRVAELVDQYEVDGFVVGLPKNMNNSLGPRAEASEQYGKRLEKKFDLPVDFEDERLTTVEAQRMLTEEADISRKKRKKVIDKLAAGLILQNYLDRKGKLTKI
core_gene_5_DSM_19908	MGLDVGSKTVGVAVSDQLGWTSQGVEIIRIDEDNQEFGLDRVSELVDKFQVDGFVLGLPKNMNNSIGPRAEASEQYGKRLEDKFHLPVDFEDERLTTVEAQRMLIEEADVSRAKRKKVIDKLAAGLILQNYLDRKGKLTKI
core_gene_5_DSM_19909	MRLMGLDVGSRTVGVAMSDLLGWTAQGVEIIRINEDEKQFGIDRVKELVAQYEVTGFVLGLPKNMNNSLGPRAQAAQDYGELLKETFGLPIDFEDERLTTVEAERMLVEEADTSREKRKQVIDKLAASLILQNYLDRKGPLTKEK
core_gene_5_DSM_19910	MGLDVGSKTVGVAVSDPLGWTAQGIEIIAINEGNKEFGIERVKKLVEKYEVTGFVLGLPKNMNNTSGPRVEASRNYGALLEETFGLPVDYQDERLTTVEAERMLVEQADTSRKKRKKVIDKLAAGLILQNYLDSQGPLLKNS
core_gene_5_DSM_19927	MRLMGMDVGSRTVGIAVSDQLGWTAQGVEIIPINEDEGEFGISRVKELVSQYEVAGFVIGLPKNMNNTEGPRVEAARNYGKLLTETFGLPIDFQDERLTTVEAERMLIEQADTSRSKRKKVIDKLAASLILENYLNGHGKLIDKLK
core_gene_5_DSM_19971	MGLDVGSKTVGVAVSDPLGWTAQGVEIVAINENEEEFGIERIKELVKKYEVIGFVLGLPKNMNNTSGPRVDASRKYGSLLKETFDLPVDYQDERLTTVEAERMLVEQADTSRKKRKKVIDKLAAGLILQNYLDRKGPLLGNN
core_gene_5_DSM_19972	MGLDVGSRTVGVAVSDLLGWTAQGIEIIPIDEEQQNFGIERVKKLVAKFEVTGFVVGLPKNMNNTSGPRVEASKNYGKLLMDNFNLPVDYQDERLTTVEAERMLVEQADTSRKKRKKVIDKVAAGLILQNYLDRKGPLL
core_gene_5_DSM_20001	MRYLGLDVGSKTVGIAVSDLLGWTAQGVEIIRINEDEEEFGIDRVKELVTEFSVTDFVVGLPKNMDNSLGPRAEASQAYGRLLTATFGLPVHFIDERLTTVEAERMLISQANTSRKKRKKVIDKLAAVMILQNFLDRESHLKS
core_gene_5_DSM_20003	MRYLGLDVGSRTVGVAVSDLLGWTAQGVEIIRINEDEAEFGLDRVAELVKAYDVTNFVVGLPKNMNNSIGPRAEASQAYGKMLTERFGLPVDFIDERLTTVEAERMLISQANTSRQKRKKVIDKLAAVMILQNYLDRAANQKS
core_gene_5_DSM_20004	MRYLGLDVGSKTVGIAVSDLLGWTAQGVEIIRINEDEEEFGIDRVKELVTEFSVTDFVVGLPKNMDNSLGPRAEASQAYGRLLTATFGLPVHFIDERLTTVEAERMLISQANTSRKKRKKVIDKLAAVMILQNFLDRESHLKS
core_gene_5_DSM_20011	MRLMGLDVGSRTVGVAVSDPLGWTAQGLEIIRINEDKEQFGIARLKELVKQYEVTAFVLGLPKNMNNSIGPRAEKSQAYGELLKTTFGLPVDFIDERLTTVEASRMLIEEADASRKRQKQVIDKLAAQMILQNYLDAKGPLTKQ
core_gene_5_DSM_20014	MGRLLGLDVGSKTVGIAVSDILGWTAQGVEIIPIDEDNEEFGIERMKELVAEYQPTGFVLGLPKNMNNTSGPRVDAAEAYGELLKETFNLPVDFQDERLTTVEAERMLIEEADTSRRKRKKVIDKLAAALILQNYLDRKGPLVQ
core_gene_5_DSM_20016	MGLDVGSKTVGISVSDPLGWTAQAVEIIPIDEENEIFGIDRVAELVKKEQVAGFVIGLPKNMNNTEGPRVEASQHYGKLLQQRFPDIPIDFQDERLTTVEAHRMLVEEADISRAKQKKVIDEVAATFILQSYLDRHGRLVNKLK
core_gene_5_DSM_20017	MRLMGFDVGSRTVGIAVSDLFGWTAQGVEIIRINEDESEFGLDRVKELVAQHQVTGFVLGLPKNMNNSIGPRAVKAQEYGAMLTELFPEIPVDYIDERLTTVQAERMLVEQADTSRKKRKQVIDKLAAVMILQNYLDAKGPLTKQGY
core_gene_5_DSM_20019	MRLMGFDVGSRTVGIAISDLLGWTAQGVEIIRINEDESEFGLDRVKELVAEHQVTGFVLGLPKNMNNSIGPRALKAQEYGAMLSELFPEIPVDYIDERLTTVQAERMLVEQADTSRKKRKQVIDKLAAVMILQNYLDAHGRLTQG
core_gene_5_DSM_20021	MGVAVSDPLGWTAQGLEIIRINEDKQQFGLKRLKELVTQYEVTAFVLGLPKNMNNSIGPRAEKSQAYGDLLKETFGLPVDFIDERLTTVEASRMLIEEADASRKRQKQVIDKLAAQMILQNYLDAKGPLTKQ
core_gene_5_DSM_20054	MKLMGLDVGSRTVGVAVSDALGWTAQGVEIIRINEDEEQFGLDRVGELIASHDVQGFVVGLPKNMNNSLGPRAEASKRYGDMLTARFNLPVDFEDERLTTVEAERMLVEQADTSRRKRKQVIDKLAAGLILQNYLDRHGKLTREK
core_gene_5_DSM_20055	MRLLGLDVGSKTVGVAESDPLGWTAQAMEIIPIDEEAEVFGLERVAELVKSRQVAGFVLGLPKNMNNTEGPRVEAARHYGELLEERFGLPIDYQDERLTTVQAHRMLVEEADVSRRKQKKVIDELAATLILQNYLDRHGKLCAKL
core_gene_5_DSM_20057	MGLDVGSKTVGVAVSDQLGWTSQGVEIIRIDEDNKEFGLDRVSELVKKYQVDGFVVGLPKNMNNSLGPRAEASQQYGKRLEDKFNLPVDFEDERLTTVEAQRMLTEEADVSRAKRKKVIDKLAAGLILQNYLDRNGKLTKI
core_gene_5_DSM_20072	MRLLGLDVGSKTIGVAVSDPLGITAQAVMTIPIDEDRHNFGMRSLKKLVREYEADGFVLGLPKNMDGTAGRSVSRSKAMGERLEQKFGLPVYYDDERLTTVASERILVEEAGMHDRRQRKEVVDQMAAVLILQNYLDLQRKE
core_gene_5_DSM_20074	MRLLGLDVGSKTIGVAVSDPLGITAQSVMTIPIDEDRHNFGMRSLKKLVREYEANGFVLGLPKNMDGTAGRSVSRSKAMGERLEQKFGLPVYYDDERLTTVASERILVEEAGMHDRRQRKEVVDQMAAVLILQNYLDLQRKE
core_gene_5_DSM_20079	MGLDVGSKTVGVAISDELGITAQKLETIQIDETKYNFGMRPLKKLVRQYDVDGFVLGLPKNMDGTSGNSVARSKAYGKRLEEKFNLPVYYSDERLTTIESRRVLIEDAGMHDRKKRKQVIDQMAAVLILQNYLDLHRKD
core_gene_5_DSM_20081	MRLLGLDVGSKTIGVAVSDPLGITAQSVMTIPIDEDRHNFGMRSLKKLVREYEANGFVLGLPKNMDGTAGRSVSRSKAMGERLEQKFGLPVYYDDERLTTVASERILVEEAGMHDRRQRKEVVDQMAAVLILQNYLDLQRKE
core_gene_5_DSM_20176	MGLDVGSKTVGVAVSDSLGWTSQGVEIIPIDEENGEFGLERVAQLVDKYEVDGFVVGLPKNMNNSLGPRAEASEQYGDRLEKKFKLPVDFEDERLTTVEAQRMLTEEADISRRKRKKVIDKLAAGLILQNYLDRKGKLTRI
core_gene_5_DSM_20178	MRLMGLDVGSRTVGVAISDPLGWTAQGLEIIRINEDKQQFGIARLKELVKQYEVTAFVLGLPKNMNNSIGPRAEKSQAYGDLLKETFGLPVDFIDERLTTVEASRMLIEEADASRKRQKQVIDKVAAQMILQNYLDAKGPLTKQ
core_gene_5_DSM_20183	MRLLGLDVGSKTVGVAASDLLGWTAQGVEIIRINEDDGEFGLDRLSEIIKDKQATGIVIGLPKNMNNTEGPRVEKSREYGDMVKERFNLPVDFIDERLTTVQAERMLVDEANVSRKKRKKVIDKIAAEMILQNYLDAKGKLTRK
core_gene_5_DSM_20184	MRLLGLDVGSRTVGVACSDLLGWTAQGVEIIRINEDKEEFGLDRLGEIIKEKQPTGVVLGLPKNMNNTEGPRVEKSREYGKMVEDRFHLPIDFIDERLTTVQAERMLIDEADVSRKKRKKVIDKIAAEMILQNYLDAKGKLTRN
core_gene_5_DSM_20190	MGRLIGLDVGSKTVGVAVSDLLGWTAQGVEIVPIDEETKTFNLERMAELVAQYQPSGFVLGLPKNMNNTSGPRVEAAEHYGALLKEAFDLPVDYQDERLTTVEAERMLVEEADTSRKKRKKVIDKLAAALILQNYLDRQGPLTKG
core_gene_5_DSM_20196	MGLDVGSRTVGVAVSDLLGWTAQGVEIIRINEDEKEFGIDRMKELVAQFEPTGFVLGLPKNMNNTSGPRVEAAQAYGELLTETFGLPIDFQDERLTTVEAERMLVEEADASRKKRKQVIDKLAAALILQNYLDRKGPLVK
core_gene_5_DSM_20203	MGLDVGSKTVGVAMSDALGWTSQGIEIVKINEDEKEFGLDRIGELIKKYDVNGVVIGLPKNMNNTSGPRVEASKNYGELIKKHFNLPVDFEDERLTTVEAERMLIEQADVSRAKRKKVIDKVAAELILQSYLDRKGKLCNF
core_gene_5_DSM_20249	MRLLGLDVGARTVGVSASDLLGWTAQGVETIHMNEKKEDFGLDRLGEIIEEKKATGIVLGLPKNMNNTEGPRAEKSREYGKMVEEKFNLPVDFIDERLTTVQAERMLIDEANVSRRKRKKVVDKIAAEMILQNYLDAKGKLTRN
core_gene_5_DSM_20253	MRYLGLDVGSKTVGVAVSDPFGWTAQGLEIIQIDEAQKRFGIERVKTLVDQYTVTDFVVGLPKNMNNTIGPRAEAAQAYGRLLTATFALPVHFIDERLTTVEAERMLVDQADASRKKRKQVIDKLAAVMILQNFLDREAQRARD
core_gene_5_DSM_20258	MRLMGLDVGSRTVGVAVSDPLGWTAQGLEIIRINEDKEQFGIARLKELVKQYEVTAFVLGLPKNMNNSIGPRAEKSQAYGELLKTTFGLPVDFIDERLTTVEASRMLIEEADASRKRQKQVIDKLAAQMILQNYLDAKGPLTKQ
core_gene_5_DSM_20285	MGLDVGSKTVGIAVSDALGWTAQGVEIVPINEAQKEFGLDRMKELVAQYEVAGIVVGLPKNMNNTSGPRVDAAKAYGQLMIDTFDLPVDYEDERLTTVEAQRMLIEQADTSRKKRKKVIDKLAASLILENYLNRQGKLLNKLK
core_gene_5_DSM_20314	MKLMGLDVGSRTVGVAISDAFGWTAQGVEIIRINEDAEEFGIDRVAELVTELDAGGFVLGLPKNMNNTLGPRAEAAQHYGELLTARFHLPVDFEDERLTTVEAERMLVEEANTSRKKRKKVIDKLAASLILQNYLDRHGKLTQE
core_gene_5_DSM_20331	MGLDVGSKTVGIAVSDALGWTSQGVEIVPINEAQKEFGLDRMKELVAQYEVAGFVVGLPKNMNNTSGPRVDAAKAYGQLMIDTFNLPVDYEDERLTTVEAQRMLIEQADTSRKKRKKVIDKLAASLILENYLNRQGKLLNKLK
core_gene_5_DSM_20332	MRLMGMDVGSRTVGIAVSDQLGWTAQGVEIIPINEDEGEFGISRVKELVSQYEVAGFVIGLPKNMNNTEGPRVEAARNYGKLLTETFGLPIDFQDERLTTVEAERMLIEQADTSRSKRKKVIDKLAASLILENYLNGHGKLIDKLK
core_gene_5_DSM_20335	MRLMGLDVGSKTVGVAISDELGWTAQGVEIIPIDEANENLGLKRVKQLVEDYQVTGFVLGLPKNMNNTLGPRAERSKYYGERLVHKFNLPVDFQDERLTTVEAERMLIEDGNVSRKKRKQVIDKLAAVFILQNYLDAKGKLTQQSN
core_gene_5_DSM_20336	MRLMGMDVGSRTVGISVSDQLGWTAQGVEIVPINEDEEIFGIERVKELVKEYDVVGFVLGLPKNMNNTEGPRVEAARNYGKLLEETFGLPIDFQDERLTTVEAERMLIEKADTSRSKRKKVIDKLAASLILENYLNGHGKLIDRLK
core_gene_5_DSM_20342	MGLDVGSRTVGIAISDPFGWTAQGIETIRINEDEENYGISRVMELVQEYEVSKFVVGLPKNMDNSIGPRAEASMRYAELLKKQIDLPVIFQDERLTTVQAERMLIEQANTSREKRKKVIDKVAAVMILQNYLDGNPN
core_gene_5_DSM_20349	MRILGLDVGSKTVGVAVSDPMGWTAQGVEIIRINEDEQVFGLDRLGEIIKETDAKAVVLGLPKNMNNTEGPRAEASRAYAEMVEERFDLPTDFQDERLTTVQAERMLIEEADVSRKKRKKVIDKIAAEFILQNYLDANGKLTKL
core_gene_5_DSM_20350	MGLDVGSKTVGVAMSDALGWTSQGIEIVKINEDEKEFGLDRIGELIKKYDVNGVVIGLPKNMNNTSGPRVEASKNYGELIKKHFNLPVDFEDERLTTVEAERMLIEQADVSRAKRKKVIDKVAAELILQSYLDRKGKLCNF
core_gene_5_DSM_20403	MGLDVGSRTVGIAVSDELGWTAQGVEIIKINEEEAIFGIERVKELVEKYDVCGFVLGLPKNMNNTLGPRAEASKAYGELLIETFGLPIDFQDERLTTVEAERMLVEQADASRKKRKKVIDKLAASLILQNYLDASGKLLAEIKK
core_gene_5_DSM_20405	MERILGLDLGSRTCGIAVSDSLGMLAHGVETYRFSEGAYKKCAYRVKALVEEYGIHKIVLGLPKHMNGDLGERAQISIHFKEVLENMMDVEVILEDERLTTVIATNNLIFGDVSRKKRKKVVDKMAAVEILQGYLDRIGRQ
core_gene_5_DSM_20410	MGRLLGLDVGSKTVGVAVSDVLGWTAQGVEIIPIDEDNNEFGMDRMTELVKEYQPSGFVLGLPKNMNNTSGPRVEAAQAYGELLKENFGLPIDFQDERLTTVEAERMLIEEADTSRKKRKKVIDKLAAALILQNYLDRKGSLVN
core_gene_5_DSM_20444	MGLDVGSKTVGIAISDLLGWTAQGIEIIPIDEDNEEFGIERVKELVQQYEISGFVVGLPKNMNNTSGPRVEASKKYGELLKETFGLPIDFQDERLTTVAAERMLVEQADTSRKKRKKVIDKLAAGLILQNYLDKKGPLLQN
core_gene_5_DSM_20451	MGLDVGSRTVGVAISDALGWTAQGIEIVRINEDEKEFGLDRIGELIKEYDVQRVVIGLPKNMNNTEGPRVKASKRYGKMVKAFFHLPVEFQDERLTTVEAERMLIEKADVSRTKRKKVIDKVAAELILQGYLDKNMQ
core_gene_5_DSM_20452	MARLMGLDVGSRTVGVAVSDELGWTAQGVEIVRINEDEEQFGIERIAELVLKYDIKGFVLGLPKNMNNTLGPRAEASKNYGKLLEERFALPVDFCDERLTTVEAERMLVEQADTSRKKRKQVIDKLAAGLILQNYLDSKGKLLSEL
core_gene_5_DSM_20505	MRLLGLDIGTKTVGVAISDPFGWTAQGLEIIPIDSEKGNLGLGRVKKLVAEHEVTGFVLGLPKNMNNTEGPRVAACRDYAERLKAKFGLPVDFIDERLTTVSAYRILIDEADVSRKQQKKVIDKMAAQFILQNYLDSKGKLTQE
core_gene_5_DSM_20509	MGLDVGSKTVGVAVSDLLGWTAQGVEIIPIDEEAGVFGLDRVQELVAEHEVVGFVLGLPKNMNNTLGPRAEAAQAYGQMLATKFNLPIDFQDERLTTVEAERMLVEQADASRKKRKQVIDKLAASLILQNYLDAKGKLLSEI
core_gene_5_DSM_20515	MRLMGLDVGSRTVGVAMSDMLGWTAQGIEIIPINEDEKEFGIDRVKEIVAQYDVTGFVVGLPKNMNNSLGPRAEAAKNYGDLLKATFGLPYDFQDERLTTVEAERMLVEQADVSRKKRKKVIDKLAADLILQNYLDRKGPLTQEK
core_gene_5_DSM_20531	MRLLGLDVGSKTVGVAVSDELGITAQKLETIQIDETKYNFGMHPLKKLVRQYDPEGFVLGLPKNMDGTSGSSVARSKAYGKRLEEKFGLPVYYSDERLTTIESRRVLVEDAGIHDRKKRKQVIDQMAAVLILQNYLDLHRKD
core_gene_5_DSM_20533	MRLLGLDVGSKTVGVAVSDQLGIIAQGVEIIPIDEETENFGMRRMKKLVREYEVDGFVVGLPKNMNNTVGERALKAESYGKRLATKFGLPVFYNDERLTTVQAERMLIEEGNVRREDRELVIDKLAATLILQNYLDQQRNGVN
core_gene_5_DSM_20534	MRLLGLDVGSKTVGVAVSDQLGIIAQGVEIIPIDEETENFGMRRMKKLVREYEVDGFVVGLPKNMNNTVGERALKAESYGKRLATKFGLPVFYNDERLTTVQAERMLIEEGNVRREDRELVIDKLAATLILQNYLDQQRNGVN
core_gene_5_DSM_20555	MGRLMGLDVGSRTVGVAVSDMLGWTAQGVEIVQINEDEQEFGLDRIAELVKENEVVGFVLGLPKNMNNTSGPRVEAAKAYGELLKEKFNLPIDFIDERLTTVEAERMLVEQADASRKKRKKVIDKLAASLILQNYLDARGKLLKELN
core_gene_5_DSM_20557	MRLLGLDVGSKTVGVAISDELGLTAQKLETISIDETRHNFGMKAIKKLVREYDVTGFVLGLPKNMDGSDGVSVSRSKNYGKRLEDKFSLPVAYSDERLTTIEADRVLIEEAEIHDRKKRKEVIDQMAAVLILQNYLDLKRRNTDGSNN
core_gene_5_DSM_20571	MGLDVGSKTVGVAMSDALGWTSQGIEIVKINEDEKEFGLDRIGELIKKYDVNGVVIGLPKNMNNTSGPRVEASKNYGELIKKHFNLPVDFEDERLTTVEAERMLIEQADVSRAKRKKVIDKVAAELILQSYLDRKGKLCNF
core_gene_5_DSM_20584	MRLLGLDVGSKTVGVAISDELGITAQKLETIQIDESRYNFGMRPLKKLVRQYEVDGFVLGLPKNMDGTSGSSVARSKAYGKRLEEKFGLPVHYSDERLTTIESRRVLVEDAGIHDRKKRKQVIDQMAAVLILQNYLDLHRKD
core_gene_5_DSM_20586	MRVLALDIGEARIGIATSDVTGRIASPVKVLPAQEVLSGARSFRMILEDYEPELLVCGRPKTMTGEDGPQAQHVMDQAQQIAKACGLALEFVDERLSSCEAKRILREQGLSEKSMRGKVDMVAASLFLQSWLDAQAVLNTQDAQDTQDIQVTQDAQAAWQ
core_gene_5_DSM_20587	MGLDVGSKTVGVAVSDLLGWTSQGVEIIQIDEDNKEFGLDRVAELVKKYQVDGFVVGLPKNMNNTLGPRVDASEQYGKRLEDKFHLPVDYEDERLTTVEAQRMLTEEADISRAKRKKVIDKLAAGLILQNYLDRKGKLTKI
core_gene_5_DSM_20593	MSIFGLDVGSKTVGVAVSDPLGWTAQGLEIIAIDEDAKEFGMNRMQELVKEHQPTGFLLGLPKNMNNTLGPRAEAAQAYGELLQAKFNLPIDFQDERLTTVEAERMLVEEADTSRVKRKQVIDKLAAALILQNYLDRKGPLVDSSGSRMTFD
core_gene_5_DSM_20602	MARLMGLDVGSRTVGVAVSDELGWTAQGVEIVRINEDEEQFGIDRIAELVLEYDVKGFVLGLPKNMNNTLGPRAEASKNYGKLLEERFALPVDFCDERLTTVEAERMLVEQADTSRKKRKQVIDKLAAGLILQNYLDSKGKLLSEL
core_gene_5_DSM_20605	MIQRLMGLDVGSKTVGVAVSDLLGWTAQGVEIIPIDEDNQQFGLERIKTLAKKYQIGGFVIGLPKNMNNTEGPRVEAAKIYGELLKKEIGLPIDFQDERLTTVEAQRMLIEQADTSRRKRKKVIDKVAAGLILQSYLDRRGSLVKD
core_gene_5_DSM_20623	MGLDVGSKTVGIAISDPFGWTAQGIEIIRINEAEEKYGLDRVVELAKEYEVSKFVVGLPKNMNNSIGPRAEASMHYAELLKKELDLPIEFQDERLTTVQAERMLIEQANTSRSKRKKVIDKVAAVMILQNFLDGNRN
core_gene_5_DSM_20634	MGLDVGSKTVGIALSDPLGWTAQALEIIRIDEDNEVFGIERVAELVQQHQVGGFVLGLPKNMNNTEGPRVVAAQHYGELLTKEFGLPIDYQDERLTTVEAQRMLVEEADTSRRKRKKVIDKLAASLILQNYLDRHGKLTQEL
core_gene_5_DSM_20653	MGLDVGSKTVGIAVSDQLGWTAQGVEIVRINEDEEVFGLDRVVELAKEKQVVGFVIGLPKNMNNTCGPRVEAAQKYGKMLQAKINLPIDFQDERLTTVEAQRMLIEEADASRKKRYQVIDKLAATLILQNYLDRKGKLLDLLK
core_gene_5_DSM_20655	MGLDVGSKTVGVAVSDQLGWTAQGVEIVRINEDEEVFGLDRVVELAKEKQVVGFVIGLPKNMNNTCGPRVEAAQNYGKMLQAKINLPIDFQDERLTTVEAQRMLIEEADASRKKRYQVIDKLAATLILQNYLDRKGKLVDLLK
core_gene_5_DSM_20690	MGLDVGSRTVGVAISDALGWTAQGIEIVKINEDEKDFGLDRIGELIQQNDVTQVVIGLPKNMNNTSGPRVKASKRYGKMVRAKFHVPVAFEDERLTTVEAERMLIEKADVSRAKRKKVIDKVAAELILQGYLDRQSSNK
core_gene_5_DSM_20719	MRLMGFDVGSRTVGIAVSDLLGWTAQGVEIIRINEDVAEFGLERVQELVDKYQVTGFVLGLPKNMNNSIGPRALKAQEYGAMLSELFPEIPVDYIDERLTTVQAERMLVEQADTSRKKRKQVIDKLAAVMILQNYLDAHGRLTQG
core_gene_5_DSM_20722	MGLDVGSRTVGIAISDPFGWTAQGIETIRINEDEENYGISRVMELVQEYEVSKFVVGLPKNMDNSIGPRAEASMRYAELLKKQIDLPVIFQDERLTTVQAERMLIEQANTSREKRKKVIDKVAAVMILQNYLDGNPN
core_gene_5_DSM_20730	MGLDVGSRTVGIAISDPFGWTAQGIETIRINEDEENYGISRVMELVQEYEVSKFVVGLPKNMDNSIGPRAEASMRYAELLKKQIDLPVIFQDERLTTVQAERMLIEQANTSREKRKKVIDKVAAVMILQNYLDGNPN
core_gene_5_DSM_20749	MGVAVSDELGYTAQKIETIPIDETKYNFGMRPLKKVVRKYDPEGFVLGLPKNMNGTSGPSVARSKAYGERLKKKFGLPVYYSDERLTTVESNRVLIEEAGIHDRKKRKKVVDQMSAVLILQNYLDLHRKD
core_gene_5_DSM_21051	MGLDVGSKTVGVAISDPLGWTAQGIEIVAINEDEKEFGIERIKELVKKYEVKGFVLGLPKNMNNTSGPRVDASRNYGSLLEKTFALPVDYQDERLTTVEAERMLVEQADTSRKKRKKVIDKLAAGLILQNYLDRKGPLLRNN
core_gene_5_DSM_21115	MKLMGLDVGSRTVGVAVSDVFGWTAQGVEIVRINEDEEQFGIDRIAELVKEHDAGGFVLGLPKNMNNTLGPRAEAAQHYGELLTERFHLPVDFEDERLTTVEAERMLVEEANTSRKKRKKVIDKLAASLILQNYLDRHGKLTQE
core_gene_5_DSM_21116	MGLDVGSRTVGVAVSDLLGWTAQGIEIIPINEMDEEFGIERVKELVEQYEVSGFVLGLPKNMNNTSGPRVVASQNYGELLKRTFGLPVDFQDERLTTVAAERMLVEQADTSRKKRKKVIDKLAAGLILQNYLDRKGPLLDK
core_gene_5_DSM_21376	MGLDVGSKTVGVAVSDPLGWTAQGIEIVAINEEKKEFGIERVKELVKKYEVTGFVLGLPKNMNNTSGPRVEASHNYGSLLEETFGLPVDYQDERLTTVEAERMLVEQADTSRKKRKKVIDKLAAGLILQNYLDRKGPLLSDN
core_gene_5_DSM_21401	MRLLGLDVGSKTVGVAISDPLGITAQELETIKIDESKYSFGMRQLRKIVRKYDVEGFVLGLPKNMDGSSGHSVERSKQYGERLKEKFDLPVYYMDERLTTVQADRILVQEAGVHDRIERKKVIDQMAAVLILQNYLEATRKDN
core_gene_5_DSM_21775	MKLMGLDVGSRTVGIAISDALGWTAQGIEIIRINEDEEVFGLDRVGELVASHEVGGFVVGLPKNMNNTLGPRAEASQRYGQMLTDRFHLPVDFEDERLTTVEAERMLVEQADTSRKKRKRVIDKLAAGLILQNYLDRHGKLTREK
core_gene_5_DSM_22301	MGLDVGSRTVGVAVSDELGWTAQGVEIVKINEDQKEFGLDRVSELVKQYDVGGFVVGLPKNMNNTSGPRVDAAKAYGQLMIDTFDLPVDYQDERLTTVEAQRMLIEQADTSRKKRKKVIDKLAASLILENYLDRHGKLLNNLK
core_gene_5_DSM_22408	MGLDVGSKTVGIAVSDLLGWTAQGVEIIPINEEEAEFGIERLRELVKEYDVAGFVVGLPKNMNNTLGPRVEASQAYGKLISEEFNLPVDYQDERLTTVEAERMLVEQADTSRKKRKKVIDKLAAGLILQNYLDRKGKLMSQI
core_gene_5_DSM_22467	MKLMGLDVGSRTVGIAISDALGWTAQGIEIIRINEDEEIFGIDRVAELVQEHEVGGFVVGLPKNMNNSLGPRAEASKRYGEMLTERFHLPVDFEDERLTTVEAERMLVEQADTSRRKRKKVIDKLAAGLILQNYLDRHGKLTREK
core_gene_5_DSM_22689	MKIMGLDVGSKTVGVAISDALGWTAQGIEIIPINEVDHQFGLDRVGELINDYQVSKVVVGLPKNMNNTMGPRVKASKRYGKMIQARFHLPVDYEDERLTTVEAERMLIEKADVSRAKRKKVIDKVAAELILQGYLDRNHQ
core_gene_5_DSM_22696	MKLMGLDVGSRTVGVAVSDAFGWTAQGVEIVRINEDEGVFGLDRIGELAKEHSVGGFVLGLPKNMNNTIGPRAEAAQRYGDMLTERFGLPIDFIDERLTTVEADRMLVEQADVSRKKRKKVIDKLAAALILQNYLDAHGKLTK
core_gene_5_DSM_22697	MGVAISDPLGWTAQGLEIIRINEDKEEFGLARVAELVTQYEVTNFVVGLPKNMNNTEGPRVEKSKAYGQMLADRFKLPVAYTDERLTTVEASRMLIEEADASRKRQKQVIDKLAAQLILQNYLDLHSR
core_gene_5_DSM_22698	MRLLGLDVGSKTVGVAVSDLLGWTAQGLEIIPIDEEHGNLGMGRLKQLVAKYQPDGFVLGLPKNMNNTAGPRVTQTKAYAERLVKKFHLPVDFIDERLTTVSAYRVLIDEADVSRREQKQVIDKMAAQFILQNYLDARGKLTQQD
core_gene_5_DSM_23026	MRLMGLDVGSRTVGIAVSDSLGWTSQGVEIIRINEDEEEFGIERVKELVKKYEVVGFVVGLPKNMNNSEGPRVDAARAYGKLLEDTFELPVDYQDERLTTVEAERMLVEQADTSRAKRKKVIDKLAASLILENYLNGHGKLLNELK
core_gene_5_DSM_23037	MGLDVGSKTVGIAISDPFGWTAQGIEIIPINESESIFGFDRVEELMKDYEVEKFVVGLPKNMNNTIGERAEKSQEYGKKLEELFNKPVVYVDERLTTVQAERMLIEQADTSRRKRKQVIDKLAASLILQNYLDMQL
core_gene_5_DSM_23365	MRLMGLDVGSRTVGVAMSDLLGWTAQGVEIIRINEDEEQFGIDRVKELVSQYEVTGFVLGLPKNMNNSLGPRAEAAQNYGELLKATFDLPVDFEDERLTTVEAERMLVEEADTSRKKRKQVIDKLAASLILQNYLDRQGPLTK
core_gene_5_DSM_23829	MGLDVGSRTVGVSVSDLLGWTAQGVEIISINEDEEEFRLDRVAELVDKYEVTGFVLGLPKNMNNTSGPRVDAAIAYGEMLKDKFGLPVDYEDERLTTVEAERMLIEQADTSREKRKKVIDKVASELILQSYLDRKGKLVK
core_gene_5_DSM_23907	MRLIGLDVGSKTVGVAISDELGIIAQRLMTIEIDESRHNFGMRTLKKLVREYEPEAFVLGLPKNMDGSSGESVQRSQNFGEKLTAKFGLPVHYCDERLTTIESQRILVEEAGMHDRKKRKEVVDQMAAVLILQSYLDSNRKD
core_gene_5_DSM_23908	MRLIGLDVGSKTIGVAISDELGISAQKLETIAIDETRHNFGMRSLKKIVREYNPEAFVLGLPKNMDGSSGVAVERSKAMGERLKAKFGLPIYYCDERLTTIESKRVLVEEAGVHDRKKRKEVIDQMAAVLILQTYLDLNRKD
core_gene_5_DSM_23910	MRLLGLDVGSKTVGVAVSDPLGITAQEVETIPIDESKFNFGIKRIKRLVREYEIDGFVLGLPKNMDGSDGPSVARSKSYGERLTKKFSLPVYYNDERLTTKQADRLLIQEAGIHDRTKRKKVIDQMAAVLILQNYLDKTRKD
core_gene_5_DSM_23927	MRLMGLDVGSRTVGVAMSDPLGWTAQGVEIIRINEDEGKFGIDRVAELAKEYDVTGFVIGLPKNMNNSLGPRAQKAQEYGAMLEDALHLPIDFVDERLTTVEASRMLVEEADASRKKQKQVIDKLAAQMILQTYLDQKGRLLSE
core_gene_5_DSM_24301	MGLDVGSRTVGVAISDPLGWTAQGLEIIRINEDEAIFGLDRVAELVAQYEVTGFVLGLPKNMNNTQGPRAEKAREYGQMLVDKFGLPIDFVDERLTTVEASRMLIEQADASRKRQKQVIDKLAAQMILQGYLDGKGKLTKE
core_gene_5_DSM_24302	MKLMGLDVGSKTVGVAMSDAFGWTSQGIEIIPIDEENQEFGLDRVTELVEQYGVQGFVVGLPKNMNNSLGPRAEASQQYAEKLTKLFNLPVDFEDERLTTVEAERMLVEKADVSRKKRKKVIDKVAAGLILQNYLDRKGKLTQK
core_gene_5_DSM_24716	MRLLGLDVGSRTVGVACSDLLGWTAQGVEIIRINEDKEEFGLDRLGEIIKERQPTGIVLGLPKNMNNTEGPRVVKSREYGQMVEDRFHLPTDFIDERLTTVQAERMLIDEADVSRKKRKKVIDKIAAEMILQNYLDAKGKLTRN
core_gene_5_DSM_26046	MRLLGLDVGSKTIGVAVSDPLGITAQAVMTIPIDEDRHNFGMRSLKKLVREYEADGFVLGLPKNMDGTAGRSVSRSKAMGERLEQKFGLPVYYDDERLTTVASERILVEEAGMHDRRQRKEVVDQMAAVLILQNYLDLQRKE
core_gene_5_DSM_26202	MGLDVGSRTVGVAISDPLGWTAQGLEIVRINEDQEEFGIDRIQELVKQYQIIGFVVGLPKNMNNSSGPRVDAAKNYGKLLKTTFDLPIEYQDERLTTVEASRMLIEEADASRRKQKQVIDKLAASLILQNYLDSHGKLTQEL
core_gene_5_DSM_4864	MGLDVGSKTVGIAVSDPLGWTAQAVEIIPIDEDEEVFGLDRVAELVDKEQVAGFVLGLPKNMNNTEGPRVAASKHYGELLQERFPQIPIDFQDERLTTVEAHRMLVEEADISRAKQKKVIDEVAATFILQSYLDRHGRLVQKLK
core_gene_5_DSM_5007	MGLDVGSKTVGVALSDPLGWTAQGVEIIPIDEENEEFGLSRVSELVKKNQVSGFVLGLPKNMNNTEGPRVDASHHYGDLLIDKFGLPIDYQDERLTTVEAQRMLVEEADTSRQKRKKVIDKLAASLILQNYLDRHGKLTKEL
core_gene_5_DSM_5016	MRLLGLDVGSKTVGVAVSDELGITAQKLETIKIDETKYNFGMRPLKNLVRKYDIDGFVLGLPKNMDGSSGGSVARSKAYGKRLEEKFGLPVYYSDERLTTVESQRVLVEDAGIHDRKKRKQVIDQMAAVLILQNYLDLHRKD
core_gene_5_DSM_5622	MRLMGLDVGSRTVGVAVSDPLGWTAQGLEIIRINEDKEQFGIARLKELVKQYEVTAFVLGLPKNMNNSIGPRAEKSQAYGELLKTTFGLPVDFIDERLTTVEASRMLIEEADASRKRQKQVIDKLAAQMILQNYLDAKGPLTKQ
core_gene_5_DSM_5661	MKRLIGLDIGSKTVGVAVSDELGISAQRLETITIDEDRHNFGIKSLKKIVREYDPEAFVLGLPKNMDGTSGHSVERSKAYGKRLEDKFGLPVYYDDERLTTIESRRVLVEEAGMHDRKKRKEIIDQMAAVLILQNYLDLHRKD
core_gene_5_DSM_5705	MGLDVGSRTVGVAISDALGWTAQGIEIIRINEDEEQFGLDRVGELAEQYDVSGFVLGLPKNMNNSLGPRAEASKKYGEMLTQKFQLPIDFEDERLTTVEAERMLVEQADTSRRKRKKVIDKLAAGLILQNYLDRNGKLLKAK
core_gene_5_DSM_5707	MGLDVGSKTVGVAISDQLGWTSQGVEIISIDEDNKEFGLDRVSELVEKYQVDGFVVGLPKNMNNSLGPRAEASEQYGKRLEEMFHLPVDFEDERLTTVEAQRMLTEEADVSRAKRKKVIDKLAAGLILQNYLDRNGKLTKI
core_gene_5_DSM_5837	MRLLGLDVGSKTVGIAVSDPLGWTAQAVEIIPINEDEEIFGIDRVAEIVKQRQVAGFVVGLPKNMNNTEGPRVEASHHYGELLKKRFPSIPVDFQDERLTTVEAHRMLVEEADISRAKQKKVIDEVAATFILQSYLDRHGKLVQVLK
core_gene_5_DSM_6035	MGLDVGSKTVGIAVSDPLGWTAQAVEIIPIDEDEEVFGIDRVAELVSKEQVAGFVLGLPKNMNNTEGPRVDASKHYGGLLKKRFPNIPVDYQDERLTTVEAHRMLVEEADISRAKQKKVIDEVAATFILQSYLDRHGRLVQKLK
core_gene_5_DSM_6629	MRLIGLDVGSKTVGVAVSDELGYTAQKLETIQIDESKFNFGMRSIKKLVREYDPEGFVLGLPKNMDGTDGASVTRSKAYGKRLEDKFGLPVYYSDERLTTIESRRVLIEEAGIHDRKKRKEVIDQMAAVLILQNYLDLHRKD
core_gene_5_DSM_7084	MALDIGEVRVGIAASDASGAVASPVRVLPAQEVLSCSRTFRRILEDYEPDVLVCGRPLTMAGEDGPQADRVMGQARRIATSCDLPLEFADERLSSQEAKRILREEGYSERDMRGRVDMVAASLFLQAWLDARKA
core_gene_5_DSM_7090	MRVLALDIGDARVGIAVSDPDGRIASPVCVLPAQEVFSHARSFRSVLEDWEPELLVCGKPLTLSGEEGPQAQKIMEQAKKIADRTGLPVELTDERLSSSEAKRILRAQGLSEKTMRGKVDMVAASLFLQAWLDRSATEGE
core_gene_5_DSM_8475	MGLDVGSKTVGIAVSDPLGWTAQAVEIIPIDEDNEVFGIDRVAELVAKEQVAGFAVGLPKNMNNTEGPRVEASKHYGDLLAQRFPDIPIDFQDERLTTVEAHRMLVEEADISRAKQKKVIDEVAATFILQSYLDRHGRLVQKLK
core_gene_5_IMSNU_11154	MRILGLDVGSRTVGVAVSDPMGWTAQGVEIIRINEDEKEFGLERLGEIIKDKQAKGVVLGLPKNMNNSEGPRAEASRLYAKMVQDKFNLPIDFQDERLTTVQAERMLIEEANISRKKRKQVIDKIAAEFILQNYLDANGKLTK
core_gene_5_JB16	MRILGLDVGSRTVGVAVSDPMGWTAQGVEIIRINEDEEQFGLDRLGEIIKEKQANGVVLGLPKNMNNSEGPRAKAARDYAKMVTEKFNLPTDFQDERLTTVQAERMLIEEADVSRKKRKQVIDKIAAEFILQNYLDANGKLTK
core_gene_5_JCM_15530	MGFDVGSRTVGIAVSDLLGWTAQGVEIIPIKEEDGEFGIDRVKELVSQYEVTGFIVGMPKNMNNSMGPRAEAAKNYGDLLTTTFDLAVDFQDERLTTVEAERMLVEEADTSRKKRKKVIDKLAAALILQNYLDRKGPLTIEK
core_gene_5_JCM_15951	MRLLGLDVGSRTVGVACSDLLGWTAQGVEIIRINEDKEEFGLDRLGEIIKEKKPTGIVLGLPKNMNNTEGPRVEKSREYGKMVEDRFNLPIDFIDERLTTVQAERMLINEADVSRKKRKKVIDKIAAEMILQNYLDAKGKLTQN
core_gene_5_JCM_16448	MKLMGLDVGSRTVGIAISDALGWTAQGVEIIPINEEEKVFGLDRVAELVKEHDVQGFVVGLPKNMNNSLGPRAAASQHYGEMLTDQFGLPVDFEDERLTTVEAERMLVEQADTSRRKRKKVIDKLAAGLILQNYLDRHGKLTREK
core_gene_5_JCM_17158	MRLMGLDVGSRTVGVAMSDPFGWTAQGLEIIRINEDKGEFGIARVRELVTQYEVTGFVVGLPKNMNNSLGPRAEKSQEYGERLATEFGLPVDYTDERLTTVEASRMLIEEADASRKRQKQVIDKLAAQMILQNYLDAKGKLTRA
core_gene_5_JCM_17355	MRLLGLDVGSRTVGVACSDLLGWTAQGVEIIRINEDKEEFGLDRLGEIIKEKQPTGIVLGLPKNMNNTEGPRVEKSREYGKMVEERFHLPIDFIDERLTTVQAERMLIDEADVSRKKRKKVIDKIAAEMILQNYLDAKGKLTRN
core_gene_5_KCTC_13174	MGLDVGSKTVGVAVSDQLGWTAQGVEIIKIDEENEQFGLERVAELVDQYEVTGFVVGLPKNMNNTLGPRVDASQAYGERLKGRFGFPVDYQDERLTTVEAERMLVEQADASRKKRKKVIDKLAASLILQNYLDGHGKLLQNL
core_gene_5_KCTC_3527	MRILGLDVGSRTVGVSVSDPMGWTAQGVEIIRINEDEKEFGLKRLGEIIKEKQAKSVVVGLPKNMNNSEGPRAEAARNYAKMVEEHFELPTDFQDERLTTVQAERMLIEEADVSRKKRKQVIDKIAAEFILQNYLDANGKLTK
core_gene_5_KCTC_3537	MRILGLDVGSRTVGVAVSDPMGWTAQGVEIIRIDEAAKEFGLERLGEIIQETKAKGVVLGLPKNMNNTEGPRAQAARDYAKMVEDNFGLSTDFQDERLTTVQAERMLIEEADVSRKKRKKVIDKIAAEFILQNYLDRNGKLTK
core_gene_5_KCTC_3773	MRILGLDVGSRTVGVAVSDPMGWTAQGVEIIRINEDEAEFGLERLGEIIKAKQVKGVVLGLPKNMNNSEGPRAEAARRYAKMVEETFGLPTDFQDERLTTVQAERMLIEEADISRKKRKQVIDKIAAEFILQNYLDANGKLAK
core_gene_5_KM20	MGWTAQGVEIIRINEDEKEFGLARLGEIIKEKQAKGVVVGLPKNMNNSEGPRAEAARQYAQMVEDQFNLPTDFQDERLTTVQAERMLVEEADVSRKKRKQVIDKIAAEFILQNYLDANGPLTK
core_gene_5_LMG_11984	MKLMGLDVGSRTVGIAISDALGWTAQGVEIIRIDEESEVFGLDRVAELVAEHDVDGFVVGLPKNMNNSLGPRAAASKRYGEMLTERFHLPVDFEDERLTTVEAERMLVEQADTSRRKRKKVIDKLAAGLILQNYLDRHGKLTREK
core_gene_5_LMG_18811	MRILGLDVGSRTVGVSVSDPMGWTAQGVEIIRINEDENEFGLQRLGEIIKEKQAKSVVVGLPKNMNNSEGPRAEAARNYAKMVEERFELPTDFQDERLTTVQAERMLIEEADVSRKKRKQVIDKIAAEFILQNYLDANGKLTK
core_gene_5_LMG_22464	MGVAVSDELGITAQKLETIKIDETKYNFGMRPLKKLVRQYEVDGFVLGLPKNMDGTSGASVARSKAYGKRLEEKFGLPVHYSDERLTTIESRRVLVEDAGIHDRKKRKQVIDQMAAVLILQNYLDLHRKD
core_gene_5_LMG_23699	MRLLGLDVGSRTVGVACSDLLGWTAQGVEIIRINEDKEEFGLDRLGEIIKEKKPTGIVLGLPKNMNNTEGPRVEKSREYGKMVEDRFNLPIDFIDERLTTVQAERMLINEADVSRKKRKKVIDKIAAEMILQNYLDAKGKLTQN
core_gene_5_LMG_26013	MKLMGLDVGSRTVGVAVSDIFGWTAQSVEIVRINEDEEEFGIDRIAELVKEHETKGFVLGLPKNMNNSLGPRAEASKHYGDLLTARFHLPVDFEDERLTTVEADRMLVEEANVSRKKRKKVIDKLAAGLILQNYLDRHGKLTQE
core_gene_5_LMG_7760	MFARILGLDVGTKTVGVSVSDLLGMTAQPVETIKIDSEAGELGFERLGVLIKEYKPEKVVLGLPKHMNGDEGIRAEASRDYGTKLANEFGLEVAYQDERLTTAQAEKVLIDGGVRRKDRKKSIDKLAAVLILQNYLDAHALKL
core_gene_5_NBRC_103219	MGLDVGSKTVGVAVSDQLGWTAQGVEIIKIDEENEQFGLERVAELVDQYEVTGFVVGLPKNMNNTLGPRVDASQAYGERLKGRFGFPVDYQDERLTTVEAERMLVEQADASRKKRKKVIDKLAASLILQNYLDGHGKLLQNL
core_gene_6_4882	MIQVFNTLTREKEVFKSITPGKINMYVCGPTVYNYIHIGNARSAIAFDTVRRYFEYRGYDVNYVSNFTDVDDKIINRAQEEGISEMAVANKYADAFHEDTLPLNIKPATVRSRATEVIPEIIAFVQDLVNEGYAYEVEGDVYFRAKKFKGYGILAHQDLAEMEANAAGRLDDEETARKEDPIDFAVWKSQENPDVISWPSPWGNGRPGWHIECSVMAQKYLSDTIDIHGGGIDLAFPHHTNEIAQSEAHTGQRFVNYWMHNGFVNVDNEKMSKSLGNFTTLHDLLANYDDPMAIRYLLATTQYRRPINYAEETLAQARAELDRIRTGYRNLEFRLTSAISGHDNVIDQEVNRQQQAFETAMDDDFNAQNAIAAVFELVTLANTYAESDTVKQSSGNQLL…
core_gene_6_AS1.2696	MIKLYNTMTRSKEVFKPLVDQQVSMYVCGPTVYNYIHIGNARSVIAFDTIRRYLEYRGYQVRFVSNFTDVDDKMIKAAQAENITVPELAERYIAAFKEDVQALNVEPATVNPRATENITDIIAFVADLIEKDYAYVVEGNVYYRARRFKNYGALSHQNIDELEQGASQHINDEETMQKEDPIDFALWKAAKPGEIAWKAPWGKGRPGWHIECSVMSTKYLGDTFDIHGGGEDLQFPHHENEIAQSEARTGVQFARYWMHNGFVTVGDDNEKMSKSLGNFVTVHDLIKQVNPQVLRFLMSTTQYRKPIQYTETSLQDAKNNLEKLQNAYVNLNYRLQTANGAADPAVDQQAAALQADFVAAMDDDFNAQNGITVVYEFARLINVYSEQATVNHEQIARLA…
core_gene_6_ATCC_19254	MIYVYNTLSREKEVFKPITAGKIKMYVCGPTVYNYIHIGNARSAIAFDTVRRYFEYRGYEVNYVSNFTDVDDKIINRAQEEGISELEVANKYADAFDEDTLPLNIKPATVRSRATEVIPEIIEFVKDLIDKGYAYESEGDVYFRAKKFKGYGILAHQDLAEMEANAAGRLNDEETIRKEDPIDFAVWKNEPREGVISWSSPWGNGRPGWHIECSVMAQKYLSNTIDIHGGGIDLAFPHHTNEIAQSEARTGQKFVNYWMHNGFVNVNNEKMSKSLGNFTTLHDMLATYDDPMVIRYLLTTTQYRRPINYEASTLEQARLELERIRTAYRNLMFRAETSEPGGNEDVETLIEVQKKAFDQAMDDDFNTPNALAAIFELVSIGNTYTERNTVKVDTVQHLL…
core_gene_6_ATCC_27304	MIQLYNTLTNEKEDFTPLSPGQITMYVCGPTVYNYIHIGNARSAIAFDTIRRYFEYRGFHVNYVSNFTDVDDKIIAASKKLKITPREVSDKYIKAFYEDTDALNIKRATLNPRVMDTMDDIINFIQVLIAKGYAYESQGDVYYRARKFANYGQLSGQSIDELEQGASQRLNDDEIQKKEDPLDFALWKAAKKDEIFWKSPWGNGRPGWHIECSVMATKLLGDTIDIHAGGQDLEFPHHENEIAQSEAKTGKKFANYWLHNGFVTIGEDEEKMSKSLGNFITVHDIVKKVNPQVLRFFMATTQYRRPIKYSQANLEDAAANLKKLQGAYDNAAYRLKDAVDAQINGESKKYLAQQKVDFEAAMDDDFNVQNAITVVYDLAKRLNVYSSETQVVKSTLEEF…
core_gene_6_ATCC_27394	MLKVYNSLTNEKEKFEPITPGVVNMYVCGPTVYNYIHIGNARSVVAFDTIRRYLEYCGYQVNYVSNFTDVDDKMINEAKKEGTTVPKLADKYINAYMEDTKALNVKPATVNPRATDNIRDIIAFVVDLIDKGYAYNVNGTVYYRARKFKSYGLLGHENIDDLESGASEHVSSEELAQKEDPIDFALWKKAKPDEISWDSPWGKGRPGWHIECSVMSTKYLGNTFDIHGGGIDLEFPHHENERAQSEAKTDQKIVNYWLHNGFVTVGDDDEKMSKSKGNFVTVHDLLKKDNPQALRFLISTTQYRRPIRFSQQGVDEAATNLQKIQTAFDNLNYRLKDAEAYNDPKLDQEIRQIQADFQDAMDDDFNVQNGIAKVYELAKLGNVYAERPVVFKESIKLLM…
core_gene_6_ATCC_33200	MKVFNTLTRKKEEFKPLVAGKVSMYVCGPTVYNYIHIGNARSVIAFDTIRRYFEYRGYDVNYVSNFTDVDDKMINEAHKEHTTVEKLAERYIKAFMEDTEALNIEPATLHPRATHEIKEIIDFVQDLIDKGFAYEVDGDVYYRARKFPNYGQLSDQNIAELEEGASEHINEEEQSKKEDPIDFALWKAQKEEDEIAWDSPWGKGRPGWHIECSVMSTKYLGDTIDIHGGGQDLEFPHHENEIAQSEAKTGRKFVNYWMHNGFVTVGKKQEKMSKSLHNFVTVHDILKQIDPQVLRFYMSSVQYRRPINYSEDGLKQAETVLKRYQNTLRNLDARLNDENETLEDNGLRDDLTQAKAEFIEAMDDDFNVQNALSIMYDLATTLNNHLQKDQVDKPALKRA…
core_gene_6_ATCC_33323	MIMKVFNTLTRQKEEFKPLVAGKVSMYVCGPTVYNYIHIGNARSVIAFDTIRRYFEYRGYDVKYVSNFTDVDDKMINEARKEHTTVGELADRYIKAFMEDTEALNIEPATLHPRATHEIQEIIDFVQDLIDKGFAYEVDGDVYYRAKKFPNYGQLSDQNIAELEEGASEHINEEEQSKKEDPIDFALWKAQKDDDEIAWDSPWGKGRPGWHIECSVMSTKYLGDTIDIHGGGQDLEFPHHENEIAQSEAKTGKKFVNYWMHNGFVTVGKKQEKMSKSLHNFVTVHDILKQIDPQVLRFYMSSVQYRRPINYSEDGLKQAETVLKRYQNTLRNLDARLMDEQETLEDSILRDNLTQAKAEFIEAMDDDFNVQNALSIMYDLTSNLNTHLQKNQVDKPALK…
core_gene_6_ATCC_53295	MTRQKETFEPITPGVVNMYVCGPTVYNYIHIGNARSAIAFDTIRRYFEYRGYQVKYISNFTDVDDKMINQAKKLNITVPELGDRFIKAFKEDTAALNIEPATANPRATEHIPEIIEFVQDLIDKGYAYPVDGDVYYRAHKFAHYGELSHQDLNELEEGASQHTNDEETARKEDPVDFALWKGAKPGEISWPSPWGAGRPGWHIECSVMSTHYLGDTFDIHGGGEDLTFPHHENEIAQSEAKTGKTFVHYWLHNGFVTVGDENEKMSKSLGNFVTVHDILKTIDPQTLRFFMATTQYRRPIQYSQRNLDTAARNLERLQTSYNNMGYRLKDAEDGNDPKVEQEIRQIIADYNDAMDDDFNVQNGVAEVHDLARLGNVYAERPVVFSGTLTFIRQTLADLL…
core_gene_6_ATCC_8293	MIYVYNTLSREKEVFKPITAGKINMYVCGPTVYNYIHIGNARSAIAFDTVRRYFEYRGYEVNYVSNFTDVDDKIINRAQEEGISELEVANKYADAFDEDTLPLNIKPATVRSRATEVIPEIIEFVKDLIDKGYAYESEGDVYFRAKKFKGYGILAHQDLAEMEANAAGRLNDEETIRKEDPIDFAVWKNEPREGVISWSSPWGNGRPGWHIECSVMAQKYLSNTIDIHGGGIDLAFPHHTNEIAQSEARTGQKFVNYWMHNGFVNVNNEKMSKSLGNFTTLHDMLATYDDPMVIRYLLTTTQYRRPINYEASTLEQARLELERIRTAYRNLMFRAETSEPGGDEDVETLIEVQKKAFDQAMDDDFNTPNALAAIFELVSIGNTYTERNTVKVDTVQHLL…
core_gene_6_ATCC_BAA_1163	MLKVFNTATLKKEEFKPIVPGKITMYVCGPTVYNYIHVGNARSSIAFDTIRRYLLYRGYDVNFVSNFTDVDDKIINRAQEEGVSENAIASKYIKAFYEDTKPLNIIPATTRTRATEVIPDIIEFVSDLIDKGYAYESRGDVYFRVRKAGNYGLLAHENLEDLEVGASGRLDDGALALKEDPLDFALWKNEPRQVIKWDSPWGQGRPGWHIECSVMSTKYLGDTIDIHGGGIDLAFPHHTDEMAQSEAHTGKQFVHYWLHNGFVNVNNEKMSKSLGNFTTVHELLSSYDDPMAIRFLMTATHYRRPINYSSSELERARVELDRIRTAYRRLKNADFKIGDDPQIDQLVSKQTAAFVEAMDDDFNVANALAAIFELVRLANSYVDSGDVKDKSAQEILRQI…
core_gene_6_ATCC_BAA-66	MLQLFNTLTRQKEAFKPIHPGEIGMYVCGPTVYNYIHIGNARSVVAFDTIRRYFEYSGYKVKYVSNFTDVDDKMINTARDEGITVPELADRYIQAFMEDTKALNVEPATLNPRATENIPDIIQFIQGLIDKGYAYAVDGDVYYHTRKFADYGKLSDQNIDELEQGASMHTNNEETERKQDPIDFALWKAQKQPDEIAWQSPWGMGRPGWHIECSVMSTKYLGATFDIHGGGEDLEFPHHENEIAQSEAETGQTFVHYWMHNGFVTIGDDDQKMSKSLGNFVTVHDLVKKVDPQVLRFFIATTQYRKPIRYSEQTLNEAAINLNRLKTAYNNLMYRYRDAQDADNTTIDQQVQDLEAQFKTAMDDDINVQNGMTVIYELAKLINNYVAQDKVAKQTLDTL…
core_gene_6_CGMCC_1.1877	MKVYNTLTRKKEEFKPLVPGQISMYVCGPTVYNYIHIGNARSSIAFDTIRRYLEYKGYKVKYVSNFTDVDDKMINEAHAEETTVPKLAEKFINAFLEDTTALNIEPATLHPRATHEIKEIIAFVQTLIDKGYAYESHGDVYYRAKKFKHYGELSDQNIERLEEGASEHINDEEQNRKEDPIDFALWKAQKEPDEIAWDSPWGKGRPGWHIECSVMSTKYLGDTIDIHGGGQDLEFPHHENEIAQSEAKTGKKFVNYWLHNGFVTVGKDQEKMSKSLHNFVTVHDILKEVDPQVLRFFMASVQYRRQINYSAENLQQAATILDRFKNTLVNINYRLEDDTPSKDSDELAKAIAKTNEKFEVAMDDDFNVQNALTAIYDLLPIVNANANAEKADKKSLKLF…
core_gene_6_CGMCC_1.2437	MIQLKGVVANMLSVFNTLTRQKEPFKPITPGVVKMYVCGPTVYNYIHIGNARSAIAFDTIRRYFEYCGYHVDYVSNFTDVDDKLIKRAAEDHTTVPAVADRFIKAFMEDTTAVNIEPATVHPRASENIPEIIAFVQALIEKGYAYESAGDVYYRARKFKKYGQLSDQRIDDLEVGASQHTADEETDRKEDPIDFALWKAAKPGEISWESPWGAGRPGWHIECSVMSTKYLGDTFDIHGGGQDLEFPHHENEIAQSEAKTGKTFANYWLHNGFVTVGDDNEKMSKSLGNFVTVHDIIKTVDPQVLRFFMATTQYRRPIQYTQANLDEAANNLDKLRNAYRNLTFRLQDATNGTDTAVAEQLQTLITNFGTAMDDDFNVQNGVAAVYELAKLANVYAAKAT…
core_gene_6_DSM_10532	MYNYIHIGNARSSIAFDTIRRYLEYKGYKVKYVSNFTDVDDKMINEARAEGTTVPKLAEKFINAFLEDTTALNIEPATLHPRATHEIKEIINFVQTLIDKGYAYESHGDVYYRAKKFKHYGQLSDQNIEQLEEGASEHINDEEQNRKEDPIDFALWKAQKEPDEIAWNSPWGKGRPGWHIECSVMSTKYLGDTIDIHGGGQDLEFPHHENEIAQSEAKTGKKFVNYWLHNGFVTVGKDQEKMSKSLHNFVTVHDILKEVDPQVLRFFMASVQYRRQINYSAENLQQAATILDRFKNTLVNINYRLEDDTPSEDSSELATAINKTNEEFEAAMDDDFNVQNALTAIYDLLPVINANANAEKADKESLKLFKDKLSAWLLVFGIDTEKLCSQSAGSNDDEI…
core_gene_6_DSM_10550	MLAVKVYNTLTRKKEEFKPLVPGQISMYVCGPTVYNYIHIGNARSAIAFDTIRRYFEYKGYKVKYVSNFTDVDDKMINEAHAEGTTVPKLAEKFIDAFLADTTALNIEPATLHPRATHEIKVIIKFVQTLIDKGYAYEADGDVYYRARKFKHYGELSDQNIEQLEEGASEHINDEEQNRKEDPIDFALWKAQKEPDEIAWDSPWGKGRPGWHIECSVMSTKYLGKTIDIHGGGQDLEFPHHENEIAQSEAETGQKFVNYWLHNGFVTVGKDQEKMSKSLHNFVTVHDILKEVDPQVLRFFMASVQYRRQINYSEENLKQATTILDRFKNTLTNINYRLTDDTASEESAELAQAIDKTEQKFVAAMDDDFNVQNALTAIYDLLPIINANANAEKADKKNL…
core_gene_6_DSM_10551	MYNYIHIGNARSAIAFDTVRRYLEYRGYKVKYVSNFTDVDDKMINAARENHTTVEAIADKYIKAFMQDTAALNISSDVIHPRATQNIPEIIDFVKKLVDKGYAYNVDGDVYFRARKFPSYGALPHINVDQLEIGASQHVSSEEMAKKEDPIDFALWKKSKGDEISWDSPWGKGRPGWHIECSVMSTKYLGKTIDIHGGGEDLIFPHHENERAQSEANTGQTFVNYWMHNGFVTIGDDNEKMSKSLGNFITVHDLLKNLDGQVIRLLMSTTHYRRPIQYSDASVQEASSNLKKIQTAFNNLTYRLHNADEGDDPKTDQEVRQIVADFTDAMDDDFNVQNGIAAVYELAKFANTYSERETVFKLSLQFIINTLRELSGVFGIKLEQTELKDDEIWALIHER…
core_gene_6_DSM_10667	MLSVFNTLTRQKEPFKPITPRVVKMYVCGPTVYNYIHIGNARSAIAFDTIRRYFEYCGYHVDYVSNFTDVDDKLIKRAAEDHTTVPAVADRFIKAFMEDTTAVNIEPATVHPRASENIPEIIAFVQALIEKGYAYESAGDVYYRARKFKKYGQLSDQRIDDLEVGASQHTADEETDRKEDPIDFALWKAAKPGEISWESPWGAGRPGWHIECSVMSTKYLGDTFDIHGGGQDLEFPHHENEIAQSEAKTGKTFANYWLHNGFVTVGDDNEKMSKSLGNFVTVHDIIKTVDPQVLRFFMATTQYRRPIQYTQANLDEAANNLDKLRNAYRNLTFRLQDATSGADAAVSEQLQTLTANFGTAMDDDFNVQNGVAAVYELAKLANVYAAKSTVQKDTLLALQ…
core_gene_6_DSM_11664	MGNDYKEGKEQAVKVFNTLSRKKEEFKPLVPGQISMYVCGPTVYNYIHIGNARSVIAFDTIRRYFEYRGYKVKYVSNFTDVDDKMINEARAENTTVPKLAERYINAYLEDTEALNVEPATLHPRATHEIKEIIAFVKELIAKGYAYEVDGDVYYRAKKFADYGKLSDQNIAQLEEGASEHINDTEQQRKEDPIDFALWKAQKEPDEIAWDSPWGKGRPGWHIECSVMSTKYLGDTIDIHGGGQDLEFPHHENEIAQSEAKTGKKFVNYWLHNGFVTVGKDQEKMSKSLHNFVTVHDIIKEVDPQVLRFFMASVQYRRQINYSEDNLKQAQVILERFKNTLTNINYRLEDDTASQEDAALKQAVAQTKLKFEQAMDDDFNVQNALTAIYELLPVVNANTN…
core_gene_6_DSM_12361	MPLMLRIYNTLTQEKDVFKPIKSRTVGMYVCGPTVYNYIHIGNARSIVAFDTIRRYFEYCGYQVNYISNFTDVDDKLINEAKEENGTVMDIANKYIEAYKEDVDALNVEPATVNPRATDNIDGIIQFVKELVDDGYAYAADGDVYYRARKFNDYGHLSHQSVDDLESGASQHVSEEELSKKEDPIDFVLWKAAKPGEISWDSPWGKGRPGWHIECSVMSTKYLGNTIDIHGGGEDLKFPHHENERAQSEAKTGEKFVNYWMHNGFVTVGDENEKMSKSLGNFVTVHDIVKRVDPQVVRFLMSTTQYRRPIQYNETNLQAAENNLNKLRNAYNNLKYRLSDATDIIDMKLEQEIRQIQADFQDAMDDDFNAQNGIDCVYELAKLGNMYAQKPEVGKDTVN…
core_gene_6_DSM_12744	MLKVWNTLTNRKEEFKPLTPHIVNMYVCGPTVYNYIHIGNARSAIAFDTIRRYLEYQDYTVNYISNFTDVDDKLINEAKEENSTVPAIADKYIQAFYEDTDALNIERATANPRASHNIPEIIDFIQALVDKGYGYAVDGDVYYRTRKFKKYGELSGQNIDDLEQGASQHVTDAETARKEDPIDFALWKAAKPGEISWSSPWGEGRPGWHIECSVMSIKYLGATFDIHGGGQDLEFPHHENEIAQSEARTGHTFARYWLHNGFVTIGEDDEKMSKSLGNFVLARDLLKDNDPQAIRFLMSTTQYRRPIRYSTASLQDAKNNLERLHTAWTNLNYRFASAEAGNSEHVDKQADDIQKAFVTAMDDDFNAQNGITHVYELAKLINTYVEQDVVRIGSLEHLR…
core_gene_6_DSM_13145	MLTIYNTLTRKQEEFKPLHPGVVNMYVCGPTVYNYIHIGNARSAIAFDTVRRYLEFKGYKVNYVSNFTDVDDKMIKAAHEQGITVPQLADKYIKAFMEDTKAINIEPATLHPRATENIPDIIKFIQGLVDKGYAYAKDGDVYYRARKFKHYGQLSGQSIDDLEVGASQHVSADEVDKKEDPMDFALWKAAKPGEINWDSPWGKGRPGWHIECSVMSTKYLAKTIDIHAGGQDLEFPHHENEIAQSEAETGQKFVRYWMHNGFVTIGKDNEKMSKSLHNFITVHDIIKKVDPQVLRFFMATTQYRRPIQYSQDNLVDAQNNLEHIQTAFDNLEYRRQDAVAGNDQTVEDHLDDFKQQFIKAMDDDINVQNGITVVYELVKYANVYAQSSKVHEGAIVAIQ…
core_gene_6_DSM_13238	MLKIFNTLTRQKEEFKPLTPNEVKMYVCGPTVYNYIHIGNARSIVAFDTVRRYLEFLGYKVKFVSNFTDVDDKMIKEANREGITVPEVADRFIKAFYEDIAAINVQKATINPRATDNIQEIIDFVKALIDKGYAYESDGDVFYRARKFQHYGELSDQNIDQLVEGASEHIGETEFDKKQDPIDFVLWKKAKPNEIKWDSPWGEGRPGWHIECSVMSTKYLGDTFDIHGGGQDLEFPHHENEIAQSEAKTGQKFVNYWMHNGFVTVENNEKMSKSLGNFVTVHDLVQKTNPQVLRFFLSSTHYRRPLEYSEKNLQKAADNLEKIKTAYNNLKFRLDGATDETDDIQAKVEQIVADFKAAMNDDFNVQNGLTEIFNLVSLANNYSAQDEVAKTSVELILKT…
core_gene_6_DSM_13273	MIQLKGVVANMLSVFNTLTRQKEPFKPITPGVVKMYVCGPTVYNYIHIGNARSAIAFDTIRRYFEYCGYHVDYVSNFTDVDDKLIKRAAEDHTTVPAVADRFIKAFMEDTTAVNIEPATVHPRASENIPEIIAFVQALIEKGYAYESAGDVYYRARKFKKYGQLSDQRIDDLEVGASQHTADEETDRKEDPIDFALWKAAKPGEISWKSPWGAGRPGWHIECSVMSTKYLGDTFDIHGGGQDLEFPHHENEIAQSEAKTGKTFANYWLHNGFVTVGDDNEKMSKSLGNFVTVHDIIKTVDPQVLRFFMATTQYRRPIQYTQANLDEAANNLDKLRNAYRNLTFRLQDATNGTDTAVAEQLQTLITNFGTAMDDDFNVQNGVAAVYELAKLANVYAAQAT…
core_gene_6_DSM_13335	MKIFNTLSNKKEEFKPQIAGKVNMYVCGPTVYNYIHIGNARSVIAFDTIRRYLEYRGYEVKYISNFTDVDDKMINQARKENVSVADLADRYIKAFVADTTALNIKPATFNPRATEEITDIISFIKVLIAKGYAYVVDNDVYFRAKKFTKYGCLSGQNIDELEEGASQHISVEEQKKKEDAIDFALWKGQKTLDEIAWNSPWGKGRPGWHIECSVMSTKYLGNTIDIHGGGQDLQFPHHENELAQSEAKTGQKFVNYWLHNGFVTVGEKQEKMSKSLNNFITVHDLLKKVDPQVLRFYMSSVQYRKPINYTEDGLKQAEAVLKRYKNILRNIKERLSEKNDVSDSDLAERLIDAKKKFIAAMDDDFNVQNALSVMHELTLHVNVHLNNDFIDHKNLHDFV…
core_gene_6_DSM_13343	MQLYNTLTRRKEEFKPLVPGEVHMYVCGPTVYNYIHIGNARSAIAFDTIRRYFEYRGYKVTYISNFTDVDDKIINAAHEAGVEPLDLAQHFIDAFMEDTKAVGIEPATAHPRASEMIPEIIDFIQVLMDKGFAYAVDGDVYFRVRKSPHYGELANKNIDELELGASQHTATEETARKEDPVDFALWKGAKPGEISWNSPWGEGRPGWHIECSVMATNMLGDTIDIHAGGQDLEFPHHTNEIAQSEAKTGKKFANYWMHNGFVTIGDDDAKMSKSLGNFITVHDIVKTVDPMVLRFLMAGTQYRRPIRYSETGLQEAATNLEKLHNADTNVEFRQADASAGEDEQITQQVADLTDAFTTAMDDDFNVQNGLATVYDLAKLMNEYAATDAPKADSLALLRE…
core_gene_6_DSM_13344	MLQLFNTLTRQKEAFKPIHPGEIGMYVCGPTVYNYIHIGNARSVVAFDTIRRYFEYSGYKVKYVSNFTDVDDKMINTARDEGITVPELADRYIQAFMEDTKALNVEPATLNPRATENIPDIIQFIQGLIDKGYAYAVDGDVYYHTRKFADYGKLSDQNIDELEQGASMHTNNEETERKQDPIDFALWKAQKQPDEIAWQSPWGMGRPGWHIECSVMSTKYLGATFDIHGGGEDLEFPHHENEIAQSEAETGQTFVHYWMHNGFVTIGDDDQKMSKSLGNFVTVHDLVKKVDPQVLRFFIATTQYRKPIRYSEQTLNEAAINLNRLKTAYNNLMYRYRDAQDADNTTIDQQVQDLEAQFKTAMDDDINVQNGMTVIYELAKLINNYVAQDKVAKQTLDTL…
core_gene_6_DSM_13345	MYVCGPTVYNYIHIGNARSAIAFDTVRRYLEFKGYQVNYVSNFTDVDDKMIKAAAEQGITVPQLADKFIKAFMEDTAALNIEPATKRPRATESIPEIIDFIKVLIEKDYAYVKDGNVYYRTRKFKHYGELSGQSIDDLETGASEHITAEEIQQKEDPLDFALWKAAKPGEINWDSPWGQGRPGWHIECSVMSTRYLGKTIDIHAGGQDLQFPHHENEIAQSEAETGQQFVRYWMHNGFVTIGKDNEKMSKSLHNFITVHDIIKHVDPQVLRFFMATTQYRRPIQYSEANLQDAQNNLEHIRNTYDNLTYRQRDAQNGNDDEVAQRVAAFTQQFITAMDDDINVQNGIATVYELVKYANVYAQKPVVKAEALKTLKQELEALLGIFGVRLETSNCEIDDQ…
core_gene_6_DSM_13675	MYNTLTKQKEKFKPLVPGTIKMYVCGLTVYNYIHIGNARSAVAFDTIRRYLEFRGFQVEYVSNFTDVDDKIIRASHEQQITPQQLADKYIAAFYEDTAALNIKRATLNPRVTKTMPEIIEFIQVLIDKGYAYQSAGDVYYRARHFKNYGQLSGQSVDELELGASERLNAIDEEKKEDPLDFALWKAAKPDEIFWQSPWGKGRPGWHIECSVMATKYLGETIDIHAGGQDLEFPHHENEIAQSEAETGKKFANYWLHNGFVTIGEDDAKMSKSLGNFVTVHDLLKKIDPQVLRFFMATTQYRRPIRYSQTNLREAAANLLKLKTAYHNATYRLKTAIDEPQSTACQELITQQQQKFTAAMDDDFNVQNAVMAIYELAKQLNIYVTLPKVSHQDLLSLQQT…
core_gene_6_DSM_13961	MLKIFNTLTRQKEEFKPLTPNEVKMYVCGPTVYNYIHIGNARSIVAFDTVRRYLEFLGYKVKFVSNFTDVDDKMIKEANREGITVPEVADRFIKAFYEDIAAINVQKATINPRATDNIQEIIDFVKALIDKGYAYESDGDVFYRARKFKHYGELSDQNIDQLVEGASEHIGETEFDKKQDPIDFVLWKKAKPNEIKWDSPWGEGRPGWHIECSVMSTKYLGDTFDIHGGGQDLEFPHHENEIAQSEAKTGQKFVNYWMHNGFVTVENNEKMSKSLGNFVTVHDLVQKTNPQVLRFFLSSTHYRRPLEYSQKNLQKAADNLEKIKTAYNNLKFRLDGATDETDDIQAQVEQIVADFKAAMNDDFNVQNGLTEIFNLVSLANNYSAQDKVAKTSVELILKT…
core_gene_6_DSM_14060	MLKIYNTLTRTKEEFHPVHPGVVNMYVCGPTVYNYIHIGNARSAIAFDTVRRYLEFIGYHVNYVSNFTDVDDKMIKAAREQGITVPELADKYIRAFLEDTTAVNIEPATMHPRATDNIPEIIEFIQRLIQRGYAYAVEGDVYYRARKFKHYGQLSGQSIDDLEVGASEHVSADEVNKKADPMDFALWKAAKPGEISWDSPWGAGRPGWHIECSVMSTKYLADTIDIHAGGQDLEFPHHENEIAQSEAATGQKFVNYWMHNGFVTIGKDNEKMSKSLHNFITVHDIIKHVDPQVLRFFMATTQYRRPIQYSEDNLVDAQNNLAHIQTAFNNLEYRKNDATDSDDTTVANQLATFRSSFIEAMDDDINVQNGIAVVYELVKFANRYTEKKTVAKDAIGNIQ…
core_gene_6_DSM_14340	MLTVYNTLTRQKEVFKPIEANQVSMYVCGPTVYNYIHIGNARSAIAFDTIRRYLEYRGYQVNYVSNFTDVDDKMIKAADRDGVTVPELAERYINAFKADTKALNIEPATTNPRATENIPEIIAFIEGLIAKGYAYAVDGDVYYRARKFAHYGQLAGQDLDQLEQGASEHTATEETLRKEDPIDFALWKAETGTAIAWESPWGKGRPGWHIECSVMSTKYLGQTIDIHGGGQDLEFPHHENEIAQSEAQTGQKFVNYWLHNGFVTVGDDDQKMSKSLGNFVTVHDLIQEVDPQALRFLMSSTQYRRPIRYSQTLLAEAQINLDRLKTTLNNLDFRQKTAQAGSDETIVQQAAALEDAFVTAMDDDFNVQNGLTVLYDLAKLSNQYLENEVVQTATLTDLT…
core_gene_6_DSM_14421	MLQIFNTLTRKKEKFEPVTPGVVNMYVCGPTVYNYIHIGNARSAIAFDTVRRYLEYRGYKVNYVSNFTDVDDKMINAARENNTTVGAIADKYIHAFMQDTAALNISKDVVHPRATQNIPEIINFVKTLVDKGYGYNVDGNVYFRARKFPTYGALPHINVDQLEVGASQHISKEELAQKEDPIDFALWKKSKGDEISWDSPWGKGRPGWHIECSVMSTKYLGKTLDIHGGGEDLIFPHHENERAQSEANTGQTFVRYWMHNGFVTVGDDNEKMSKSLGNFITVHDLLKKVDGQVIRLLMSTTHYRRPIQYNTASVQEASSNLKKLQTAFNNLTYRLHNAEEGDDPKTDQEVRQIVADFTDAMDDDFNVQNGIAAVYELAKFANMYVERQVVFKLSLQFII…
core_gene_6_DSM_14500	MLKIFNTMTREKEEFKPIIPNEVHMYVCGPTVYNYIHIGNARSIVAFDTVRRYLEFLGYKVKFVSNFTDVDDKMIKEANREGITVPEVADRFIKAFYEDIDAINVQRATINPRATDNIPEIIDFIKDLVAKDYAYESQGDVFYRARKFKHYGELSDQNIDQLVEGASEHVGDAEFAKKQDPIDFALWKKAKPGEIKWDSPWGEGRPGWHIECSVMSTKYLGDTFDIHGGGQDLEFPHHENEIAQSEAKTGQKFVNYWMHNGFVTVENNEKMSKSLGNFVTVHDLVKKTDPQVLRFFLSSTHYRRPLEYSQSNLQKAADNLNKIKTAYNNLKFRLDGATDDDDADIKAQVIKIETDFKTAMNDDFNVQNGLTEIFNLVSLANNYAASETVAEIPANVILK…
core_gene_6_DSM_14792	MLKIYNTLTRQKEEFTPLTPGVVNMYVCGPTVYNYIHIGNARSVVAFDTVRRYLEFKGYQVNYVSNFTDVDDKMIKAAAEQGITVPELAEKYIAAFMADTTALNVEPATLHPRATENIAGIIEVIEALIKQGYAYEAAGDVYYRARKFAHYGALSGQSLDALEVGASEHVSQDEVDKKEDPLDFALWKAAKPGEIKWDSPWGAGRPGWHIECSVMSTKYLAKTIDIHAGGQDLAFPHHENEIAQIEPVTGQPFVRYWMHNGFVTIGKDNEKMSKSLHNFVTVHDLLQTVDPQVLRFFMATTQYRRPIQYSEEKLQDAANNLHHLQNTFGNLAYRLKDAQAGEDAGVAAKTAEFKAAFTAAMDDDINVQNGIAVVYELAKYANVYAQQPTVVKGAVESLQ…
core_gene_6_DSM_14800	MTRQKEDFKPLVNNQVSMYVCGPTVYNYIHIGNARSIIAFDTIRRYFEYSGYDVKFVSNFTDVDDKMINTAKKENITVPELANRFINAFREDTRAVNVEPATINPRATEHIPEIIKFIETLIANGYAYEVDGDVYYRARKFKNYGQLSHQNIDELEQGASQHIDDEETERKEDPIDFALWKAQKSDEISWESPWGAGRPGWHIECSVMSTKYLGNTFDIHGGGEDLQFPHHENEIAQSIAATGEQFARYWMHNGFVTVGDENEKMSKSLGNFVTVHDLVKKVNPDVLRFFMATTQYRKPIQYTQSNLDEAQNNLDKIQNAFVNISYRLKDANGKEDYEVAKSAGNLVTDFKAAMDDDFNTQNGITVVYEFVKLINVLSEADQVNGDQLKELIKQFVSMV…
core_gene_6_DSM_14857	MLKIFNTYTREKEEFKPIHPDQVNMYVCGPTVYNYIHIGNGRSIVAFDTIRRYLEYLGYQVKFVSNFTDVDNKMIKEAARENITVPEVADKFIKAFYEDVAKLNVQKATINPRATDNIPEIIDFIKVLIDKGYAYESDGDVFYRARRFDNYGKLSGMDIDQLVEGASEHIGEAEFDKKQDPIDFALWKKAKPGEIKWDSPWGEGRPGWHIECSVMSTKYLGNNFDIHGGGQDLEFPHHENEIAQSEAETGEKFVNYWMHNGFVTVENNEKMSKSLGNFVTVHDLVKTTDPQVIRFFLSSTHYRRPLEYSQANLQKASDNLERIKTAYSNLQFRLNDASAKSDDSIAPAVDKIVSDYKEAMNDDFNVQNALTSIFELVNLANNYSSKDTINSDDTQKILD…
core_gene_6_DSM_15352	MLQIFNTLTRKKEKFEPITPGVVKMYVCGPTVYNYIHIGNARSAIAFDTVRRYLEYRGYKVKYVSNFTDVDDKMINAARENHTTVEAIADKYINAFNQDTAALNISSDVVHPRATENIPEIIDFVKKLVDNGYAYDVDGDVYFRARKFPTYGALPHINVDQLEIGASQHVSSEEMAKKADPIDFALWKKSKGDEISWDSPWGKGRPGWHIECSVMSTKYLGKTIDIHGGGEDLIFPHHENERAQSEANTGQTFVRYWMHNGFVTIGDDNEKMSKSLGNFITVHDLLKHLDGQVIRLLMSTTHYRRPIQYSDASVQEASSNLKKLQTAFNNLTYRLHNADEGDDPKTDQEVRQIVADFTDAMDDDFNVQNGIAAVYELAKFANTYSERQTVFKLSLQFII…
core_gene_6_DSM_15353	MIQLYNTLTKKKEEFVPMQPGKVRMYVCGPTVYNYIHIGNARSAIAFDTVRRYLEYRGYQVKYVSNFTDVDDKIIKASQEMGLTVPEVTEKFIKAFYADTDALNVKRANLNPRVMDNMDDIIEFVKVLVDKDYAYESGGDVYYRARKFKKYGLLSGQSVNDLEQGASARLSAEDQAKKEDPLDFAVWKSAKTGEIAWDSPFGKGRPGWHIECSVMATKYLGDTIDIHGGGQDLEFPHHENEIAQSEAKTGKKFANYWMHNGFVTIGEEDEKMSKSLGNFVTVRDLLKEVDPQIVRFFMATTQYRRPIRYTSANLDEAKTNLERIQTAATNIGYRLQDAKQGAVDPTVQKEFQDHEAEFEAAMDDDFNAQNGIAVVYELVKQLNIYAAKEEVTATTLQYL…
core_gene_6_DSM_15354	MKIYNTLTRQKEEFKPLVPGKVSMYVCGPTVYNYIHIGNARSSIAFDTIRRYLEYKGFDVKYVSNFTDVDDKMINEARAEGITVPELAKRYINAFMEDTTALNIEPATLHPRATEEIKDIIAFIKTLIDKGFAYEVDGDVYYRAKKFTGYGKLSDQDIASLEEGASQHVNEAEFAKKEDPIDFALWKKQKQNDEIAWDSPWGKGRPGWHIECSVMSTKYLGDTIDIHGGGQDLEFPHHENEIAQSEAKTGKKFVNYWMHNGFVTVGKDEQKMSKSLHNFVTVHDILKKIDPQVLRFFMASVQYRKPINYSEENLAQAENVLDRIKNTVLTIKSRLNDSNQKADSQFAEKVEDTRLAFKEAMDDDFNVQNALAAVYDGMTFANKNASQDLADLASLKQFL…
core_gene_6_DSM_15429	MLKVFNTMTRQKETFEPMTPGVVNMYVCGPTVYNYIHIGNARSVIAFDTIRRYFEYRGYQVKYVSNFTDVDDKMIREAHKEGITVPELGDKFIQAFKEDTAALNIEPATANPRATDFIQEIVSFIEKLITKGYAYPVDGDVYYRAHKFADYGKLSHQNIDELEEGASQHTNDEETARKEDPIDFALWKGAKPGEISWPSPWGAGRPGWHIECSVMSTHFLGDTFDIHGGGEDLTFPHHENEIAQSEAETGKPFVHYWMHNGFVTVGDENQKMSKSLGNFVTVHDLIKTVDPQTLRFFMATTQYRRPIQYTQQNIDTAARNLQRLQTAYDNMGYRLKDAEAGNDPKTEQETRQLVADYIDAMDDDFNVQNGVSKVYDLARLGNVYAERSFVLKGTLEFMR…
core_gene_6_DSM_15502	MLKVFNTLTRQKEVFTPITSGIVNMYVCGPTVYNYIHIGNARSAIAFDTIRRYFEYKGYHVNYLSNFTDVDDKMIKAAKEANTTVPAIAEKYINAFMEDTNALNIEPATKHPRATENIKDIIAFVQALVAKGYAYESEGDVYYRARKFKDYGKLSHQNIDDLEVGASQHTDPEEVARKEDPIDFALWKGAKADEISWDSPWGKGRPGWHIECSVMATKYLGDNFDIHGGGQDLTFPHHENEIAQSEAKTGEKFANYWLHNGFVTVGDDNEKMSKSLGNFVMVHDLLKTENPQVLRFFMATTQYRRPIQYTQANLEDANNNLKHLQTAFNNLHYRLDDAEEGNDHKTEQEIRQIEADFVDAMDDDFNVQNGIAEVYELAKLANVYAERPVVFKDSIAFIL…
core_gene_6_DSM_15638	MGDEMISIYNTLTNQKEVFKPLVPEQVSMYVCGPTVYNYIHIGNARSAIAFDTIRRYFEYRQFKVNYVSNFTDVDDKMIKAAKENHITVQQLADKFIAAFMEDTKALAIEPATKNPKATENIADIIQFISSLIAKGYAYESDGDVYFRTRKSPDYGKLSDQNIDELEQGASQHVDTEETARKEDVIDFALWKSVRNDELSWESPFGKGRPGWHIECSVMATKYLGPTIDIHGGGQDLMFPHHENEIAQSEAETGQKFANYWMHNGFVTIGEDDEKMSKSLGNFVTVHDMIKEVDPQVVRFFMATTHYRHPIQYSQTNIEEATNNLNKLKTAFDNLNYRLKDAVVGSNQEVEAQITESLAKFESAMDEDFNAQNGIAVVYDMAKKMNVYSEAGQVELDSI…
core_gene_6_DSM_15707	MYVCGPTVYNYIHIGNARSAIAFDTIRRYFEFSGYEVNYVSNFTDVDDKMIKAADEQGITVAQLADKFIAAFMEDTKSVNIEPATTHPRATENIPEIIEFIKDLIDKDFAYEADGDVYYRTRKFDNYGQLSDQSIDDLEVGASQHVNAHEFDKKEDPIDFALWKAAKPDEINWDSPWGKGRPGWHIECSVMSTKYLGDTFDVHGGGQDLEFPHHENEIAQTEARTGKKFANYWMHNGFVTVGDENEKMSKSLGNFVTVHDIIKNIDPQVLRFFMATTQYRHPIQYNSLNIQDAQNNLAHIQTAFENLDYRLKDGLDGNDEVKNDIKNFIDRYQAAMDDDFNVQNGIAVVYELVKYSNVYSERKVVKKASIELLQTTIQRLVAVFGIKLSIEALDDDEIM…
core_gene_6_DSM_15814	MIQIFNTLTRQKEDFIPLHKGQVNMYVCGPTVYNYIHIGNARSVVAFDTIRRYFEYKGYQVKYVSNFTDVDDKMINEAAKEGITVPELGNRFINAYFEDTKPLNVERATLNPRATENISDIVDFVADLVDKGFAYESAGDVYYRARKFPNYTQLVHESLDDLENGASDRVDDGDNAKKEDPIDFALWKAAKPGEISWQSPWGLGRPGWHIECSVMSTKYLGDTFDIHGGGQDLIFPHHTNEIAQSEAHTGKKFARYWMHNGFVTVGDENEKMSKSLGNFVTLHEMNQREDPQAVRFFMATTQYRRPIQYTSGNLQDAKNNLARLQTTFNNLNYRMSDAKDGQDEAIEAQAKQQQVAFETAMDDDFNVQNGIAAVYELAKLINVYLNESTVAETTLVNLK…
core_gene_6_DSM_15831	MKARLRKEDSMLTVYNTLTRQKETFKPLEEGRVKMYVCGPTVYNYIHIGNARSAIAFDTIRRYLEYRGYQVDYVSNFTDVDDKMIKAANAENITVPELADRYIAAFKENTKALNIEPATLNPRATDNIEEIVAFIQDLIAKDYAYAVDGDVYYRARKFKAYGHLAGQDLDQLEQGASEHTATEETLRKEDPIDFALWKAEKGNEIAWESPWGKGRPGWHIECSVMSTKYLGDTIDIHGGGQDLEFPHHENEIAQSEAKTGKTFVNYWLHNGFVTVGDDDQKMSKSLGNFVTVHDLIQEVNPQALRFLMSSTQYRRPIRYSQSLLAEAQTNLDRLKTTLDNLAFRQATAEPGEDQIVMDKVAELETAFVTAMDDDFNVQNGLTQLYELAKLSNQYLEQTT…
core_gene_6_DSM_15833	MKKPKSPAISDNRAFFRKEGPKKMLQFYNTLSNQKEVFKPLNEGRVTMYVCGPTVYNYIHIGNARSAVAFDTVRRYLEYRGFEVNYVSNFTDVDDKIIRVSQESGLSVQAVTDKYIAAFYEDITALNVKKATLNPRVMDNMADIIAFVGELIEKGYAYEAQGDVYYRARKFTDYGKLSGQAVDDLELGASQRVDNLDQGKKEDPLDFALWKKAKENEISWDSPWGAGRPGWHIECSVMSTKYLGDTIDIHAGGQDLEFPHHENEIAQSEAKTGKKFANYWLHNGFVTVGEQDEKMSKSLGNFVTVHDLVRQEDPQVIRFLMATTQYRRPIRYSQMSLAEARTNLDKLRNAIDNLRFRQVDALEQALSAEVSQKVTDFKQAYIEAMDDDINVQNGLAVIY…
core_gene_6_DSM_15836	MIQLYNTLTKKKEEFVPMQPGKVRMYVCGPTVYNYIHIGNARSAIAFDTVRRYLEYRGYQVKYVSNFTDVDDKIIKASQKMGLTVPEVTEKFIKAFYADTDALNVKRANLNPRVMDNMDGIIEFVKVLVDKGYAYESGGDVYYRARKFKRYGLLSGQSVNDLEQGASARLSVEDQAKKEDPLDFAVWKSAKTGEIAWDSPFGKGRPGWHIECSVMATKYLGDTIDIHGGGQDLEFPHHENEIAQSEAKTGKKFANYWMHNGFVTIGEEDEKMSKSLGNFVTVRDLLKEVDPQIVRFFMATTQYRRPIRYTSANLDEAKTNLERIQTAATNIGYRLQDAKQGAVDPTVQKEFQDHEAEFEAAMDDDFNAQNGIAVVYELVKQLNIYAAKEEVTATTLQYL…
core_gene_6_DSM_15945	MVVSLNYEGRRRPMLRLYNTLTRQKEEFKPITLGEIRMYVCGPTVYNYIHIGNARSAIAFDTIRRYFEYRGYKVDYVSNFTDVDDKIINAAHETGEEPLDLAQRFIDAFMADTKAIGIEPATVNPRASQMIPDIIDFIQVLIDKGYAYASDGDVYFRARKAKNYGALANKNIDELEQGASQHVADAETARKEDPIDFALWKGAKPGEIRWDAPFGPGRPGWHIECSVMSTKLLGDTIDIHGGGQDLEFPHHQNEIAQSEAKTGKTFVNYWMHNGFVTVGEDDEKMSKSLGNFVTVHDIIRTVDPMVLRFFMATTQYRKPIRYTEANLAAAATDLEHLRTARANLVFRQDGASKGAAEQITTAVTDLKQRFIDAMDDDVNVANGLAVLYELVKLMNEYAT…
core_gene_6_DSM_15946	MRERKEWTMLKIYNTLTRQKEEFTPLTPGVVNMYVCGPTVYNYIHIGNARSVVAFDTVRRYLEFKGYQVNYVSNFTDVDDKMIKAAAEQGITVPELAEKYIAAFMADTTALNVEPATLHPRATENIARIIEVIEALIKRGYAYEAAGDVYYRARKFAHYGALSGQSLDALEVGASEHVSQDEVDKKEDPLDFALWKAAKPGEIKWDSPWGAGRPGWHIECSVMSTKYLAKTIDIHAGGQDLAFPHHENEIAQIEPVTGQPFVRYWMHNGFVTIGKDNEKMSKSLHNFVTVHDLLQTVDPQVLRFFMATTQYRRPIQYSEEKLQDAANNLHHLQNTFGNLAYRLKDAQAGEDAGVAAKTAEFKAAFTAAMDDDINVQNGIAVVYELAKYANVYAQQPTVV…
core_gene_6_DSM_15996	MKLFNTLTRQKEEFNPLVPGQVSMYVCGPTVYNYIHIGNARSAIAFDTIRRYFEYKGYKVNYVSNFTDVDDKMINEARAEGTTVPELAERYIQAFLEDTRALNIKEATLHPRATHEIPAIIDFIQTLIDKGYAYEADGDVYYRAKKFVDYGHLSDQNIDQLEEGASQHVNDEEQGRKEDPIDFALWKGQKEEDEIAWDSPWGKGRPGWHIECSVMSTKYLGDTLDIHGGGQDLEFPHHENEIAQSEAKTGKKFVNYWLHNGFVTVGKDEEKMSKSLHNFVTVHDILKNVDPQVLRFFMASVQYRSQINYSEENLEQAANILCRFKNTLEGINYRLADATEGLPDPDLAKLVTETTAKFEAAMDDDFNVQNALTAIYEALPAVNSNANAEKADKESLRLF…
core_gene_6_DSM_16041	MLTIYNTLTRRKEEFKPLHPGVVNMYVCGPTVYNYIHIGNARSAIAFDTVRRYLEFKGYQVNYVSNFTDVDDKMIKAAHEQGITVPQLADKFIRAFMEDTTAVNIEPATKHPRATENIPEIIAFVQRLIKNGYAYESDGDVYYRARKFANYGQLSGQSIDDLEVGASEHVSADEIGKKEDPMDFALWKAAKPGEISWDSPWGKGRPGWHIECSVMSTKYLGQTLDIHAGGQDLEFPHHENEIAQSEAATGQPFVRYWMHNGFVTIGKDNEKMSKSLHNFITVHDIIKTVDPQVLRFFMATTQYRRPIQYSEDNLTDAQNNLEHIRTAYDNLTYREQDAEVGVDEVVSQQLADFTARFTAVMDDDINVQNGIAVVYELVKAANTYAQQPVVKQGALQAYK…
core_gene_6_DSM_16043	MKVFNTLTRQKEEFKPLVPGQISMYVCGPTVYNYIHIGNARSVIAFDTIRRYFEYKGYKVKYVSNFTDVDDKMINEARSENTTVPELAERYIKAFLEDTDALNVEPATLHPRATHEIEDIISFVQTLIDKGYAYEVDGDVYYRAKKFAHYGELSDQNIDQLEEGASEHINDEEQNRKEDPIDFALWKAQKEADEIAWDSPWGKGRPGWHIECSVMSTKYLGDTFDIHGGGQDLEFPHHENEIAQSEAKTGKKFVNYWLHNGFVTVGKDQEKMSKSLHNFVTVHDILKKVDPQVLRFFIASVQYRRQINYSEENLEQAKNILDRFKNTLTNINFRLQDDTEAKQSDELRKAVAQTKENFDLAMDDDFNVQNALTAIYDVLPVVNANTNLANVDKEALENF…
core_gene_6_DSM_16045	MLKIYNTLSRQKEVFQPMTPGVIKMYVCGPTVYNYIHIGNARSIVAFDTVRRYFEFRGYEVQYVSNFTDVDDKMIKAAKEEGITVPQLADRYIQAFNEDTTALNVEPATDHPRATEYIPQIITFVQKLIDNGYAYVVDGDVYYRARHFKNYGALSGQSIDDLETGASEHVDPEEVAKKEDPLDFALWKAAKPGEINWEAPWGKGRPGWHIECSVMSTDHFGPTFDIHAGGQDLQFPHHENEIAQSEAATGEKFVNYWMHNGFVTIGQDNEKMSKSLGNFVTVHDLLKSEDPQVIRFFMATTHYRRPIQYSQANLDEARANLEHLRNTFHNLQYRLQDATSGTDGDVQRQLAQFRDRFTEVMDDDINVANGIAVVYELMKFANQYVEQSAVQREPLVAIQ…
core_gene_6_DSM_16047	MLAVKVYNTLTRKKEEFKPLVPGQISMYVCGPTVYNYIHIGNARSAIAFDTIRRYFEYKGYKVKYVSNFTDVDDKMINEARAEGTTVPKLAEKFINAFLEDTTALNIEPATLHPRATHEINEIINFVKVLIDKGYAYEVDGDVYYRARKFKHYGELSDQNIEQLEEGASEHINDEEQNRKEDPIDFALWKAQKEPDEIAWDSPWGKGRPGWHIECSVMSTKYLGDTIDIHGGGQDLEFPHHENEIAQSEAKTGKKFVNYWLHNGFVTVGKDQEKMSKSLHNFVTVHDILKEVDPQVLRFFMASVQYRRQINYSEENLKQAATILDRFKNTLTNIDYRLDDNTASEKSSELVKAIEDTDQKFIAAMDDDFNVQNALTAVYDLLSVVNANANSKKADKDAL…
core_gene_6_DSM_16049	MIHLYNTLTREKEVFKPLQPGKVTMYVCGPTVYNYIHIGNARSAVAFDTIRRYFEYRGYQVNYVSNFTDVDDKIIKASHEMNLSVPEVTEKFIQAFYADTDALNIKRATKNPRVMENMDEIIAFVDALITKGYAYEADGDVYYRARKFAHYGQLSGQAIDELELGASERVTDIDQEKKEDPLDFALWKKAKPGEISWTSPWGEGRPGWHIECSVMATKYLGDTIDIHAGGQDLEFPHHENEIAQSEAKTGQKFANYWLHNGFVTIGNDDEKMSKSLGNFVTVHDLVQEVDPQVLRFFMATTQYRRPIRYSQDNLDEARNNLAKLKHAWDNLNYRVANDATTAPLTAADHVWIEQMAAYQMKFLKAMDDDFNVQNGIAVVYELAKAMNRYAEEATVSRGV…
core_gene_6_DSM_16230	MIQLYNTLTNKKEEFVPRVPGVVNMYVCGPTVYNYIHIGNARSSIAFDTVRRYFEFRGYHVNYVSNFTDVDDKIIHVGHEQNISPRAVADKYIEAFYEDTDALNIERATLNPRVMDIMDDIIAFVEALVAKGYAYESQGDVYYRARKFKNYGQLSGQSVDQLEEGASERISTVEALKKEDPLDFALWKAAKPGEISWDSPWSKGRPGWHIECSVMATKYLGATLDIHAGGQDLEFPHHENEIAQSEAKTGQKFANYWLHNGFVTIGDDDEKMSKSLGNFVTVHELIKSVSPQILRFFMATTQYRRPIRYSQANLDEASANLKKITNAYQNAGYRLRFAEPKKALESNMAAYLQAKKAAFIQAMDDDLNVQNGITVVYEIAKEVNVYSASTAPAAATLIA…
core_gene_6_DSM_16365	MIQLKGVVANMLSVFNTLTRQKEPFKPITPGVVKMYVCGPTVYNYIHIGNARSAIAFDTIRRYFEYCGYHVDYVSNFTDVDDKLIKRADEDHTTVPAVADRFIKAFMEDTTAVNIESATVHPRASENIPEIIAFVQALIEKGYAYESAGDVYYRARKFKKYGQLSDQRIDDLEVGASQHTADEETDRKEDPIDFALWKAAKPGEISWESPWGAGRPGWHIECSVMSTKYLGDTFDIHGGGQDLEFPHHENEIAQSEAKTGKTFANYWLHNGFVTVGDDNEKMSKSLGNFVTVHDIIKTVDPQVLRFFMATTQYRRPIQYTQANLDEAANNLDKLRNAYRNLTFRLQDATNGTDTAVAEQLQTLITNFGTAMDDDFNVQNGVAAVYELAKLANVYAAKAT…
core_gene_6_DSM_16381	MYVCGPTVYNYIHIGNARSAIAFDTIRRYFEYRGYQVKYISNFTDVDDKMIKQAKKLGITVPELGDRFIKAFKEDTAALNIEPATANPRATEHIPEIITFVQDLIDKGYAYPVDGDVYYRAHKFAHYGELSHQNLNELEEGASQHTNDEETARKEDPVDFALWKGAKPGEISWPSPWGAGRPGWHIECSVMSTHYLGDTFDIHGGGEDLTFPHHENEIAQSEAKTGKTFVHYWLHNGFVTVGDENEKMSKSLGNFVTVHDILKTVDPQTLRFFMATTQYRRPIQYSQRNLDTAERNLERLQTAYNNMGYRLKDAEAGNDPKVEQETRQIIADYNDAMDDDFNVQNGVAKVHDLARLGNVYAERPVVFSGTLDFIRQTLADLLSVFGVKLAEAATLDDDR…
core_gene_6_DSM_16634	MIQIYNTLTNQKEEFKPQVAGQVTMYVCGPTVYNYIHIGNARSTIAFDTIRRYLEFRGYQVNYVSNFTDVDDKIIKASQETGLSVAEVTEKFIAAFYEDIAALNVKKATKNPRVMENMPEIIDFIQVLVDKGYAYESARDVYYRARKFKHYGQLSGQSIDALEQGASQRVQTTDQGKKEDPLDFALWKAAKPNEISWDSPWGKGRPGWHIECSVMAGKYLGETIDIHAGGQDLEFPHHENEIAQSEAKTGKKFANYWMHNGFVTIGKDDEKMSKSLGNFVTVHEIVKEIDPQVLRFLMATTQYRHPIRYSQASLAEAETNLNKLATAVQNTKYRLNDALDGELDNEIKEKVTSLENKFIQAMDDDFNTQNGITILYEFAKEMNVYVTKETVTTATLDYL…
core_gene_6_DSM_16698	MLALKVYNTLTRKKEEFKPLVSGQISMYVCGPTVYNYIHIGNARSSIAFDTIRRYFEYKGYKVKYVSNFTDVDDKMINEARAEGTTVPKLAEKFINAFLEDTTALNIEPATLHPRATHEIKDIINFVKTLIDKGYAYEVDGDVYYRARKFKHYGELSDQNIEQLEEGASEHINDEEQNRKEDPIDFALWKAQKEPDEIAWDSPWGKGRPGWHIECSVMSTKYLGDTIDIHGGGQDLEFPHHENEIAQSEAKTGKKFVNYWLHNGFVTVGKDQEKMSKSLHNFVTVHDILKEVDPQVLRFFMASVQYRRQINYSEENLKQAATILDRFKNTLTNINYRLEDDTASEAAPDLAKAIEETEQKFVTAMDDDFNVQNALTAIYDLLPAVNANANSEKADKETL…
core_gene_6_DSM_16761	MLALKVYNTLTRKKEEFKPLVPGQISMYVCGPTVYNYIHIGNARSSIAFDTIRRYFEYKGYKVKYVSNFTDVDDKMINEARAEGTTVPKLAEKFINAFLEDTTALNIEPATLHPRATHEIKDIINFVKALIDKGYAYEVDGDVYYRARKFKHYGELSDQNIEQLEEGASEHINDEEQNRKEDSIDFALWKAQKEPDEIAWDSPWGKGRPGWHIECSVMSTKYLGDTIDIHGGGQDLEFPHHENEIAQSEAKTGKKFVNYWLHNGFVTVGKDQEKMSKSLHNFVTVHDILKEVDPQVLRFFMASVQYRRQINYSEENLKQAATILDRFKNTLTNINYRLDDDTVSENDPNLAKAIEETEQKFVTAMDDDFNVQNALTAIYDLLPVVNANANSEKADKKTL…
core_gene_6_DSM_16982	MRRYLEFLGYDVKFVSNFTDVDDKMIKEANKEGITVPEVADRFIKAFYEDIAQINVQKATINPRATDNITEIIDFIKDLVAKDYAYESQGDVFYRARKFKHYGELSDQNIDQLVEGASEHVGDTEFAKKQDPIDFALWKKAKPGEIKWDSPWGEGRPGWHIECSVMSTKYLGDTFDIHGGGQDLEFPHHENEIAQSEAKTGKKFVNYWMHNGFVTVENNEKMSKSLGNFVTVHDLVKTTNPQVLRFFLSSTHYRRPLEYSQDNLQKAADNLDKIKTAYNNLKFRLDGAEDASDINDIQTQVTKIVDDFKTAMNDDFNVQNGLTEIFNLVSLANNYAAGETVAKNAANVILEAMVKLTSILGVKLDDQQDLSEEIQQMVDQRDEARANKDFATSDKLRDQ…
core_gene_6_DSM_16991	MYVCGPTVYNYIHIGNARSAIAFDTIRRYFEFRGYTVNYISNFTDVDDKLINEAKAENSTVPAIADKYIAAFYEDTDALNIERATVNPRASHNIPEIIDFIKILVDKGYAYPVDGDVYYRTRKFKNYGELSGQNVDELEQGASQHVTAEELARKEDPLDFALWKAAKPDEISWESPWGQGRPGWHIECSVMSIKYLGATFDIHGGGQDLEFPHHENEIAQSEAATGHTFARYWLHNGFVTIGDDDEKMSKSLGNFVLARDLIQDNDPQAVRFLMATTQYRRPIRYSQASLQDAKNNLERLQTAWTNLNYRFASAEAGNTSAVDDQADAIQTAFITAMDDDFNAQNGMTHVYELAKTINTYVEQKVVRIGTLEHLRGLLRDLAGIFGIQFAETGELLDAD…
core_gene_6_DSM_17330	MLKVYNTASASKEVFKPIQAGKVTMYVCGPTVYNYIHVGNARSSIAFDTIRRYLIYRGYQVNFVSNFTDVDDKIINRAQEEGVSEKEIADKYIKAFYADTKPLNILPATTRTKATDVIDDIIAFIADLIDKGYAYESSGDVYFRVRKAKNYTALVHESLDDLETGASGRLDDGALALKEDPLDFALWKNEPRHVIKWQSPWGQGRPGWHIECSVMSTKYLGDTIDIHGGGIDLVFPHHTDEIAQSEAHTGKTFVHYWLHNGFVNVNNEKMSKSLGNFTTVHDLLASYDDPQVIRYFMSATHYRRPINYSADELDRAKVELDRIRQAYQRLAHASKTVGADAEITDNLAVIEKNFVTAMDDDFNVANALSAVFELVKLANSYADSGRSKQDSADAILAIL…
core_gene_6_DSM_17757	MTRKKEVFQPITPHIVNMYVCGPTVYNYIHIGNARSIIAFDTIRRYFEYRGYKVNFVSNFTDVDDKMIHTAKKDHTTVPQLAEKYIKAFMQDSQAVNVEPATVNPRATENIPEIIDFIQVLLDKGYAYVSEGDVYYRTRKFQHYGELSGQNIDDLEQGASEHVSDEETARKEDPIDFALWKGAKGDEISWQAPWGKGRPGWHIECSVMATKYLGETIDIHAGGEDLEFPHHENEIAQSEAKTGKTFSNYWMHNGFVTVGDENEKMSKSLGNFVTVHDIVQQMDPQILRLFMATTQYRRPIQYTKANLAEAGNNLAKLKNAFTNLNYRFKDATPGTDPEVTQQVETLVGQFNQAMDDDFNAQNGIAVVYELAKVLNVYSERVNVKQDTLAFLKSKFTQLV…
core_gene_6_DSM_17758	MEGKQLLRVYNTMTRQKETFKTLQPNVVKMYVCGPTVYNYIHIGNARSAVAFDTIRRYLEFRGYRVDYISNFTDIGEKLARTAEAEQISVAAVAAKYIAIFNEDTGALNIEPATYHPRATESIPEIIAFVSDLIDKGYAYEVEGDVYFRARRYTNYGELSHQPLDRLEVGASQRTADEETARKEDPVDFALWKAQKPGEVAWDSPWGPGSPGWHIECSVMAGKYLGETIDIHGGGEDLAFPHHENEIAQSESHTGKKFVNYWLHNGFVTIGHDDEKMSKSLGNFVTAHEVLAKYDHQAVRFFMSATHYRRPIRYTEDGIEEALNEVQRFKIARANLLYRRRDAIAGVDQQITAAIATAREQFIEAMDDDFNVQNGLVVLHDFLRLMNNYAAEEIVHLDS…
core_gene_6_DSM_17896	MLTIYNTLTRKKEAFHPIHEGVVNMYVCGPTVYNYIHIGNARSAVAFDTVRRYLEFKGYKVNYVSNFTDVDDKMIKEAAAEKITVPQLADKFIKAFMEDTTALNIEPATMHPRPTHEIPAIIDFVQRLIDRGYAYEVDGDVYYRARKFKDYGELSGQFIDDLETGASQHVSADEVDKKEDPIDFALWKAAKPGEIHWQSPWGEGRPGWHIECSVMSTKYLADTIDIHAGGQDLEFPHHENEIAQSEAATGKKFVNYWMHNGFVTIGKDNEKMSKSLHNFITVHEILKKVDPQVLRFFMATTQYRRPIQYSQDNLTDAQNNLSHIQNTYDNLAYRLQDAAEGTDPAVEKQLADFKQKFTEVMDDDINVQNGIAVVYELVKYANNYLDNETVHADAIKGIQ…
core_gene_6_DSM_18001	MTRTKEDFKPLVDNQVSMYVCGPTVYNYIHIGNARSIIAFDTIRRYFEYRGYNVKFVSNFTDVDDKMINSARDQGITMPELAERYINAFKEDVRAVNVEPATLNPRATENIPEIIDFITVLIEKGYAYEAQGDVYYRARKFKKYGALSHQNINELEQGASQHVDDEETARKEDPIDFALWKATKGNEIAWDSPWGSGRPGWHIECSVMSTKYLGDTFDIHGGGEDLQFPHHENEIAQSEAKTGQTFARYWMHNGFVTVGDENEKMSKSLGNFVTVHDLVKEINPQVLRFLMSTTQYRRPIQYTQNSLQDAKNNLEKVQNAFINLNYRLKDAKGEPDYDTARKADNLEKDFVQAMDDDFNAQNGIAVVYEFARLINVYSEKDAVNAEQIKRLAKMYSKMA…
core_gene_6_DSM_18382	MLQIFNTLTRKKEKFEPVTPGVVNMYVCGPTVYNYIHIGNARSAIAFDTIRRYLEYRGYRVNYVSNFTDVDDKMINAARENQTTVGAIAEKYIHAFMQDTAALNISRDVKHPRATQNIPEIIDFVKNLEDQGYAYNVDGNVYFRARKFPTYGELPHIDVNQLEVGASQHVEKGEFEQKEDPIDFALWKKSKGDEISWDSPWGKGRPGWHIECSVMSMKYLGKTLDIHGGGEDLIFPHHENERAQSEARTHQQFVKYWMHNGFVTIGEDNEKMSKSLGNFITVHDLLKKINGQVIRLLMSTTHYRRPIQYSDASVQEAKSNLKKLQTAFNNLTYRLHNAESGSDPKVEQEVRQIVADFIDAMDDDFNVQNGIAAVYELAKFANMYSERPVVFQNSLQFVI…
core_gene_6_DSM_18390	MYVCGPTVYNYIHIGNARSAIAFDTIRRYLEYRGYKVNYVSNFTDVDDKMINAARENHTTVEAIAEKYIHAFMQDTAALNISKNVVHPRATENIPEIIDFVKNLEDQGYAYNVDGNVYYRARKFPSYGALPHIDVDQLEVGASQHVEKGEFAQKEDPIDFALWKKSKGDEISWDSPWGKGRPGWHIECSVMSMKYLGNTLDIHGGGEDLIFPHHENERAQSEARTHQTFVKYWMHNGFVTIGEDNEKMSKSLGNFVTVHDLLKRVDGQVIRLLMSTTHYRRPIQYSQASVQEASSNLKKLQTGFNNLTYRLHNAEAGSDPKVEQEVRQIIADFTDAMDDDFNVQNGIAAVYELVKFANMYSERDIVFQNSLQFIINTLTELSSIFGIKLEQSELKDEEI…
core_gene_6_DSM_18527	MLRVFNTLTRQKEVFKSQKPNVVRMYVCGPTVYNYIHIGNARSIIAFDTIRRYLEYLGYKVDYVSNFTDVDDKLIKEANLEKTTVSQVAQRYIEAFKADGAKLNVEPATVNPRASENIPEIITFIQTLIDKGYAYAVDGDVYYRARKFKNYGELSDQNIDELEQGASQHINDTEFAKKEDPIDFTLWKAAKPQEIFWDSPWGKGRPGWHIECSVMSIKYLGDTLDIHGGGQDLEFPHHENEIAQSEAATGKKFANYWLHNGFVTIGADDEKMSKSLGNFVTVHELVKTVAPQVLRFLMATTQYRRPIRYSEENLADAKANLAKLQNALTNINYRFKDAIPGSDTAVEQAVATIKGAFVAAMDDDFNAQNAMTQLYELVRVMNTYANEPQAKIGTLELLQ…
core_gene_6_DSM_18630	MYNTLTKRKEKFKPQVPGVIKMYVCGPTVYNYIHIGNARSAVAFDTIRRYFEFRGFQVDYVSNFTDVDDKIIRASKEQHLTPQQLADKYIAAFYQDTDALNIKRATLNPRVTETMPDIIDFIQVLLDKGYAYQAAGDVYYRARRFKNYGQLSGQSVDELELGASERLDAADEAKKEDPLDFALWKAAKPDEIFWTAPWGKGRPGWHIECSVMATKFLGETIDIHAGGQDLEFPHHENEIAQSEAKTGKKFANYWLHNGFVTIGEDDAKMSKSLGNFVTVHDLLKENDPQVLRFFMATTQYRRPIRYSQANLKEAAANLLKLKTAFRNATYRLKTATDQPVSAACRQLITQQKEKFIAAMDDDFNVQNAVMAIYELTKQLNIYVTAAEVGQQDLLQLQQA…
core_gene_6_DSM_18793	MLQLYNTLTRQKEVFTPITPGVVKMYVCGPTVYNYIHIGNGRSAVAFDTIRRYLEFSGYRVEYVSNFTDVDDKMIKAANAEGITVGELAERYIKAFNEDTAALNVLPATSHPRATEYIDQIIAFVSQLIDNGYAYESAGDVYYRARKFAKYGQLSGQSIDNLEVGASEHITDEEVDKKEDPLDFALWKAAKPDEISWDSPWGAGRPGWHIECSVMSTDQLGPTFDIHAGGQDLQFPHHENEIAQSEAATGQKFVNYWLHNGFVTVGDDNEKMSKSLGNFVTVHDLIQQEDPAVIRFFMASTHYRRPVQFTEANLVEARRQVERLQTTYRNLSYRMQDATSGPDGDVQAYLATARANFTAAMDDDFNVANALAVIYDLVKYANQYIEQAGVQREPIVAMQ…
core_gene_6_DSM_18933	MIKVYNTLTNEKEEFKTLKPNEVSMYVCGPTVYNYIHIGNARSTIAFDTIRRYLEYRGYHVNYVSNFTDVDDKIIKASQENNLSVNELTQKFIEAFYEDTDALNVQRATMNPRVMDNMDEIIEFVAALIEKGYAYPAQGDVYFRTRKFQEYGKLSGQSIDDLELGASSRVNDNDQDKKEDPLDFALWKAAKPEEISWQSPWGQGRPGWHIECSVMATKYLGETIDIHAGGQDLEFPHHENEIAQSEAKTGKKFANYWLHNGFVTIGENDEKMSKSLGNFVTVHDLLKEVDPKVIRFFIATTQYRRPIQYSQKNLDEANNNLKKLKTAYENLEYRMANALEGTDDESDLQAIKDKFTEAMDDDFNVQNGIAVVYELAKKMNLYSEKETVFAETIQKMISL…
core_gene_6_DSM_19117	MLKVFNTMTRQKETFEPITPGVVNMYVCGPTVYNYIHIGNARSAIAFDTIRRYFEYRGYQVKYVSNFTDVDDKMINEAHKEGITVPQLGDKFIKAYKEDTAALNIQPATANPRATNFIPEIISFIETLITKGYAYPVAGDVYYRAHKFADYGKLSHQNIAELEEGASQHTNDEETARKEDPIDFALWKGAKPGEISWPSPWGAGRPGWHIECSVMSTHYLGDTFDIHGGGEDLAFPHHENEIAQSEAETGKPFVHYWLHNGFVTVGDENQKMSKSLGNFVTVHDLIQKVNPQTLRFFMATTQYRRPIQYTQTNMDTAARNLERLQTAYDNMGYRLKDAEDGNDPKTEQETRQLVADYIDAMDDDFNVQNGISKVYDLARLGNVYAERPVVFKGTVEFMR…
core_gene_6_DSM_19284	MKSNDCRQGKTFKRKQENLVKVFNTLTRQKEEFKPLVPGQISMYVCGPTVYNYIHIGNARSAIAFDTIRRYFEYKGYQVKYVSNFTDVDDKMINEARAEGTTVPELAERYIKAFLEDTTALNIEPATLHPRATHEIPAIIDFVQNLIDKGYAYEVDGDVYYRAKKFANYGQLSDQNIDQLEEGASKHVNDEEQGRKEDPIDFALWKGQKAPDEIAWDSPWGKGRPGWHIECSVMSTKYLGDTFDIHGGGQDLEFPHHENEIAQSEAKTGQKFVNYWLHNGFVTVGKDEEKMSKSLHNFVTVHDILQKVDPQVLRFFMASVQYRSQINYSEENLEQAATILNRFKNTLEDVEGRLSDQTASQADPELTAALSKTKEAFEAAMDDDFNVQNALTAIYELLP…
core_gene_6_DSM_19394	MLKVFNTMTRQKETFEPITPGVVNMYVCGPTVYNYIHIGNARSVIAFDTIRRYFEYRGYQVKYVSNFTDVDDKMINEARKEGITVPELGDKFIQAFKEDTAALNIEPATANPRATDYIQEIIEFVQKLIDKGYAYPADGDVYYRARKFSDYGQLAHQNIDELEEGASQHTNDEETARKEDPVDFALWKGAKPGEISWPSPWGAGRPGWHIECSVMSTNLLGDTFDIHGGGEDLIFPHHQNEIAQSEAETGKTFVHYWLHNGFVTVGDENQKMSKSLGNFVTVHDLLKTVDPQALRFFMATTQYRRPIQYTQQNLDTATRNLERLQTAYDNMGYRLQDAEAGNDPKAEQEVRQITADYTDAMDDDFNVQNGVAEVHELARLGNVYAERPVVFKGTLEFMR…
core_gene_6_DSM_19395	MLKVFNTMTRQKETFEPITPGVVNMYVCGPTVYNYIHIGNARSVIAFDTIRRYFEYRGYQVKYVSNFTDVDDKMINEAHKEGITVPELGDKFIQAFKEDTAALNIEPATANPRATDYIQEIIEFVQKLIDKGYAYPAAGDVYYRARKFSDYGQLAHQNIDELEEGASQHTNDEETARKEDPVDFALWKGAKPGEISWPSPWGAGRPGWHIECSVMSTHLLGDTFDIHGGGEDLIFPHHQNEIAQSEAETGKPFVHYWLHNGFVTVGDENQKMSKSLGNFVTVHDLLKTVDPRVLRFFMATTQYRRPIQYTQQNLETATRNLERLQTAYDNMGYRLQDAEAGNDPKVEQEVRQITADYTDAMDDDFNVQNGVAEVHELARLGNVYAERPVVFKGTLEFMR…
core_gene_6_DSM_19519	MIQLYNTLTNKKEVFTPLSAGNITMYVCGPTVYNYIHIGNARSAIAFDTIRRYFEYSGFRVNYVSNFTDVDDKIIAASKELKITPREVSDKYIKAFYEDTDALNIKRATLNPRVMDTMDDIIKFVQVLIDNGYAYESQGDVYYRARKFTKYGQLSGQSINELEQGASERLNGDEVQKKEDPLDFALWKSAKKGEIFWESPWGAGRPGWHIECSVMATKFLGDTIDIHAGGQDLEFPHHENEIAQSEAKTGKKFANYWLHNGFVTIGEEEEKMSKSLGNFITVHDIVKEINPQVLRFFMATTQYRRPIKYSQTNLKEAAANLKKLQGAYDNAAYRLKDAVEAQIGDESKKYLVQQKIDFKAAMDDDFNVQNAITVVYDLAKKLNIYSSEDYVLKSTLQEF…
core_gene_6_DSM_19674	MLKIFNTLTRQKEEFKPLTPNEVKMYVCGPTVYNYIHIGNARSIVAFDTVRRYLEFLGYKVKFVSNFTDVDDKMIKEANREGITVPEVADRFIKAFYEDIAAINVQKATINPRATDNIQEIIDFVKALIDKGYAYESDGDVFYRARKFKHYGELSDQNIDQLVEGASEHIGETEFDKKQDPIDFVLWKKAKPNEIKWDSPWGEGRPGWHIECSVMSTKYLGDTFDIHGGGQDLEFPHHENEIAQSEAKTGQKFVNYWMHNGFVTVENNEKMSKSLGNFVTVHDLVQKTNPQVLRFFLSSTHYRRPLEYSEKNLQKAADNLEKIKTAYNNLKFRLDGAIDENDNIQAQVEQIVADFKAAMNDDFNVQNGLTEIFNLVSLANNYSAQDKVAKTSVELILKT…
core_gene_6_DSM_19682	MLKIFNTLTREKEEFKPLNPGEVHMYVCGPTVYNYIHIGNARSIVAFDTVRRYLEYLGYKVKFVSNFTDVDDKMIKEANRENITVPEVADKFIKAFFEDIDKLNVQRATVNPRATENIKEIVDFIADLVDKDYAYESDGDVFYRARKFKHYGELSDQNIDQLVQGASEHVGETEFDKKQDPIDFALWKKAKPGEIKWDSPWGEGRPGWHIECSVMSTKYLGDTFDIHGGGQDLEFPHHENEIAQSEAKTGKKFVNYWMHNGFVTVENNEKMSKSLGNFVTVHDMVKDIDPQVLRFFLSSTHYRRPLEYSKSNLQKAADNYERIKTAYNNLSFRLDNADGPADDVKSEVDAIADKFKTAMNDDFNVQNGITEIFELVTLANNYSAQDSVNADSAQYILKQ…
core_gene_6_DSM_19904	MLQIFNTLTRKKEKFEPITPGVVKMYVCGPTVYNYIHIGNARSAIAFDTVRRYLEYRGYKVKYVSNFTDVDDKMINAARENHTTVEAIADKYINAFMQDTAALNISSDVIHPRATQNIPEIIDFVKTLVDKGYAYNVDGDVYYRARKFPSYGALPHINVDQLEIGASQHVSSEEMAKKEDPIDFALWKKSKGDEISWDSPWGKGRPGWHIECSVMSTKYLGNTIDIHGGGEDLIFPHHENERAQSEANTGQTFVNYWMHNGFVTIGDDNEKMSKSLGNFITVHDLLKKLDGQVIRLLMSTTHYRRPIQYSDASVQEASSNLKKIQTAFNNLTYRLHNAEEGDDPKTDQEVRQIVADFTDAMDDDFNVQNGIAAVYELAKFANTYSERETVFKLSLQFII…
core_gene_6_DSM_19906	MLQIFNTLTRKKEKFEPVTPGIVNMYVCGPTVYNYIHIGNARSAIAFDTVRRYLAYRGYKVNYVSNFTDVDDKMINAARENHTTVGAIADKYIAAFMQDTAALNISSDVIHPRATQNIPEIIDFVKTLVNNGYAYDVDGDVYFRARKFPSYGALPHIDVDQLEIGASQHVSKEEMAKKEDPIDFALWKKSKGDEISWDSPWGKGRPGWHIECSVMATKYLGKTIDIHGGGEDLIFPHHENERAQSEANTHQTFVKYWMHNGFVTIGDDNEKMSKSLGNFITVHDLLKHLDGQVIRLLMATTHYRRPIQYSDSSVQEAESNLKKLQTAFNNLTYRLHNAEDGDDPKTDQEVRQIIADFTDAMDDDFNVQNGIAAVYELAKFANTYSEHQVVFTGSIQFII…
core_gene_6_DSM_19907	MLQIFNTLTRKKEKFEPVTPGIVHMYVCGPTVYNYIHIGNARSAIAFDTVRRYLEYRGYKVKYVSNFTDVDDKMINAARENHTTVGAIADKYIAAFMQDTAALNISSDVIHPRATENIPEIIDFVKTLVDNGSAYNVDGDVYFRARKFPSYGALPHINVDQLEIGASQHVSQEEMAKKEDPIDFALWKKSKGDEISWESPWGKGRPGWHIECSVMSTKYLGKTIDIHGGGEDLIFPHHENERAQSEAKTHQTFVKYWMHNGFVTIGDDNEKMSKSLGNFITVHDLLKHLDGQVIRLLMSTTHYRRPIQYSDASVQEAKSNLKKLQTAFNNLTYRLHNAESGDDPKTDQEVRQIVADFTDAMDDDFNVQNGIAAVYELAKFANTYSERSVVFQLSIQFII…
core_gene_6_DSM_19908	MLQIFNTLTRKKEKFEPITPGVVKMYVCGPTVYNYIHIGNARSAIAFDTVRRYLEYRGYQVKYVSNFTDVDDKMINAARENHTTVGAIADKYINAFMQDTAALNISSDVIHPRATQNIPEIIDFVKTLVDKGYAYDVDGDVYFRARKFPTYGALPHINVDQLEIGASQHVNPEEMAKKEDPIDFALWKKSKGDEISWDSPWGKGRPGWHIECSVMSTKYLGKTIDIHGGGEDLIFPHHENERAQSEANTGQTFVKYWMHNGFVTIGDDNEKMSKSLGNFITVHDLLKNLDGQVIRLLMSTTHYRRPIQYSDASVQEASSNLKKLQTAFNNLTYRLHNADEGDDPKTDQEVRQIVADFTDAMDDDFNVQNGIAAVYELAKFANTYSERQTVFKLSLQFII…
core_gene_6_DSM_19909	MFTPITSGIVNMYVCGPTVYNYIHIGNARSAIAFDTIRRYFEYKGYHVNYVSNFTDVDDKMIKAAKEANTTVPAIADRFIDAFMTDTTALNIEPATKHPRATENIKEIIAFIQDLVAKGYAYEAEGDVYYRARKFEGYGKLSHQNIDDLEVGASQHVDAEEVNRKEDPVDFALWKGAKADEISWPSPWGEGRPGWHIECSVMSTKYLGDTFDIHGGGQDLTFPHHENEIAQSEAKTGQTFANYWLHNGFVTVGDDNEKMSKSLGNFVTVHDILKTVDPQVLRFFMSTTQYRRPIQYTQDNLTDAQNNLKHLQTAYNNLTYRLKDAEAGSDPKIEQEIRQIEADFVDSMDDDFNVQNGIAQVYELAKLANVYAERPVVFKTSVAFILKTLTELVNVFGIV…
core_gene_6_DSM_19910	MIRLYNTLTNKKEIFKPLTPKVLNMYVCGPTVYNYIHIGNARSAIAFDTVRRYFEFRGFKVNYVSNFTDVDDKIIRAGHELNLTTKEVADKFIKAFYEDIDALNIERATQNPRVVEMMGDIIAFVKVLIEKDYAYVVDGDVYYRARKFKDYGQLSGQSVDELEQGASTRISSTEFQKKEDPLDFALWKKVKPGEISWDSPWGKGRPGWHIECSVMATKILGDTIDIHAGGQDLEFPHHENEIAQSEAKTGQKFANYWMHNGFVTVGEQDEKMSKSLGNFVTVHELLKKVDPQVIRFFMATTQYRRPIRYSQVNIAEAQTNLAKIQTAFENASYRLADAVNTESTATINEKIANYHEAFIRAMDDDFNAQNGIAVVYELVKEINIYSSQTKVVKASLKAL…
core_gene_6_DSM_19927	MIKLYNTMTRSKEVFKPLVDQQVSMYVCGPTVYNYIHIGNARSVIAFDTIRRYLEYRGYQVRFVSNFTDVDDKMIKAAQAENITVPELAERYIAAFKEDVQALNVEPATVNPRATENITDIIAFVADLIEKDYAYVVEGNVYYRARRFKNYGALSHQNIDELEQGASQHINDEETAQKEDPIDFALWKAAKPGEIAWEAPWGKGRPGWHIECSVMSTKYLGDTFDIHGGGEDLQFPHHENEIAQSEARTGVQFARYWMHNGFVTVGDDNEKMSKSLGNFVTVHDLIKQVNPQVLRFLMSTTQYRKPIQYTETSLQDAKNNLEKLQNAYVNLNYRLQTADGAADPAVDQQAAALQADFVAAMDDDFNAQNGITVVYEFARLINVYSEQATVSHEQSARLA…
core_gene_6_DSM_19971	MIQLYNTLTNKKEEFKPLTPNTLNMYVCGPTVYNYIHIGNARSAIAFDTVRRYFEFRGFKVNYVSNFTDVDDKIIRAGHEMNISTRQVADKFIKAFYEDTDALNIERATHNPRVVDMMDDIINFVKILIEKNYAYEAQGDVYYRARKFKNYGELSGQSVDELEQGASERVSSTELQRKEDPLDFALWKKAKTGEISWDSPWGKGRPGWHIECSVMATKILGSTIDIHAGGQDLEFPHHENEIAQSEAKTGQKFANYWMHNGFVTIGEKDEKMSKSLGNFVTVHDLLKKVDPQVIRFFMSTTQYRRPIQYSQTNLDEAQTNLTKIQTAFENACYRLKDAADFEIETKTSEKLKEYHAAFIKAMDDDFNAQNAIAAVYELAKYINVYSSQRKVSKSSLIEL…
core_gene_6_DSM_19972	MIQLYNTLTNKKENFVPLVPGVVNMYVCGPTVYNYIHIGNARSVIAFDTIRRYFEFRGYKVNYVSNFTDVDDKIIREGHELKISPREVADRFIKAFYEDTDALNVKRATMNPRVMNIMNDIVSFISDLVKKGYAYESCGDVYYRARKFKNYGELSGQSIDELEEGASERVNNDELNKKQDPLDFALWKSAKKGEISWESPWSNGRPGWHIECSVMATKYLGETIDIHAGGQDLEFPHHENEIAQSEAKTGKKFANYWLHNGFVTIGKDDEKMSKSLGNFVTVHDIIKKVSPQVLRFFMATTQYRRPIQYSQANLEEADTNLKKLKNAYQNAGYRLQTAIKDVPIESEIKEYLAVQKKAFVEALDDDFNVQNGITVIYELAKKINVYSALQNPAAKSLVA…
core_gene_6_DSM_20001	MIQVYNTLTRKKEVFKPLVAGKVNMYVCGPTVYNYIHIGNARSAIAFDTIRRYFEFRGFKVTYVSNFTDVDDKMIKQAQRDGITVPELADKFIAAFEQDTTALNIEPATAHPRATENIPDIIDFIQVLLDKGYAYTAAGDVYYRARKFTHYGELSDQNIDQLEQGASEHTADEETQRKEDPIDFALWKAAKPGEIAWTAPWGEGRPGWHIECSVMATKYLGDTFDIHGGGQDLEFPHHENEIAQSEAKTGQKFANYWLHNGFVTIGDDDEKMSKSLGNFVTVHDLIQQVDPQTLRFFMATTQYRRPIRYSESTLSEAANNLQKLRIAYDNLSYRQKDVSAGIDTEVEQQLTKLTKAFTTAMDDDFNVQNGMTEIYELAKLMNIYSEQKIVREATLNHLM…
core_gene_6_DSM_20003	MLKVYNTLTRQKEVFEPITPHQIKMYVCGPTVYNYIHIGNARSVVAFDTIRRYFEFRGFAVTYVSNFTDVDDKMIRQAAAAGLTVPQLADKYINAFNDDTAALNVEPATLHPRATDNIPAIIDFIQTLIDKGYAYAVAGDVYYRARKFAAYGRLSDQNIDQLEQGASEHTADEETARKEDPIDFALWKNAKPGEIAWQAPWGTGRPGWHIECSVMATKYLGETIDIHAGGQDLEFPHHENEIAQSEAKTGKPFVHYWLHNGFVTIGDDDQKMSKSLGNFVTVHDLLKRVDPQVLRFFMATTQYRRPIRYSEHTLKETENNLTKLRIAFDNLSYREKDAVAGADATITTQLEQLAADFIEAMDDDFNVQNGMSVVYELAKLMNQYSTQATVQCDTITALK…
core_gene_6_DSM_20004	MIQVYNTLTRKKEVFKPLVAGKVNMYVCGPTVYNYIHIGNARSAIAFDTIRRYFEFRGFKVTYISNFTDVDDKMIKQAQRDGITVPELADKFITAFEQDTTALNVEPATAHPRATENIPDIIDFIQVLLDKGYAYTAAGDVYYRARKFTHYGELSDQNIDQLEQGASEHTADEETQRKEDPIDFALWKAAKPGEIAWTAPWGEGRPGWHIECSVMATKYLGDTFDIHGGGQDLEFPHHENEIAQSEAKTGQKFANYWLHNGFVTIGDDDEKMSKSLGNFVTVHDLIQQVDPQTLRFFMATTQYRRPIRYSESTLSEAANNLQKLRIAYDNLSYRQKDVSAGIDTEVEQQLTKLTKAFTTAMDDDFNVQNGMTEIYELAKLMNIYSEQKIVREATLNHLM…
core_gene_6_DSM_20011	MYVCGPTVYNYIHIGNARSAIAFDTIRRYFEYRGYKVTYVSNFTDVDDKIINAAHKTGEAPLDLAQRFIDAFMEDTTALGIEPATAHPRASQMIPDIIEFVQDLIDKEYAYAVDGDVYYRARKFKHYGELSHQNVDELEEGASQHITQDELAKKEDPIDFALWKAAKPGEISWESPWGKGRPGWHIECSVMSTKLLGDTFDIHGGGQDLEFPHHENEIAQSEAKTDKQFVRYWMHNGFVTIGEDDEKMSKSLGNFITVHDIRKTVDPQVLRFFMAGTQYRMPIRYSETNLKNAANSLNRLKIARENLTYRRRGAETGVDPQITKQLQTLKDRFVTAMDDDINVQNGLTVLFDLAKLLNEYANEETVKSESINDLLNEYDAWLQIFGVVFADQKSLDADI…
core_gene_6_DSM_20014	MKVFNTMTLTKEEFIPMHTNEINMYVCGPTVYNYIHIGNARSAIAFDTIRRYFEYKGYQVNYVSNFTDIDDKMINTARAENITVPELADKFIAAYFEDTKPLNVRPATVQPRATDNIPEIIVFVQDLVDKGYAYESAGDVYYRASKFDDYGALAHQDVAEMEHNAAGRLDDAEMDRKEDPMDFAVWKASKTDDEISWESPWGQGRPGWHIECSVMATKYLGNHFDIHGGGIDLAFPHHTNEIAQSEAKTGETFVNKWLHNGFVTVGDEEEKMSKSLGNFTTVHDLLQEIDDPMVLRFFMATTQYRRPIAFSEKNMTQAARNLERIRTGYRNLKFRLADANPGQNAETDAKVADLVAKYVEAMDDDFNVQNALAAVYGLVELANIYAEQTAVQSETVTNI…
core_gene_6_DSM_20016	MIFKERIDMLTIYNTLTRKKEEFKPLHPGVVNMYVCGPTVYNYIHIGNARSAIAFDTVRRYLEFKGYKVNYVSNFTDVDDKMIKAAAEQGITVPQLAEKYINAFMEDTAAINIEPATLHPRATENITEIIKFVQGLIEKGYAYPKDGDVYYRARKFNHYGQLSGQSLDDLEVGASEHVSADEVNKKEDPLDFALWKAAKPGEISWDSPWGKGRPGWHIECSVMSTKYLGKTIDIHAGGQDLEFPHHENEIAQSEAETGQKFVRYWMHNGFVTIGKDNEKMSKSLHNFITVHEIIKEVDPQVLRFFMATTQYRRPIQYSQANLTDAQNNLNHIQTAFDNLTYREQDADEGDVQEVTDRLEQFHHQFITAMDDDINVQNGIATVYELVKYANVYAQQDNVS…
core_gene_6_DSM_20017	MKARLRKEDSMLTVYNTLTRQKETFKPLEEGRVKMYVCGPTVYNYIHIGNARSAIAFDTIRRYLEYRGYQVDYVSNFTDVDDKMIKAANVENITVPELADRYIAAFKEDTKALNIEPATLNPRATDNLEEIIAFIQDLIAKDYAYAVDGDVYYRARKFKAYGHLAGQDLDQLEQGASEHTATEETLRKEDPIDFALWKAEKGNEIAWESPWGKGRPGWHIECSVMSTKYLGDTIDIHGGGQDLEFPHHENEIAQSEAKTGKTFVNYWLHNGFVTVGDDDQKMSKSLGNFVTVHDLIQEVNPQALRFLMSSTQYRRPIRYSQSLLAEAQTNLDRLKTTLDNLAFRQATAEPGEDQIVMDKAAELETAFVTAMDDDFNVQNGLTQLYELAKLSNQYLEQTT…
core_gene_6_DSM_20019	MLTVYNTLTRQKEVFKPIQADRVKMYVCGPTVYNYIHIGNARSAIAFDTIRRYLEYRGYQVDYVSNFTDVDDKMIKAANAEQITVPELAERYITAFKEDTQALNIETTTLNPRATENIPEIIAFIQDLIDKGYAYAVDGDVYYRARKFKDYGHLAGQDIDQLEQGASEHTATEETLRKEDPIDFALWKSEKGTDIAWDSPWGKGRPGWHIECSVMSTKYLGDTIDIHGGGQDLEFPHHENEIAQSEAKTGKHFVNYWLHNGFVTVGDDDQKMSKSLGNFVTVHDLIQEVNPQALRFLMSSTQYRRPIRYSESLLAEAQTNLDRLKTTLDNLAFRQATAEAGADADIAAQAASLEDAFVTAMDDDFNVQNGLTELYELAKLSNQYLERATVQAGTLVDLT…
core_gene_6_DSM_20021	MLTLYNTMSRQKEPFKPLHPGEIRMYVCGPTVYNYIHIGNARSAIAFDTIRRYFEYRGFKVTYVSNFTDVDDKIITAAHKTGEAPLDLAQRFIDAFMEDTTALGIEPATAHPRASQMIPDIVDFVQDLIAKGYAYAVDGDVYYRARKFKHYGELSHQNVDELEEGASQHITQEELDKKEDPIDFALWKAAKPGEISWDSPWGKGRPGWHIECSVMSTQLLGDTFDIHGGGQDLEFPHHENEIAQSEAKTGKQFVRYWMHNGFVTIGEDDQKMSKSLGNFITVHDILKTVDPQVLRFFMAGTQYRMPIRYSEANLKNAANSLNRLKIARENLVYRRANAADGVDAQITAELKTLKDRFIAAMDDDVNVQNGLTVLFDLAKLLNEYANEDTVKQESVNDLL…
core_gene_6_DSM_20054	MLKVFNTMTRQKETFEPITPGMVNMYVCGPTVYNYIHIGNARSAIAFDTIRRYFEYRGYQVKYVSNFTDVDDKMINEANKEGITVPELGDRFIAAFKEDTAALNIEPATVNPRATEHINEIIEFVQDLIDKDYAYPVDGDVYYRAHKFSHYGELAHLNLDDLEEGASQHTNDEETARKEDPVDFALWKGAKPGEISWPSPWGAGRPGWHIECSVMSTHYLGETFDIHGGGEDLIFPHHQNEIAQSEAKTGKTFVHYWLHNGFVTIGDDNEKMSKSLGNFVTVHDILKTVDPQTLRFFMSTTQYRRPIQYTQQNLDTAERNLERLQTAYDNMGYRLKDAEAGNDPKVEQETRQIVADYIDAMDDDFNVQNGIAKVHELARLGNVYAERPVVFAGTLDFIR…
core_gene_6_DSM_20055	MLKIYNTLTRQKEEFHPQQAGIVNMYVCGPTVYNYIHIGNARSVVAFDTVRRYLEFSGYQVNYVSNFTDVDDKMIKAAKEQGITVPELADKYIQAYMEDTAALNVEPATTHPRATENIDGIISFIEDLIEKGYAYQSGGDVYYRARKFAHYGQLSGQSLDDLEVGASEHVSTEEVAKKEDPLDFALWKAAKPGEIKWDSPWGAGRPGWHIECSVMSTKYLGDTLDIHAGGQDLEFPHHENEIAQSEAKTGHRFVNYWMHNGFVTIGRDNEKMSKSLGNFVTVHDLIKEVDPQVLRFFMSTTQYRRPIQYSQESLVEAQANLEHLKNTYDNLAYRLKDATSGTDGGVQRQLADFRARFVAAMDDDINVQNGIAVVYELMRFANQYVEQRLVQREPIVAIQ…
core_gene_6_DSM_20057	MYNYIHIGNARSAIAFDTVRRYLEYRGYQVKYVSNFTDVDDKMINAARQNHTTVGAIADKYINAFMQDTAALNISSNVIHPRATENIPEIIDFVKTLVDKGYAYDVDGDVYFRARKFKSYGALPHINVDQLEIGASQHVNPEEMAKKEDPIDFALWKKSKGDEISWDSPWGKGRPGWHIECSVMSTKYLGKTIDIHGGGEDLIFPHHENERAQSEANTGQTFVKYWMHNGFVTIGDDNEKMSKSLGNFITVHDLLKNLDGQVIRLLMSTTHYRRPIQYSDASVKEASSNLKKLQTAFNNLEYRLHNADEGDDPKTDQEVRQIVADFTDAMDDDFNVQNGIAAVYELAKFANTYSERETVFKLSLQFIINTLRQLSGVFGIKLEQSELKDDEIWSLIHER…
core_gene_6_DSM_20072	MKLFNTLTRQKEEFKPLVPGQVSMYVCGPTVYNYIHIGNARSAIAFDTIRRYFEYKGYKVNYVSNFTDVDDKMINEARAEGTTVPELAERYIQAFLEDTRALNIEEATLHPRATHEIPAIIDFIQTLIDKGYAYEADGDVYYRAKKFADYGHLSDQNIDQLEEGASQHVNDEEQGRKEDPIDFALWKGQKAADEIAWDSPWGKGRPGWHIECSVMSTKYLGDTLDIHGGGQDLEFPHHENEIAQSEAKTGKKFVNYWLHNGFVTVGKDEEKMSKSLHNFVTVHDILKNVDPQVLRFFMASVQYRSQINYSKENLEQAANILGRFKNTLEGINYRLADETEGLPDPDLAKLVTETTAKFEAAMDDDFNVQNALTAIYEALPAVNSNANAEKADKESLRLF…
core_gene_6_DSM_20074	MKLFNTLTRQKEEFKPLVPGQVSMYVCGPTVYNYIHIGNARSAIAFDTIRRYFEYKGYKVNYVSNFTDVDDKMINEAGAEGTTVPELAERYIQAFLEDTRALNIEEATLHPRATHEIPAIIDFIQTLIDKGYAYEADGDVYYRTKKFADYGHLSDQNIDQLEEGASQHVNDEEQGRKEDPIDFALWKGQKAADEIAWDSPWGKGRPGWHIECSVMSTKYLGDTLDIHGGGQDLEFPHHENEIAQSEAKTGKKFVNYWLHNGFVTVGKDEEKMSKSLHNCVTVHDILKNVDPQVLRFFMASVQYRSQINYSEENLEQAANILGRFKNTLEGINYRLADATEGLPDPDLAKLVTETTAKFEAAMDDDFNVQNALTAIYEALPAVNSNANAEKADKESLRLF…
core_gene_6_DSM_20079	MYNYIHIGNARSSIAFDTIRRYFEYKGYQVKYVSNFTDVDDKMINEARAEKITVPELAEKFINAFLEDTTALNIEPATLHPRATHEIKDIINFVKVLIDKGYAYEVDGDVYYRAKKFQHYGELSDQNIEQLEEGASEHINDEEQNRKEDPIDFALWKAQKGPDEIAWDSPWGKGRPGWHIECSVMSTKYLGNTIDIHGGGQDLEFPHHENEIAQSEAKTDQKFVNYWMHNGFVTVGKDQEKMSKSLHNFVTVHDILRKIDPQVLRFFMASVQYRRQINYSEENLKQAATILDRFKNTLTNINYRIADDTPTKTSEDLVKAINETEEKFVAAMDDDFNVQNALTSIYDLLPVVNANANSDNVDKDALKLFEEKLAAWLLVFGVDIKKLCAQTTGSNDEEI…
core_gene_6_DSM_20081	MKLFNTLTRQKEEFKPLVPGQVSMYVCGPTVYNYIHIGNARSAIAFDTIRRYFEYKGYKVNYVSNFTDVDDKMINEAGAEGTTVPELAERYIQAFLEDTRALNIEEATLHPRATHEIPAIIDFIQTLIDKGYAYEADGDVYYRTKKFADYGHLSDQNIDQLEEGASQHVNDEEQGRKEDPIDFALWKGQKAADEIAWDSPWGKGRPGWHIECSVMSTKYLGDTLDIHGGGQDLEFPHHENEIAQSEAKTGKKFVNYWLHNGFVTVGKDEEKMSKSLHNCVTVHDILKNVDPQVLRFFMASVQYRSQINYSEENLEQAANILGRFKNTLEGINYRLADATEGLPDPDLAKLVTETTAKFEAAMDDDFNVQNALTAIYEALPAVNSNANAEKADKESLRLF…
core_gene_6_DSM_20176	MYVCGPTVYNYIHIGNARSAIAFDTIRRYLEYRGYKVNYVSNFTDVDDKMINAARENHTTVGAIAEKYINAFMQDTAALNISKDVTHPRATQNIPEIIAFVKNLEDQGYAYNVDGNVYFRARKFPTYGELPHINVDQLEVGASQHVEKGEFEQKEDPIDFALWKKSKGDEISWDSPWGKGRPGWHIECSVMSMKYLGKTLDIHGGGEDLIFPHHENERAQSEAETHQTFVKYWMHNGFVTIGEDNEKMSKSLGNFITVHDLLKKIDGQVIRLLMSTTHYRRPIQYSDASVQEAKSNLKKLQTAFNNSTYRLHNAEAGSDPKTEQEVRQIVADFIDAMDDDFNVQNGIAAVYELAKFSNMYSERNVVFQNSLQFIINTLKQLAAIFGIKLEQSELKDDEI…
core_gene_6_DSM_20178	MSRQKEPFTPLHPGEIRMYVCGPTVYNYIHIGNARSAIAFDTIRRYFEYRGYHVTYVSNFTDVDDKIINAAHETGEAPLDLAQRFIDAFMEDTTALGIEPATAHPRASQMIPDIIDFVQDLVAKGYAYAVDGDVYYRARKFKHYGELSHQNVDELEEGASQHITQEELAKKEDPIDFALWKAAKPGEISWDSPWGKGRPGWHIECSVMSTQLLGDTFDIHGGGQDLEFPHHENEIAQSESKTGKQFVRYWMHNGFVTIGEDDEKMSKSLGNFITVHDILKTVDPQVLRFFMAGTQYRMPIRYSDANLKNAANSLNRLKIARENLVYRRDNAVPGVDPKITEQLQTLKDQFITAMDDDVNVQNGLTVLFDLAKLLNEYANEDTVKRESLDDLLNLYDAWL…
core_gene_6_DSM_20183	MYVCGPTVYNYIHIGNARSIVAFDTVRRYLEYLGYKVKFVSNFTDVDDKMIKEANREGITVPEVADKFIKAFYEDVAKLNVQKATINPRATDNIKEIIDFISDLIDKGYAYESQGDVFYRARKFKHYGELSDQDIDQLVQGASEHIGEAEFDKKQDPVDFALWKKAKPGEINWDSPWGAGRPGWHIECSVMSTKYLGDTFDIHGGGQDLEFPHHENELAQSEAKTGKKFVNYWMHNGFVTVENNEKMSKSLGNFVTVHDLVTKVDPQVLRFFLSSTHYRRPLEYSKSNLQKAADNLEKIKTAYNNLQFRLDDASGDPDDIDEQVKVISDKFKEAMNDDFNVQNGLTEIFELVGLANNYSSQDEVNEDSIKNILSEMVSLGGILGIKFDEKQDLSDEIQE…
core_gene_6_DSM_20184	MLKIFNTLTREKEEFKPITPNQVNMYVCGPTVYNYIHIGNARSIVAFDTVRRYLEFLGYKVKFVSNFTDVDDKMIKEANREGITVPEVADRFIKAFYEDIAAINVQKATINPRATDNIQDIIDFVKVLIDKGYAYESGGDVFYRARKFKHYGELSDQNIDQLVEGASEHIGEAEFDKKQDPIDFVLWKKAKPGEIKWDSPWGEGRPGWHIECSVMSTKYLGETFDIHGGGQDLEFPHHENEIAQSEAKTGKKFVNYWMHNGFVTVENNEKMSKSLGNFVTVHDLVKKTNPQVLRFFLSSTHYRRPLEYSEANLQKAADNLDKIKTAYNNLKFRLDDAKDTDDEEIVSQTQSIIEDFKNAMNDDFNVQNGLTEIFNLVSLANNYSSRDTVAKNAVNVILK…
core_gene_6_DSM_20190	MMKVFNTMTLAKEDLVPLHDHTINMYVCGPTVYNYIHIGNARSAIAFDTIRRYLEYKGYVVNFVSNFTDVDDKMISTAKKEGVTVPELADRYIAAYFEDTKALNIKPATIQPRATDNIPEIIEFVQDLIDKDYAYEVEGDVYYRARKFKHYGALAHQDMAEMESNAAGRLNDAEQARKEDPMDFAVWKAQKASDEIAWSSPWGMGRPGWHIECSVMSTKYLGNHFDIHGGGIDLAFPHHTNEIAQSEARTGEPFVNEWLHNGFVTVGDAGEKMSKSLGNFTTVHDLLAELKDPMVLRFFMASTHYRRPIAYTEQNMQQAANNLTRIRTAYRNLAFRLTTSQPGRDKALDDQVRKIKDRFEAAMDDDFNVQNGLVAIFELVELANVSAQDEQVYQDSVTD…
core_gene_6_DSM_20196	MMKTFNTMSLQKEDFKPINEKTINMYVCGPTVYNYIHIGNARSAIAFDTIRRYFEYRGYEVNYVSNFTDVDDKMIAAAAEQGITVPELADKYIDAFNEDTAPLNIKPATVRPRATEHIPEIIEFVEDLIKKGYAYESEGDVYFRAKKFKGYGILAHQDLAEMESNAAGRLDDGELARKEDPMDFAVWKGENGDGAIAWNSPWGKGRPGWHIECSVMSTKYLGNHLDIHGGGIDLAFPHHTNEIAQTEAHTGEKFVEKWLHNGFVTVGDENEKMSKSLGNFTTVHELLQQIDDPMVLRFFMATTQYRRPIAYSQKNMDLAARNLERIRTGYRNLQFRLGSAVEGSDADIEAKAQEKVDAFVEAMDDDFNAQNAMTAVYELIELANLYSQAEEVKTDTVNF…
core_gene_6_DSM_20203	MLKVYNSLTNEKEKFEPITPGVVNMYVCGPTVYNYIHIGNARSVVAFDTIRRYLEYCGYQVNYVSNFTDVDDKMINEAKKEGTTVPKLADKYINAYMEDTKALNVKPATVNPRATDNIRDIIAFVVDLIDKGYAYNVNGTVYYRARKFKSYGLLGHENIDDLESGASEHVSSEELAQKEDPIDFALWKKAKPDEISWDSPWGKGRPGWHIECSVMSTKYLGNTFDIHGGGIDLEFPHHENERAQSEAKTDQKFVNYWLHNGFVTVGDDDEKMSKSKGNFVTVHDLLKKDNPQALRFLISTTQYRRPIRFSQQGVDEAATNLQKIQTAFDNLNYRLKDAEAYNDPKLDQEIRQIQADFQDAMNDDFNVQNGIAKVYELAKLGNVYAERPVVFKESIKLLM…
core_gene_6_DSM_20249	MKNMLKIFNTLTREKEEFKPITPNQVNMYVCGPTVYNYIHIGNARSIVAFDTVRRYLEFLGYKVKFVSNFTDVDDKMIKEANREGITVPEVADRFIKAFYEDIAAINVQKATINPRATDNIQDIIDFVKVLIDKGYAYESDGDVFYRARKFKHYGELSDQNIDQLVQGASEHIGEAEFDKKQDPIDFVLWKKAKPNEIEWDSPWGMGRPGWHIECSVMSTKYLGDTFDIHGGGQDLEFPHHENEIAQSEAKTGKKFVNYWMHNGFVTVENNEKMSKSLGNFVTVHDLVKQTNPQVLRFFLSSTHYRRPLEYSQSNLQKAADNLEKIKNAYNNLKFRLADATTETDDIPAQVEKIVTDFKTAMNDDFNVQNGLTEIFNLVNLANNYSAQTAVAKTSVNVI…
core_gene_6_DSM_20253	MAVLLQVYNTLTRKKEVFKPLTPGKVKMYVCGPTVYNYIHIGNARSAIAFDTIRRYLEFRGFDVDYVSNFTDVDDKMIKQAQKDGVTVPQLAAKYIAAFNQDTAALNIEPATVRPRATENIPEIIAFIQALLDKGYAYTVAGDVYYHARKFKHYGQLSDQNIDQLEQGASEHTVDEETKRKQDPIDFALWKAAKPNEIAWDAPWGRGRPGWHIECSVMSIKYLGPTFDIHGGGQDLEFPHHENEIAQSEAKTGQTFANYWLHNGFVTIGADDEKMSKSLGNFVTVHDLLKKIDPQVIRFFMATTQYRRPIRYSQETLAEAANNLQKLRIAYDNLNYRKKQTVTGHDQQVDQQLADLTQAFITAMDDDFNVQNGMTQVYELAKLMNIYSEQPEVHAATLQ…
core_gene_6_DSM_20258	MYVCGPTVYNYIHIGNARSAIAFDTIRRYFEYRGYKVTYVSNFTDVDDKIINAAHKTGEAPLDLAQRFIDAFMEDTTALGIEPATAHPRASQMIPDIIEFVQDLIDKEYAYAVDGDAYYRARKFKHYGELSHQNVDELEEGASQHITQDELAKKEDPIDFALWKAAKPGEISWESPWGKGRPGWHIECSVMSTKLLGDTFDIHGGGQDLEFPHHENEIAQSEAKTDKQFVRYWMHNGFVTIGEDDEKMSKSLGNFITVHDIRKTVDPQVLRFFMAGTQYRMPIRYSETNLKNAANSLNRLKIARENLTYRRRGAETGVDPQITKQLQTLKDRFVTAMDDDINVQNGLTVLFDLAKLLNEYANEETVKSESVNDLLNEYDAWLQIFGVVFADQKSLDADI…
core_gene_6_DSM_20285	MINLYNTMTRQKEPFQPITPGVVNMYVCGPTVYNYIHIGNARSIIAFDTIRRYFEYRGFKVKFVSNFTDVDDKMINTAKKDGITVPELAEKFIQAFMQDSKAINVEPATMNPRATQNVPEIVGFIQVLIDKGYAYVSYGDVYYRTRKFANYGELSGQNIDELEQGASEHINDEETARKEDPIDFALWKGAKGDEISWDAPWGKGRPGWHIECSVMATKYLGETIDIHAGGEDLEFPHHENEIAQSEAKTGKKFANYWMHNGFVTVGDENEKMSKSLGNFVTVHDIVDKMDPQILRLFMATTQYRRPIQYTRENLEEAGNNLAKLKNAFANLNYRFKNAESGSDGDTDRRVEELIKQFTDAMDDDFNAQNGIAVVYELAKVLNVYSEKETVKLDTLELLK…
core_gene_6_DSM_20314	MLSVFNTLTRQKEPFKPITPGVVKMYVCGPTVYNYIHIGNARSAIAFDTIRRYFEYRGYHVDYVSNFTDVDDKLIKRAAEDHTTVPAVADRFIQAFMEDTAAVNIEPATAHPRASENIPEIIAFVQVLIDKGYAYESAGDVYYRARKFKNYGQLSDQRIDDLEVGASQHTADEETDRKEDPIDFALWKAAKPGEISWDSPWGAGRPGWHIECSVMSTKYLGDTFDIHGGGQDLEFPHHENEIAQSEAKTGQKFANYWLHNGFVTVGDDNEKMSKSLGNFVTVHDIIKTVDPQVLRFFMATTQYRRPIQYTQGNLDEAANNLDKLRNAYRNLTFRLKDATTGADETVSAQLKTLTDNFVIAMDDDFNVQNGVAAVYELAKLANVYAAKTTVQSDTLTALS…
core_gene_6_DSM_20331	MINLYNTMTRKKEPFQPITPGVVNMYVCGPTVYNYIHIGNARSIIAFDTVRRYFEYRGFKVNFVSNFTDVDDKMINTAKKEGTTVPKLAEKFIQAFMQDSKAINVEPATVNPRATQNVPEIVDFIQVLIDKGYAYASDGDVYYRTRKFANYGKLSGQNIDELEQGASEHINDEETARKEDPIDFALWKGAKADEISWDAPWGKGRPGWHIECSVMATKYLGDTIDIHAGGEDLEFPHHENEIAQSEAKTGKKFANYWMHNGFVTVGDENEKMSKSLGNFVTVHDIINEMDPQILRLFMATTQYRRPIQYTRENLEEAGNNLAKLQNAFANLNYRFQNSESGADAGTDKRVKELVEQFTTAMDDDFNVQNGIAVVYELAKVLNVYSEQATVKKETLELLK…
core_gene_6_DSM_20332	MIKLYNTMTRSKEVFKPLVDQQVSMYVCGPTVYNYIHIGNARSVIAFDTIRRYLEYRGYQVRFVSNFTDVDDKMIKAAQAENITVPELAERYIAAFKEDVQALNVEPATVNPRATENITDIIAFVADLIEKDYAYVVEGNVYYRARRFKNYGALSHQNIDELEQGASQHINDEETAQKEDPIDFALWKAAKPGEIAWEAPWGKGRPGWHIECSVMSTKYLGDTFDIHGGGEDLQFPHHENEIAQSEARTGVQFARYWMHNGFVTVGDDNEKMSKSLGNFVTVHDLIKQVNPQVLRFLMSTTQYRKPIQYTETSLQDAKNNLEKLQNAYVNLNYRLQTADGAADPAVDQQAAALQADFVAAMDDDFNAQNGITVVYEFARLINVYSEQATVSHEQSARLA…
core_gene_6_DSM_20335	MTRQMEPFKTIEPDVVKMYVCGPTVYNYIHIGNARSAVAFDTIRRYLEFCGYRVDYISNFTDIGDKLTRTSASENISVAAVAAKYIAYFDEDTAALNIKPATFHPRATDNIPDIISFIEDLIAKGYAYESEGDVYFRARRFKDYGELSHQSLDRLEVGASERTADEETARKEDPIDFALWKGQKADEVAWDSPWGAGSPGWHIECSVMSGKYLGETIDIHGGGEDLAFPHHENEIAQSEAHTGKKFVNYWLHNGFVTIGNDDEKMSKSLGNFITAHEALQKFDHQALRFFMSATHYRRPIRYTEAAIEEAQNEVQRFKIARANLLYRRKDSQAGSDAKITALVADYRKKFITAMDDDFNVQNGLAVVHEFVGEMNQYAVAEAVHLDSLIDLVQQLEAFL…
core_gene_6_DSM_20336	MSRTKETFKPLVDHKVSMYVCGPTVYNYIHIGNARSIIAFDTIRRYFEYRGFEVKFVSNFTDVDDKMINSAREQGITVPELADRYIGAFKEDVQAVNVEPATLNPRATENIDDIIAFIADLMDKGFAYAVDGDVYYRARKFSKYGALSHQNIDELEQGASQHVDDEETARKEDPIDFALWKAAKGDEIAWKAPWGIGRPGWHIECSVMSTKYLGDTFDIHGGGEDLQFPHHENEIAQSEAKTGKQFARYWMHNGFVTVGDDNEKMSKSLGNFVTVHDLVQKINPQVLRFLMSTTQYRRPIQYTQASLQDAKNNLEKLQNAFINLNYRLQGAQGAADATVAEQAAQLETDFITAMDDDFNAQNGITVVYEFARLINVYSEKTAVNAEQINQLLTSYAKMA…
core_gene_6_DSM_20342	MLKIYNTMTREKEVFVPLTEGQVKMYVCGPTVYNYIHIGNARSTVAFDTVRRYFEFRGYQVQFVSNFTDVDDKIIQAAKELNITAPDVADRFIEAFYTDVTALGVEKATKNPRVMENMPDIIEFIQVLIDKGYAYESDGDVYYRTRKFKNYGKLSDQSIDELEIGASNRLEKIENERKEDPVDFALWKSAKADEISWESPWGAGRPGWHIECSVLATKYLGDTIDIHGGGQDLTFPHHENEIAQSEAKTGHPFANYWMHNGFVTMDEEKMSKSLGNFVLVHELIKQVDPQVLRFFMATTHYRRPISYNEATISEAKNNLNKVQMAASNLHYRLSDATIELPTDQDYFQQLAEFKQTFITEMDDDFNAANGITVIYELAKVMNIYSEQAEVSKAVIEAML…
core_gene_6_DSM_20349	MQSVYNTYSLEKEIFSPIEPGKVRMYLCGPTVYNYIHIGNARSSVAFDTIRKYLEWRGYDVNFVSNFTDLGDKVIAQGEKEGLTEEEVADKYADAFLEDVAALNVEAATSRPRATQYMEEMVHFVEKLMAEGMAYEVNGNVYFRTNQFKNYAVLSHQNMDELKKNAAGRLDGDDQEEKENPTDFALWKKEVRENVTSWPSPWGPGRPGWHLECSVMNDVLLGETIDIHAGGIDLVFPHHTNELAQSESYHGKTFVNYWLHNGFVNINDEKMSKSLGNFVTIHDLLQDPSIDPQGLRYFLAKTQYRRPVAYSRARLDQAQQELTKIYRTMRAVAKKAGNTGEVSADLAEQVHLLEERFIGAMDDDFGVENALTVVFEALTLANRSLEAGESAAGLQLIEN…
core_gene_6_DSM_20350	MLKVYNSLTNEKEKFEPITPGVVNMYVCGPTVYNYIHIGNARSVVAFDTIRRYLEYCGYQVNYVSNFTDVDDKMINEAKKEGTTVPKLADKYINAYMEDTKALNVKPATVNPRATDNIRDIIAFVVDLIDKGYAYNVNGTVYYRARKFKSYGLLGHENIDDLESGASEHVSSEELAQKEDPIDFALWKKAKPDEISWDSPWGKGRPGWHIECSVMSTKYLGNTFDIHGGGIDLEFPHHENERAQSEAKTDQKFVNYWLHNGFVTVGDDDEKMSKSKGNFVTVHDLLKKDNPQALRFLISTTQYRRPIRFSQQGVDETATNLQKIQTAFDNLNYRLKDAEAYNDPKLDQEIRQIQADFQDAMNDDFNVQNGIAKVYELAKLGNVYAERPVVFKESIKLLM…
core_gene_6_DSM_20403	MIQILNTLSGKKEIFKPLEEGKVKMYVCGPTVYNYIHIGNARSAVAFDTVRRYFEYRGYEVDYVSNFTDVDDKIIKAGHEMKMTVKEVTDKFIAAFYEDIDALNIKRATLNPRVMDTMDDIIKFIQVLIDKGYAYQSEGDVYYRARKFKDYGKLSGQSVDDLEQGASERVADFDQGKKEDPLDFALWKAAKPGEIYWEAPFGNGRPGWHIECSVMATKYLGKTIDIHAGGQDLEFPHHENEIAQSEAETGQKFVNYWMHNGFVTIGEEDEKMSKSLGNFVTVHDLLKKVDPQVVRFFMATTQYRHPIRYSQANLAEAKTNLQKLKTAVDNLRYRKNDAEKSDVETEIREKFSALKNRFIEAMDDDFNTQNGIAVIYEMAKLLNVYSEKATVSLETIEYL…
core_gene_6_DSM_20405	MKVFNSLTNKKEELTPLKDGQVSMYVCGPTVYNYVHIGNTRPMITFDLLRRTLEYLGEKVIYVSNYTDVDDKIIKQAKKEGVSEKELTDKYIKAYEEVRDGLHLLTPSYTPRVTETMDKIIHFIEVLIEKGYAYEKDGDVYFRVTKIPSYGELSGIKIDDLIQGASERTLTEDDKKKESPLDFALWKKTDEGIQFDSPWSKGRPGWHTECVVMINDIFEEGHIDIHAGGHDLKFPHHENEMAQSVAYSGHHIADTWMHNQMININGEKMSKSLGNVLWAKDLLNELGCNVYKWLMLSTHYRNPLNFTDEVLNNVKKEVAKVENVVKSASLYLAVNHVEKEEARKETVDHMVMALADDLNSSLALTEILDQVKVLNQVMRTREKDNAAIAKEYATLMKMT…
core_gene_6_DSM_20410	MKVFNTLSLTKEEFIPMHENEINMYVCGPTVYNYIHIGNARSAIAFDTIRRYFEYKGYKVNYVSNFTDIDDKMITTAREQGTTVPALADKFIAAYFEDTKPLNIKPATTQPRATDNIPEIIEFVQDLIDNGYAYESEGDVYYRARKFNHYGELAHQNIDDMEHNAAGRLDDAEMARKEDPMDFAVWKAAKRDDEIAWESPWGQGRPGWHIECSVMSTKYLGNHFDIHGGGIDLAFPHHTNEIAQTEAKTGETFVNKWLHNGFVTVGDAEEKMSKSLGNFTTVHDLLQQVDDPMVLRFFMATTQYRRPIAFSERNMQQAERNLERIRTGYRNVAFREGDAVAGTDADVMTEITELVAKYDAAMDDDFNVQNALAVVYELVELANKYAERTTVHEDTVTEI…
core_gene_6_DSM_20444	MIQLYNTLTNEKENFIPLNPGRITMYVCGPTVYNYIHIGNARSAIAFDTIRRYFEYRGFQVNYVSNFTDVDDKIIAASKKLKITPREVSDKYIKAFYEDTDALNIKRATLNPRVMDTMDDIINFIQVLIAKGYAYESQGDVYYRARKFANYGQLSGQSIDELEQGASQRLNDDEIQKKEDPLDFALWKSAKEGEIFWKSSWGKGRPGWHIECSVMATKFLGDTIDIHAGGQDLEFPHHENEIAQSEAKTGKKFANYWLHNGFVTIGEDEEKMSKSLGNFITVHDIVKKVNPQVLRFFMATTQYRRPIKYSQANLEDAAANLKKLQGAYDNAAYRLKDAVEIQIDDERKKYLAQQKIDFEAAMDDDFNVQNAITVVYDLAKRLNVYSSETQVIKSVLEEF…
core_gene_6_DSM_20451	MGLKVYNSLNNEMEVFEPLQAGKVNMYVCGPTVYNYIHIGNARSIVAFDTIRRYLEYLGYDVNYVSNFTDVDDKMIKAAKEDGITVPEVADKFIKAYFEDTKALNVEPATLNPRATENIPDIIKFVQALIDQGYAYSIDGDVYYRARKFKTYGELGHEDLDTLESGASQHVSADELAKKEDPIDFALWKKAKPDEISWDSPWGKGRPGWHIECSVMSTKYLGDTFDIHGGGIDLEFPHHENERAQSEAKTGKRFVNYWLHNGFVTVGDDDEKMSKSLGNFVTVHDLIKKIDPQVLRFMMSTTQYRRPIRFSQAGLDEATANLKKLQTAYTNLEYRLKDAEEDGDPKVDQEIRQLQADFQDAMDDDFNVQNGIAKVYEIAKLGNVYAERPFVFKETIELI…
core_gene_6_DSM_20452	MIQIYNTLTKEKEAFKPLVAGKVSMYVCGPTVYNYIHIGNARSAIAFDTVRRYLEYRGYEVNYVSNFTDVDDKIIKASQETGLSVQEVTTKFIAAFYEDIAALNIKKASKNPRVMENMPEIIDFIATLVDKGYAYEAQGDVYYRARKFKDYGKLSGQSIDALEQGASERVQASDQGKKEDPLDFALWKSAKPGEIAWDSPWGKGRPGWHIECSVMAGKYLGKTIDIHAGGQDLEFPHHENEIAQSEAKNGQKFANYWMHNGFVTIGQDDEKMSKSLGNFVTVHELVKKLDPQIVRFLMATTQYRHPIRYSQANLDDAKTNLNKLKTAAQNVRYRLEDAGEGALESSVQTKVEALVAKFKVAMDDDFNTQNGITVVYELARELNVYAAREEVNRATLEYL…
core_gene_6_DSM_20505	MLKIYNTLTRTKEEFKPIVPGEIHMYVCGPTVYNYIHIGNARSAIAFDTIRRYFEYRGYKVTYVSNFTDVDDKIINRAHEEGVEPLDLAQTYIDAFMEDTKAVGIEPATVNPRASEMIPDIIEFIQDLIAKGYAYASDGDVYFRARKAKNYGALANKNIDELEQGASQHVADAETARKEDPIDFALWKKVKPGEIYWDAPFGPGRPGWHIECSVMSTKLLGDTIDIHGGGQDLEFPHHQNEIAQSEAKTGKKFVNYWMHNGFVTVGDDQQKMSKSLGNFVTVHDIIKTVDPQVLRFFMATTQYRKPIGYTEGNLEEAKASVSRLKIAREALVFRQNGAESGVDAAMTTQLEQLEDAFVTAMDDDINVQNGLTTLFDLVKLMNEYSAQDVVKADTVAAML…
core_gene_6_DSM_20509	MGKLGGLEMIQLYNTLTKQKEEFKPQVPGQVLMYVCGPTVYNYIHIGNARSAIAFDTVRRYFEYRGYQVKYVSNFTDVDDKIIKASQEMNLSVEEVTAKFIAAFYEDTAALNVKKASLNPRVMENMADIINFVADLIAKGYAYEVQGDVYYRARKFKHYGQLSGQSIDALEQGASERLSVEDQAKKEDPLDFALWKAAKPGEISWQSPWGLGRPGWHIECSVMATKYLGKTIDIHAGGQDLEFPHHENEIAQSEAETGQRFANYWLHNGFVTIGEDDEKMSKSLGNFVTVHDLVKQVDPQVIRFFMATTQYRRPIRYSQANLTEAANNLAKLKTAYDNLTFRLKDATEAELEAEVKQEFAGYEQQFVAAMDDDFNAQNGIAAVYEMAKQLNIYAEKERV…
core_gene_6_DSM_20515	MLKVFNTLTRQKEVFTPITSGIVNMYVCGPTVYNYIHIGNARSAIAFDTIRRYFEYKGYHVNYVSNFTDVDDKMIKAAKAANTTVPAIAEKYINAFMEDTNALNIEPATKHPRATENIKDIIAFVQALVAKGYAYEAEGDVYYRARKFKDYGKLSHQNIDDLEVGASQHTDPEEVARKEDPIDFALWKGAKGDEISWDSPWGKGRPGWHIECSVMATKYLGNNFDIHGGGQDLTFPHHENEIAQSEAKTGEKFANYWLHNGFVTVGDDNEKMSKSLGNFVMVHDLLKKEDPQVLRFFMATTQYRRPIQYTQANLEDANNNLKHLQTAFNNLHYRLDDAEEGNDPKTEQEIRQIEADFIDAMDDDFNVQNGIAEVYELAKLANVYAERPVVFKDSIAFIL…
core_gene_6_DSM_20531	MLALKVYNTLTRKKEEFKPLVSGQISMYVCGPTVYNYIHIGNARSSIAFDTIRRYFEYKGYKVKYVSNFTDVDDKMINEARAEGTTVPKLAEKFINAFLEDTTALNIEPATLHPRATHEIKDIINFVKTLIDKGYAYEVDGDVYYRARKFKHYGELSDQNIEQLEEGASEHINDEEQNRKEDPIDFALWKAQKEPDEIAWDSPWGKGRPGWHIECSVMSTKYLGDTIDIHGGGQDLEFPHHENEIAQSEAKTGKKFVNYWLHNGFVTVGKDQEKMSKSLHNFVTVHDILKEVDPQVLRFFMASVQYRRQINYSEENLKQAATILDRFKNTLTNINYRLEDDTASEAAPDLAKSIEETEQKFVTAMDDDFNVQNALTAIYDLLPAVNANANSEKADKETL…
core_gene_6_DSM_20533	MLKVFNTLTRTKEEFKPLTEGKVRMYVCGPTVYNYIHIGNARSAIAFDTIRRYLEYRGYDVTYVSNFTDVDDKMINQARADGITVGELADKYINAFMADTGALNIEPATVNPRATENIPEIIAFIAKLIENGYAYEVNGDVYYRAKKFAHYGELSDQNIAELETGASQHVNDEELAVKEDPIDFALWKAQKLSDEISWESPWGQGRPGWHIECSVMSTKYLGETFDIHGGGQDLQFPHHENEIAQSEAKTGKKFVNYWLHNGFVTVGQNDEKMSKSLGNFVTVHELLQHVDARSLRFFMASTQYRRPIRYTEENLVEAGNVLQRMQNTLDDIAYRLNDSTTSVSSPNLATRLDAALEQFTTVMDDDFNVQNGLTVVYGMLRHINQEITKAQVDKEQLTR…
core_gene_6_DSM_20534	MLKVFNTLTRTKEEFKPLTEGKVRMYVCGPTVYNYIHIGNARSAIAFDTIRRYLEYRGYDVTYVSNFTDVDDKMINQARADGITVGELADKYINAFMADTGALNIEPATVNPRATENIPEIIAFIAKLIENGYAYEVNGDVYYRAKKFAHYGELSDQNIAELETGASQHVNDEELAVKEDPIDFALWKAQKLSDEISWESPWGQGRPGWHIECSVMSTKYLGETFDIHGGGQDLQFPHHENEIAQSEAKTGKKFVNYWLHNGFVTVGQNDEKMSKSLGNFVTVHELLQHVDARSLRFFMASTQYRRPIRYTEENLVEAGNVLQRMQNTLDDIAYRLNDSTTSVSSPNLATRLDAALEQFTTVMDDDFNVQNGLTVVYGMLRHINQEITKAQVDKEQLTR…
core_gene_6_DSM_20555	MLQLYNTLTNQKEKFEPLNPGKVTMYVCGPTVYNYIHIGNARSAVAFDTIRRYLEYRGFEVNYVSNFTDVDDKIIKASQEMNLSVKEITEKFINAFYEDTSALNVKKATLNPRVMDNMDDIIKFIEVLVQKGYAYESAGDVYYKTRKFKDYGKLSGQLIDDLEQGASSRVDDIDQDKKQDPLDFALWKKAKQGEISWDSPWGQGRPGWHIECSVMSTKYLGDTIDIHAGGQDLEFPHHENEIAQSEAKTGKKFARYWLHNGFVTIGEEDQKMSKSLGNFVTVHDLLKEVNPQVIRFFMSTTQYRRPIRYSSANLNEAKVNLNKLQTAYENLSYRLKDSVEGNDKEVEVNFANLEKDFVKVMDDDFNVQNGISVVYEMAKQLNVYSEKEKVYTDTINNLI…
core_gene_6_DSM_20557	MKIYNTLTRQKEEFKPLVPGQVSMYVCGPTVYNYIHIGNARSSIAFDTIRRYLEYKGFDVKYVSNFTDVDDKMINEARAEGITVPELAKRYINAFMEDTTALNIEPATLHPRATEEIKDIIAFIKTLIEKGFAYEVDGDVYYRAKKFTGYGKLSDQDIASLEEGASQHVNEAEFAKKEDPIDFALWKKQKQSDEIAWDSPWGKGRPGWHIECSVMSTKYLGDTIDIHGGGQDLEFPHHENEIAQSEAKTGKKFVNYWMHNGFVTVGKDEQKMSKSLHNFVTVHDILKRVDPQVLRFFMASVQYRKPINYSEENLKQAAIILDKIKNTVLNVQDKLKETNSQENQDLTIAIEDSENRFKEAMDDDFNVQNALSVVYDLLPVINKNISEDTSDLSALRKFL…
core_gene_6_DSM_20571	MLKVYNSLTNEKEKFEPITPGVVNMYVCGPTVYNYIHIGNARSVVAFDTIRRYLEYCGYQVNYVSNFTDVDDKMINEAKKEGTTVPKLADKYINAYMEDTKALNVKPATVNPRATDNIRDIIAFVVDLIDKGYAYNVNGTVYYRARKFKSYGLLGHENIDDLESGASEHVSSEELAQKEDPIDFALWKKAKPDEISWDSPWGKGRPGWHIECSVMSTKYLGNTFDIHGGGIDLEFPHHENERAQSEAKTDQKFVNYWLHNGFVTVGDDDEKMSKSKGNFVTVHDLLKKDNPHALRFLISTTQYRRPIRFSQQGVDEAATNLQKIQTAFDNLNYRLKDAEAYNDPKLDQEIRQIQADFQDAMNDDFNVQNGIAKVYELAKLGNVYAERPVVFKESIKLLM…
core_gene_6_DSM_20584	MLAVRVYNTLTRKKEEFKPLVPGHISMYVCGPTVYNYIHIGNARSAIAFDTIRRYFEYKGYDVKYVSNFTDVDDKMINEARAEKTTVPKLAEKFINAFLADTTALNIETATLHPRATHEINDIITFVKSLIDNGYAYEVDGDVYYRAKKFKHYGQLSDQNIEQLEEGASEHINDTEQSRKEDPIDFALWKAQKEPDEIAWDSPWGKGRPGWHIECSVMSTKYLGDTIDIHGGGQDLEFPHHENEIAQSEAKTGKKFVNYWLHNGFVTVGKDQEKMSKSLHNFVTVHDILREVDPQVLRFFMASVQYRRQINYSAENLAQAATILDRFKNTLTNINYRLADDTASEESAELAQAIMATNEKFEQAMDDDFNVQNALTAIYDLLPVVNANANAARADKQEL…
core_gene_6_DSM_20586	MLIYNSQQHKKEEFVPLEPGKVRMYVCGPTVYDQIHIGNARTFLSFDVIRRYLQYKGFDVVMAQNLTDVDDKIINRANEEGRSAAQVAEEYSCAFIDIMHAFGVEDPTIRPRATQEIQAMQDMILTLIKKGHAYVAANGDVYFSVRSEKNYGILSGRNLDQLRAGERVEVNEDKHDPFDFALWKAAKPGEPSWPSPWGEGRPGWHTECCAMIHRYLGTPIDIHGGGQDLVFPHHENETAQAMCAWDAPLANTWMHTGMLRVDGEKMSKSLGNFYTLKEVLDKYPADAVRLLMLQTHYRAPLDFSFSRLEGTLGTLERLKGCVRNLIWAAQASAHPEHELADADNALNAAVAQARTDFIAQMDDDFNTAGGLAAIFTLTTAANTYLDHNAGTVVAAVATN…
core_gene_6_DSM_20587	MYNYIHIGNARSAIAFDTVRRYLEYRGYKVKYVSNFTDVDDKMINAARENHTTVEAIADKYIKAFMQDTAALNISSDVIHPRATQNIPEIIDFVKKLVDKGYAYNVDGDVYFRARKFPSYGALPHINVDQLEIGASQHVSSEEMAKKEDPIDFALWKKSKGDEISWDSPWGKGRPGWHIECSVMSTKYLGKTIDIHGGGEDLIFPHHENERAQSEANTGQTFVNYWMHNGFVTIGDDNEKMSKSLGNFITVHDLLKNLDGQVIRLLMSTTHYRRPIQYSDASVQEASSNLKKIQTAFNNLTYRLHNADEGDDPKTDQEVRQIVADFTDAMDDDFNVQNGIAAVYELAKFANTYSERETVFKLSLQFIINTLRELSGVFGIKLEQTELKDDEIWALIHER…
core_gene_6_DSM_20593	MTLQKEPLKPIEAGKISMYVCGPTVYNYIHIGNARSAIAFDTIRRYLMYRGFEVRYVSNFTDVDDKMIKAAAEQGITVPELADKYIAAFEEDTKALNILPATVRPRATENIPEIIDFVQALIDKGAAYEVEGDVYFRAHLDQNYGMLAHQDLAQMENNAAGRLDPLENARKEDPMDFAVWKAAPDDGTIAWASPWGNGRPGWHIECSVMAIKYLGNHFDIHGGGIDLAFPHHTNEIAQAEARTGEKFVNEWLHNGFVTVGDEQTKMSKSLGNFTTVHDLLNELHDPMVLRFFMATTQYRRPIAYTTDNLKLAERNLTKIKNAYRNLNFRRTDVQMSQKLDVDMQTQVQRILQAFEIAMDDDFNVQNSLAEVFNLVELANVYSTRAEISEPTVTLILDKL…
core_gene_6_DSM_20602	MIQIYNTLTKEKEDFKPLVNGKVSMYVCGPTVYNYIHIGNARSAIAFDTVRRYLEYRGYEVNYISNFTDVDDKIIKASQETGLSVQEVTTKFIAAFYEDIAALNIKKASKNPRVMENMPEIIDFIAALVDKGYAYEAQGDVYYRARKFKDYGKLSGQSIDALEQGASERVQASDQGKKEDPLDFALWKSAKPEEIAWDSPWGQGRPGWHIECSVMAGKYLGKTIDIHAGGQDLEFPHHENEIAQSEAKNGQKFANYWMHNGFVTIGQDDEKMSKSLGNFVTVHELVKEIDPQIVRFLMATTQYRHPIRYSQANLDDAKANLNKLKTAVQNVRYRLEDAGDGALEAEVQEKVEELVVKFKVAMDDDFNTQNGITVVYELARELNIYAAREAVNRATLEYL…
core_gene_6_DSM_20605	MFRTFSCHKTIEGGVNLIQLYNTLTNKKEVFRPLTPGVINMYVCGPTVYNYIHIGNARSAIAFDTIRRYFEFRGFKVNYVSNFTDVDDKIIKAAQQQHLTALQVADKYIKAFYADTDALNIQRATLNPRVTETMAEIIDFIQVLLDKGYAYQASGDIYYRARRFKNYGQLSGQSIDELEQGASQRVTAADEAKKEDPLDFALWKQAKPNEVYWQSPWGKGRPGWHIECSVMATKFLGETIDIHAGGQDLEFPHHENEIAQSEAKTGKKFASYWLHNGFVTIGADDQKMSKSLGNFITVHELIKKIDPQVLRFFMATTQYRRPIRYSQENLADATANLNKLKTAYQNAAYRLNSANDGPLSPKLQEFVDLQRQKFIAAMDDDFNVQNAVMAIYELAKQLN…
core_gene_6_DSM_20623	MLKIYNTLTRKKEEFVPLEAGKVKMYVCGPTVYNYIHIGNARSTVAFDTVRRYLEFRDYEVNFVSNFTDVDDKIIKAAKELSITAPEVADKFISAFYEDTSALGVEKATSNPRVMENMPDIIQFIEALIEKGYAYESAGDIYYRTRKFKNYGKLSNKTIDELEIGASNRLESSENERKEDPIDFALWKSAKADEISWESPWGQGRPGWHIECSVMATKYLGDTIDIHGGGQDLEFPHHENEIAQSEAKTGHPFANYWMHNGFVTIGAEDEKMSKSLGNFVLVHDMIKEVDPQILRFFMATTHYRRPIAYSGTAIEEARVNLAKLKTAYENLHYRLSDSVLELPTDPSFFDKLTTIKEQFIVEMDDDFNAANGITVVYELAKMMNIYSEQKEVSKAVVEA…
core_gene_6_DSM_20634	MYNTLTRQKEDFHPLNDGVVNMYVCGPTVYNYIHIGNARSAIAFDTIRRYFEFSGYQVNYVSNFTDVDDKMIKAAHEQGITVPELADKYIAAFMEDTTAVNIEPATKHPRATENIPEIITFVSDLIDKGYAYAAAGDVYYRARKFKHYGELSDQSIDDLEVGASQHVDEAEFNKKEDPIDFALWKAAKPGEISWDSPWGPGRPGWHIECSVMSTKYLGDTFDIHGGGQDLAFPHHENEIAQSEAKTGKTFARYWMHNGFVTVGDDNEKMSKSLGNFVTVHDIIKTLDPQILRFLMATTQYRRPIQYSQKNITDATNNLQRIQTAYDNLTYRQKDAQAGSDDQIHQQVLGLVAEFKQAMDDDFNAQNAIAAVYELVKVSNVYAQQATVQQVSVTELQETM…
core_gene_6_DSM_20653	MQIYNTLTNQKEEFKPIHPGKVMMYVCGPTVYNYIHIGNARSVVAFDTVRRYLEYKGFDVQYVSNFTDVDDKLIKASQKTGMAVPALANKYIKAFYEDIDALNVERATLNPRVMENMDDIITFINELVQKGAAYAVDGDVYFKTREFKSYGKLSGQSINDLEQGASERVTDEEQAKKHDPLDFALWKKAKPGEIAWNSPWGKGRPGWHIECSVMATKYLEDTIDIHAGGVDLEFPHHENEIAQSESKTGYKFVNYWMHNGFVTIGKENEKMSKSLGNFVTVHDLVKKVDPQVIRFFMATTHYRRPVQYTEENLAEAKTNLEKLTTAYRNLDYRMKDAEAISADEAVQHQFKQLVSDYEKAMDDDFNVQNAMTSLYEFAKLMNVYAEKEQVSKELAKAML…
core_gene_6_DSM_20655	MQIYNTLTNQKEEFKPVHPGKVMMYVCGPTVYNYIHIGNARSVVAFDTIRRYLEYKGFDVQYVSNFTDVDDKLIKASQETGMTVPELADKYIKAFYEDINALNVERATLNPRVMENMDDIIAFIDELVQKDAAYVVDGDVYFKTREFKTYGKLSGQSINDLEQGASERVTDEEQAKKHDPLDFALWKKAKPGEIAWDSPWGKGRPGWHIECSVMATKYLEDTIDIHAGGVDLEFPHHENEIAQSESKTGHKFVNYWMHNGFVTIGKENEKMSKSLGNFVTVHDLVKKADPQVIRFFMATTHYRRPVQYTVENLAEAKTNLEKLTTAYRNLDYRMKDAGEISADEAVQRQFEQLVSDYETAMDDDFNVQNAMTSLYEFAKLMNVYAEKEQVSKKLAKAML…
core_gene_6_DSM_20690	MVLKVYNSLTNKLENFEPIQARKVSMYVCGPTVYNYIHVGNARSVVAFDTIRRYFEYLGYDVNYVSNFTDVDDKMIKAVAEQGITVSELADKFIKAYFEDTKALNVEPATKNPRATDNIADIIAFVSDLIDKGYAYSVDGNVYYRARKFKTYGELGHEDLDTLESGASQHVSKEELKQKEDPIDFALWKAAKSGEISWDSPWGKGRPGWHIECSVMSTKYLGDNFDIHGGGIDLEFPHHENERAQSEAKTGEKFVNYWLHNGFVTVGDDDEKMSKSLGNFVTVHDLLQKVDPEVLRFMMSTTQYRRPVHFSQAGINEAATNLNKIQTAYRNLDYRLQDADADNDPKVDQEVRQIQADFQDAMDDDFNVQNGITEVYELAKLGNVYSERPVVFADTIKLI…
core_gene_6_DSM_20719	MLTVYNTLTRQKEIFKPIQTDHVRMYVCGPTVYNYIHIGNARSAIAFDTIRRYLEYRGYQVDYVSNFTDVDDKMIKVAKAEQITVPELADRYITAFKEDTKALNIEAATHNPRATENIPEIIAFIQDLIAKEYAYVVDGDVYYRARKFKAYGRLAGQNIDQLEQGASEHTATEETLRKEDPIDFALWKAERGTDIAWDSPWGPGRPGWHIECSVMATKYLGDTIDIHGGGQDLEFPHHENEIAQSEAKTGQHFVNYWLHNGFVTVGDDDQKMSKSLGNFVTVHDLIQTVNPQALRFLMSGTQYRRPIRYSESLLAKAQTNLDRLKTTMDNLNFRQATAETGADTNVTNQAATLEAAFVTAMDDDFNVQNGLTELYELAKLSNQYLERPTVQTDTLADLI…
core_gene_6_DSM_20722	MLKIYNTMTREKEVFVPLTEGQVKMYVCGPTVYNYIHIGNARSTVAFDTVRRYFEFRGYQVQFVSNFTDVDDKIIQAAKELNITAPDVADRFIEAFYTDVTALGVEKATKNPRVMENMPDIIEFIQVLIDKGYAYESDGDVYYRTRKFKNYGKLSDQSIDELEIGASNRLEKIENERKEDPVDFALWKSAKADEISWESPWGAGRPGWHIECSVLATKYLGDTIDIHGGGQDLTFPHHENEIAQSEAKTGHPFANYWMHNGFVTMDEEKMSKSLGNFVLVHELIKQVDPQVLRFFMATTHYRRPISYNEATISEAKNNLNKVQMAASNLHYRLSDATIELPTDQDYFQQLAEFKQTFITEMDDDFNAANGITVIYELAKVMNIYSEQAEVSKAVIEAML…
core_gene_6_DSM_20730	MLKIYNTMTREKEVFVPLTEGQVKMYVCGPTVYNYIHIGNARSTVAFDTVRRYFEFRGYQVQFVSNFTDVDDKIIQAAKELNITAPDVADRFIEAFYTDVTALGVEKATKNPRVMENMPDIIEFIQVLIDKGYAYESDGDVYYRTRKFKNYGKLSDQSIDELEIGASNRLEKIENERKEDPVDFALWKSAKADEISWESPWGAGRPGWHIECSVLATKYLGDTIDIHGGGQDLTFPHHENEIAQSEAKTGHPFANYWMHNGFVTMDEEKMSKSLGNFVLVHELIKQVDPQVLRFFMATTHYRRPISYNEATISEAKNNLNKVQMAASNLHYRLSDATIELRTDQDYFQQLAEFKQTFITEMDDDFNAANGITVIYELAKVMNIYSEQAEVSKAVIEAML…
core_gene_6_DSM_20749	MKIYNTLTRKKEKFKAIHPGQITMYVCGPTVYNYIHIGNARSVIAFDTIRRYFEYKGYKVKYVSNFTDVDDKMINEARAEGTTVPKLADRFIKAYLEDTNALNVEKATLHPRATHEIKSIITFIQKLIDKGYAYEVDGDVYYRAKKFAHYGELSDQNIAQLEEGASKHINDEEQQRKEDPIDFALWKAQKEPDEIAWESPWGKGRPGWHIECSVMSTKYLGDTIDIHGGGQDLEFPHHENEIAQSEAATGKKFVNYWMHNGFVTVGKDQEKMSKSLHNFVTVHDILKRVDPQVLRFFMASVQYRRQINYSEENLKQAEIILNRFKNTLTSIDYRLADDTESAASAELKQAVQETQKHFEAAMDDDFNVQNALTAIYDVLPVVNANANLSKVDKGELKHF…
core_gene_6_DSM_21051	MIQLYNTLTNKKEEFKPLTPNILNMYVCGPTVYNYIHIGNARSAIAFDTVRRYFEFRGFKVNYVSNFTDVDDKIIRAGHEMNMSTKQVADKFIKAFYEDTDALNIERATHNPRVVDMMDDIISFIKILIDKNYAYVAQGDVYYRARKFKNYGKLSGQSVDELEQGASERVTSSELEKKEDPLDFALWKKAKKGEISWDSPWGEGRPGWHIECSVMATKILGSTIDIHAGGQDLEFPHHENEIAQSEAKTGQKFANYWMHNGFVTIGEKDEKMSKSLGNFVTVHDLLKKVDPQVIRFFMATTQYRRPIQYSQANIDEAQTNLTKIQTAFENACYRLKDADNSIIESRTSEKIKKYHDAFVKAMDDDFNAQNAIAAVYELAKYINVYSSQKEVGKDSLTAL…
core_gene_6_DSM_21115	MINIFNTLTRQKEPFKPITPGVVKMYVCGPTVYNYIHIGNARSAIAFDTIRRYFEYRGFKVDYVSNFTDVDDKMIKRAKADHTTVPAIADRFIKAFMADTAAVNIEPATAHPRASENIPEIVDFIKVLIDKGYAYESAGDVYYRARKFKNYGQLSDQRIDDLEVGASQHTADEETDRKEDPIDFALWKTAKADEISWPSPWGAGRPGWHIECSVMSTKYLGDNFDIHGGGQDLEFPHHENEIAQSEAKTGTKFANYWMHNGFVTVGDENEKMSKSLGNFVTVHDIVQQIDPQILRFFMATTQYRRPIQYSQKNLDEAGNNLSKLQNAYRNLTYRLNDALDGDDADIQAQLTALTDHFVTAMDDDFNVQNGIAAVYELAKLANVYAAQTTVQTTTLQALL…
core_gene_6_DSM_21116	MIQLYNTLTNKKEDFTPIEPGHVTMYVCGPTVYNYIHIGNARSAIAFDTIRRYFEYSGFKVKYVSNFTDVDDKIIAASKKLKISPREVADKFIDAFYEDTESLNIKRATLNPRVMDTMFDIIEFIKVLVAKKYAYESQGDVYYRARKFMNYGELSGQSVDELELGASERVSSDEIKKKEDPLDFALWKAAKKNEIFWESPWGNGRPGWHIECSVMATKFLGDTIDIHAGGQDLEFPHHENEIAQSEAKTGKKFANYWLHNGFVTIGDDEVKMSKSLGNFITVHDLIKEVNPRILRFFMATTQYRRPIKYSQANLEDAAANLKKLQVSISNARYRLEDAKEAEIDSEMYKYFEQQKLAFKQAMDDDFNVQNAITVVYALAKKLNVYSSKKQVEKNTLKLF…
core_gene_6_DSM_21376	MIQLYNTLTNKKEEFKPLAPKTLNMYVCGPTVYNYIHIGNARSAIVFDTVRRYFEFRGYKVNYVSNFTDVDDKIIRAGHELKMTTRQVADKFIKAFYEDTDALNIERATHNPRVVDMMDDIIDFVRVLVEKDYAYEAQGDVYYRARKFKNYGKLSGQSVDELEQGASARINSAETQRKEDPLDFALWKKAKEGEVSWDSPWGKGRPGWHIECSVMATKILGNTIDIHAGGQDLEFPHHENEIAQSEAKTGQKFANYWLHNGFVTIGEKDEKMSKSLGNFITVHDLLKKVDPQVIRFFMATTQYRRPIRYSQANLDEAQTNLAKIQTAFENAYYRLKDAEKAEIEPELKKKIAGYHDDFIKAMDDDFNAQNGIAVVYELAKYTNVYSSQFKVHQSSIVAL…
core_gene_6_DSM_21401	MIMKVFNTLTRKKEEFKPLVAGKVSMYVCGPTVYNYIHIGNARSVIAFDTIRRYFEYRGYDVKYVSNFTDVDDKMINEARKEHTTVAELAERYIKAFIEDTEALNIQPAALHPRATHEIKEIIGFVQDLIDKGYAYEVDGDVYYRARKFPNYGQLSDQNIAELEEGASEHINEEEQNKKEDPIDFALWKAQKEDDEIAWNSPWGKGRPGWHIECSVMSTTYLGDTIDIHGGGQDLEFPHHENEIAQSEAKTGKKFVNYWMHNGFVTVGKKQEKMSKSLHNFVTVHDILKQIDPQVLRFYMSSVQYRRPINYSKDGLKQAETVLKRYQNTLRNLEARLQDETDSLEDSILRDNLTQAKAEFIEAMDDDFNVQNALSVMYDLTSTLNTHLQEDKVDKPALK…
core_gene_6_DSM_21775	MLKVFNTMTRQKETFEPMTPGVVTMYVCGPTVYNYIHIGNARSAIAFDTIRRYFEYRGFKVKYVSNFTDVDDKMIKQAKKLGITVPELGDRFIKAFKEDTAALNIEPATVNPRATEHINEIIEFVQDLIDKDYAYPVDGDVYYRAHKFAHYGELSHLKLDDLEEGASQHTADEETARKEDPVDFALWKGAKPGEISWPSPWGAGRPGWHIECSVMSTHYLGDTFDIHAGGEDLVFPHHENEIAQSEAKTGKTFVHYWLHNGFVTVGDENEKMSKSLGNFVTVHDILKTVDAQTLRFFMATTQYRRPIQYSQRNLDTAARNLERLQTAYDNMGYRLKDAEGGHDPKTDQEVRQIVANYMDVMDDDFNVQNGVAEVYEVARLGNVYAERPVVFAGTLSFIR…
core_gene_6_DSM_22301	MINLYNTMTRQKEPFKPITPGVVNMYVCGPTVYNYIHIGNARSIIAFDTIRRYFEYRGYKVNFVSNFTDVDDHMINTARQDHTTVPKLAAKYIAAFMKDSKAINVEPATVNPRATENIPEIINFIQVLLDKGYAYKSDGDVYYRTRMFKNYGKLSGQNIDQLEQGASEHVNDEETARKEDPIDFALWKKTKADEISWEAPWGKGRPGWHIECSVMSTKYLGDTIDIHGGGEDLEFPHHENEIAQSEAKTGKTFAHYWMHNGFVTVGDENEKMSKSLGNFVTVHDIIQEMDPQILRLFMATTQYRRPIQYTRENLAEAGNNLAKLQNAFANLTYRYQGADEGENPEITTRVNQLTDEFKQAMDDDFNVQNGIAVVYELAKELNVYSERDVVKRDSLDLLK…
core_gene_6_DSM_22408	MINIYNTLTGQKEEFKPIEANKVKMYVCGPTVYNYIHIGNARSAVAFDTVRRYFEYRGYQVDYVSNFTDVDDKIIKASQEQNMSVKELTDKYIAAFYEDTAALNVKKATLNPRVMDCMDDIIEFIQELIDKGYAYEAQGDVYYRTRKFANYGKLSGQAIDELEQGASARTTTVDQAKKEDPLDFALWKAVKPGEISWQAPWGEGRPGWHIECSVMAEKYLAPTIDIHAGGQDLAFPHHENEIAQSEAKHDQTFANYWMHNGFVTIGDDDEKMSKSLGNFVTVHDLVQEVDPQIVRFLMATTQYRRPIRYSLANLQEAENNLQKLQMAVENVKYRLESAPTADLDEQEVQALKQHEADFVTAMDDDFNAQNGIAVLYEVVKQMNVYAAQPEVEAQTLQAL…
core_gene_6_DSM_22467	MLKVFNTMTRQKETFEPITPRVVNMYVCGPTVYNYIHIGNARSAIAFDTIRRYFEYRGYQVKYVSNFTDVDDKMIKQAKKLGITVPELGDRFIQAFKEDTAQLNIEPATVNPRATDHIPEIIEFVETLIDKGYAYPVDGDVYYRAHKFAHYGELSHQNLDELEEGASQHTNDEETARKEDPVDFALWKGAKPGEISWPSPWGAGRPGWHIECSVMSTHFLGDTFDIHGGGEDLTFPHHENEIAQSEAKTGKTFVHYWLHNGFVTVGDENEKMSKSLGNFVTVHDLLKTVDAQTLRFFMATTQYRRPIQYSQRNLDTAARNLERLQTAYNNMGYRLKDADAGNDPKVEQEIRQITADYIDAMDDDFNVQNGIAEVHDLARLGNVYAERPVVFAGTLEFIR…
core_gene_6_DSM_22689	MVLKVFNSLNNQLEVFEPLEAGKIKMYVCGPTVYNYIHIGNARSVVAFDTIRRYLEYLGYQVDFVSNFTDVDDKMIQAATADQTSVKQIAKKYIEAFYADTKALNVKPATNNPRATENIPEIITFIQSLLDKGYAYVVDQNVYYRARRFPSYGQLSHQALADLETGASQHVSKTELNQKEDPIDFTLWKAAKPGEISWETPWGTGRPGWHIECSVMATKYLGSTIDIHGGGIDLEFPHHENERAQSEAKTGQQFVKYWLHNGFVTVGATDEKMSKSLGNFVTVHELLNKVDPQALRLMMSTTQYRRPIRFSQAALDEASINLKKLQTAYQNLHYRLAGALVGTDFKFDQKVRQLQADFQDAMDLDFNVQNGIAKVYELAKLGNVYAGEPTVFADSLNLI…
core_gene_6_DSM_22696	MYNYIHIGNARSVVAFDTIRRYFEYKGYEVNYVSNFTDVDDKMIKEAAAEGITVPELGDKFIEAYFEDTKPLNVERATTNPRATEMIPEIIDFVADLIAKGFAYEAAGDVYYRARKFPNYTQLVHESLDDLENGASERVDDGDNAKKEDPIDFALWKGAKPGEISWQSPWGAGRPGWHIECSVMSTHYLGDTFDIHGGGQDLVFPHHTNEIAQSEAHTGKQFARYWMHNGFVTVGDENEKMSKSLGNFITLHEMNQQEDPQAVRFFMATTQYRRPIAYTHGNLEDAKNNLARLRSTYANFDYRLKDAAAGHNEAIEAAAKQQQVAFEAAMDDDFNVQNGIAAVYELAKLSNVYLNEDVVAKDTLVELQRLFATLLSVFGITFDEGDQMADGEIQALIDE…
core_gene_6_DSM_22697	MLQLYNTLTRHKEPFKPLVPGEIKMYVCGPTVYNYIHIGNARSAIAFDTIRRYFEYRGYKVDYVSNFTDVDDKIINAAHETGEAPLALAQRFIDAYMADTAKLNIEPATAHPRASEMIPEIITFVADLIKKGYAYEADGDVYYRARKFARYGELSNKKVDELEQGASQHVADEETARKEDPIDFALWKAAKPGEISWDSPWGAGRPGWHIECSVMSTTLLGKTIDIHGGGQDLEFPHHENEIAQSEAETGQKFVNYWMHNGFVTIGEDDEKMSKSLGNFITVHDIVKTVDPQVLRFLMASTQYRRPIRYSEAGLKEAERNLERLKIARDAVSYRLKNAAAGTDAALEAKLNGLENDFVAAMDDDINVQNGLAVVYELAKLMNETAAANTVAQTTLQHML…
core_gene_6_DSM_22698	MLRLYNTLTRQKEEFKPITPGEIKMYVCGPTVYNYIHIGNARSAIAFDTIRRYFEYRGFKVTYVSNFTDVDDKIINAAHKTGEAPLDLAQRFIDAFMADTKAIGIEPATVNPRASQMIPDIIDFIQVLMDKGYAYASDGDVYFRARKAKNYGALANKNIDELEQGASQHVDDVETARKEDPIDFALWKGAKPGEISWDAPFGPGRPGWHIECSVMSTKLLGDTIDIHGGGQDLEFPHHQNEIAQSEAKTGKTFVHYWMHNGFVTVGEDDQKMSKSLGNFVTVHDIIKTVDPMVLRFFMATTQYRKPIRYTEANLAAAATDLEHLRTARANLEFRQQGAAKGTDPQVVTAVADLKQRFITAMDDDINVANGLAVLYELVKLMNGYANADTVHAEAVALLL…
core_gene_6_DSM_23026	MTRAKEDFKPLKENQVSMYVCGPTVYNYIHIGNARSIIAFDTIRRYFEYRGYTVKFVSNFTDVDDKMIRTANEEGITVPELADRFINAFTEDVRAVNVEPATVNPRATENIPEIIEFISDLIEKGFAYEVEGDVYYRARKFEKYGELSHQNIDELEQGASQHVDDEETARKEDPIDFALWKAAKPNEISWDSPFGKGRPGWHIECSVMSTKYLGDTFDIHGGGEDLQFPHHENEIAQSEAKTGKTFARYWMHNGFVTVGDENEKMSKSLGNFVTVHDLVKKVNPEVLRFFMATTQYRRPIQYTQANLDDAKNNLEKIQNAFVNLSYRLKNADGEKDYEVLKQAENLKKQFETNMDDDFNVQNGITTVYEFTKLLNVYSEAEQVNADQIKDLLKSYSAMM…
core_gene_6_DSM_23037	MIKIFNTLTREKELFKPIHENEVKMYVCGPTVYNYIHIGNARSAVSFDTIRRYLEYRGYDVTYVSNFTDVDDKMIKQAKKEKITVDELANRFIEAFMADTKALNIKPATANPRATHMIDDIIKFIEALVEKDYAYEVSGNVYFRARHFKHYGELSKQNIEQLENGASQHLTQEEVTTKEDPLDFVLWKPQKEASEVAWDSPFGKGRPGWHIECSVMSTKLLGETFDIHGGGQDLQFPHHENEIAQSEAKTGHKFVNYWMHNGFVTVGNQNEKMSKSAGNFVTVHDLLQGEDPTVLRFFMASTQYRRPIHYNDDNMQEARERVQYFKNLYQNIDYRLNDQTSSQENTELAQLVNEKVAEFKAAMDDDFNVQNGLTVLYELTRAINQHLQESTVDKTVLTI…
core_gene_6_DSM_23365	MLKVFNTLTRQKEVFTPITSGMVNMYVCGPTVYNYIHIGNARSAIAFDTIRRYFEYKGYHVNYVSNFTDVDDKMIKAAKEANTTVPEIADRFIAAFMEDTTALNIEPATKHPRATENIKEIISFIQALVAKGYAYEADGDVYYRARKFEGYGKLSHQNIDELEVGASQHVDPTEVDRKEDPIDFALWKGAKGDEISWESPWGKGRPGWHIECSVMSTKYLGDTFDIHGGGQDLAFPHHENEIAQSEAKTGKTFANYWLHNGFVTVGDENEKMSKSLGNFVTVHDILKTVDPQVLRFFMATTQYRKPIQYTAGNLEDAQNNLKHLQTAYHNLQYRLKDAEAGSDPKIDQEIRQIEADFVDMMDDDFNVQNGIAQVYELAKLGNVYAEQPVVLQDSVNFIL…
core_gene_6_DSM_23829	MPNLLRIYNTLTRKKENFEPIHQRIVNMYVCGPTVYNYIHIGNARSVVAFDTIRKYLEYCGYQVNYVSNFTDVDDKIIKAANEQNISVKALTDKYINAYNEDVKALNVKPASNNPRATENIDDIIEFIKVLIKNGFAYENKGNVYYRARKFKSYGLLAHESIDDLEAGASEHVNQEELALKEDPVDFVLWKPAKPGEISWKSPWGNGRPGWHIECSVMATKYLGNTIDIHGGGEDLEFPHHENERAQSEAKTGTTFVKYWMHNGFVTVGDENEKMSKSLGNFVTVHELVKKVDAQVIRFLMSTTQYRRPIQYNQKNLSVAANNLKKIQTAYNNLSYRLDTADDFNDPKVDQEVRQIQADFQDAMDDDFNVQNGIAQVYELAKLGNVYSEREYVFKDTIK…
core_gene_6_DSM_23907	MINQARQEKITVAQLAKRYIEAYTEDTRALNVEPASLHPRATEEIDSIIDFIQDLIAKGFAYEVDGDVYYRTKKFADYGKLSDQNIAQLEEGASEHVKDEEQQRKEDPIDFALWKAQKQADEIAWDSPWGKGRPGWHIECSVMSTKYLGNTIDIHAGGQDLEFPHHENEIAQSEAKTGQKFVNYWLHNGFVTVGKDQEKMSKSLHNFVTVHDIIQKIDPQILRFFMASVQYRRQINYSEENLSQAANIIDKFKNTLLNVAFRLEDQTESQADSELAAAIEMTEKKFVEAMDDDFNVQNALAAIYDLLPLVNANANAEKSDKSALKQFDHAFKAWIEVFGLDASQLVKQEASDDDAQIDELVKERDLARKNKDWARSDEIRDQLKEMGIIIQDTPQGTRW…
core_gene_6_DSM_23908	MQIYNTLTRKKEEFKPLVPGKVSMYVCGPTVYNYIHIGNARSAIAFDTIRRYLEYRGYDVKYVSNFTDVDDKMINEARAEGITVGQLAEKFIAAYLEDTTALNIKPASLHPRATEEIANIIAFIEKLIDQGYAYEAEGDVYYRAKKFKAYGQLSDQNINQLEEGASQHINIEEQNRKEDPIDFALWKAQKAADEIAWDSPWGKGRPGWHIECSVMATEHLGETIDIHGGGQDLEFPHHENEIAQSEAKTGKKFVNYWMHNGFVTVGKDEEKMSKSLHNFVTVHDIIKEIDPQVLRFFMASVHYRRQINYSTENLEQAAKILERFKNILNNLDFRLNDQIASKISNAVRKALIQTKEKFIAAMDDDFNVQNALTAIYDLLPIVNANLNDENVDKEALTDF…
core_gene_6_DSM_23910	MKVFNTLTRQKEEFKPLVEGRISMYVCGPTVYNYIHIGNARSVIAFDTIRRYFEYRGYQVKYVSNFTDVDDKMINEARKEGITVPKLAERFIDAYLQDTEALNIEQATLHPRATHEIDDIISFIQTLIDKGYAYEVDGDVYYRAKKFSDYGKLSDQNIEELEEGASEHVDESQQDQKEDPIDFALWKSQKQADEIAWDSPWGKGRPGWHIECSVMSTKYLGDTIDIHGGGQDLEFPHHENEIAQSEAKTGKKFVNYWLHNGFVTVGKKQEKMSKSLHNFVTVHDILQKVDPQVLRFYMSSVQYRRPINYSEDGLRQAQVVLERYKNVLRNTDARLKDQTESSSDRILEEDLKQAKEEFIAAMDDDFNVQNALSVMYDLVTKVNSHLPKDQVDKKTLEEF…
core_gene_6_DSM_23927	MLQIYNTLTRQKEPFKPIVPGEIHMYVCGPTVYNYIHIGNARSAIAFDTIRRYFEYRGYKVNYVSNFTDVDDKIIKAAHESNETPSELSQRFIDAFMEDTKAVGIEPGTTNPRASQMIPEIVDFIQDLIDKGYAYESDGDVYYRARKFAKYGELSHQNIDELEQGASQHVSDEETDRKEDPIDFALWKAAKPGEVSWDTPWGAGRPGWHIECSVMSTTLLGNTIDIHGGGQDLEFPHHENEIAQSEAKTGQTFANYWMHNGFVTIGDDDQKMSKSLGNFITVHDIIKTVDPMVLRFFMASTQYRRPIRYSEANLQDAENNLNRLKIAQTNLQYRQANAADGADEDVQDQLTALQERFIAEMDDDINVQNGLTVVYDLAKLMNEYANRDVVYAVTITDLL…
core_gene_6_DSM_24301	MLQVYNTLTRQKEPFKPLVPGEVHMYVCGPTVYNYIHIGNARSAIAFDTIRRYFEYRGYDVTYVSNFTDVDDKIIKAANENHEEPLELADRFIDAFMEDTKAIGIQKATVNPRASQMIPEILDFVSDLIAKGYAYAVDGDVYYRARKFPDYGELSHQNIDELEQGASQHINDEETQRKEDPIDFALWKAAKPGEISWDSPWGAGRPGWHIECSVMSTTLLGNTIDIHGGGQDLEFPHHENEIAQSEAKTGQKFANYWMHNGFVTIGDDDQKMSKSLGNFITVHDIIKTVDPMTLRFFMASTQYRKPIRYSEANLKDAENNLNRLKIARDNLSYRLSQATAGADAAIDQQLDELETRFVTEMDDDINVQNGLSVLYDLTKLMNEYANAETVKTDAITAML…
core_gene_6_DSM_24302	MLQIFNTLTRQKEPFNPLNPGIVNMYVCGPTVYNYIHMGNARSVIAFDTIRRYLEYRGYQVNYVSNFTDVDDKMIKAAEENHTTVEAIADKYIAAFYEDTKALNIQPATKNPRATDNIAEIISFVSELIEAGYAYDVDGNVYYRVRKFPTYGELAHKNIDELEVGASQHVDLANGEFAQKEDPVDFALWKKADDGKVAWDSPWGPGRPGWHIECSVMSTRYLGDTIDIHGGGEDLIFPHHENERAQSEAKTHKQFVKYWMHNGFVTVGDDNEKMSKSLGNFVTVHDLLKEVDGQVIRLLMSTTHYRRPIQYNNASLQEAQSNFKKLQTAFNNVTYRQKNAEVGNDPKVEQEVRQIVADFTDAMDDDFNAQNGIAAVYELAKFANVYAQNEIVFANTLQF…
core_gene_6_DSM_24716	MLKIFNTMTREKEEFKPLTPNEVKMYVCGPTVYNYIHIGNARSIVAFDTVRRYLEFLGYKVNFVSNFTDVDDKMIKEANKEGITVPEVADRFIKAFYEDIAAINVKKATKNPRATENIPEIIAFVQDLIDKDYAYESQGDVFYRARKFQHYGELSGQDIDQLVEGASEHIGDAEFDKKQDPIDFVLWKKAKPNEISWDSPWGAGRPGWHIECSVMSTKYLGDTFDIHGGGQDLEFPHHENEIAQSEAKTGKKFVNYWMHNGFVTVEDNEKMSKSLGNFVTVHDLVKTTDPQVLRFFLSSTHYRRPLEYSQSNLQKAADNLYKIKTAYNNLKFRLKDATDDKIDIQTQVAKVEEDFKTAMNDDFNVQNGLTEIFNLVSLANSYSAQATVAKNDVNVILKA…
core_gene_6_DSM_26046	MKLFNTLTRQKEEFKPLVPGQVSMYVCGPTVYNYIHIGNARSAIAFDTIRRYFEYKGYKVNYVSNFTDVDDKMINEARAEGTTVPELAERYIQAFLEDTRALNIEEATLHPRATHEIPAIIDFIQTLIDKGYAYEADGDVYYRAKKFADYGHLSDQNIDQLEEGASQHVNDEEQGRKEDPIDFALWKGQKVADEISWDSPWGKGRPGWHIECSVMSTKYLGDTLDIHGGGQDLEFPHHENEIAQSEAKTGKKFVNYWLHNGFVTVGKDEEKMSKSLHNFVTVHDILKNVDPQVLRFFMASIQYRSQINYSKENLEQAANILGRFKNTLEGINYRLADATEGLPDPDLAKLVTETTAKFEAAMDDDFNVQNALTAIYEALPAVNSNANAEKADKESLRLF…
core_gene_6_DSM_26202	MLKVYNTLTRQKEIFKSLEPGVINMYVCGPTVYNYIHIGNARSAIAFDTIRRYFEFRGYSVNYVSNFTDVDDKMIKAANEQGITVPQLADKFIAAFMEDTQAVNIEPATKHPRATENIPEIIDFIQVLIDKGYAYESDGDVYYRARKFKHYGELSDQPIDELEVGASQHVDDQEFDKKEDPIDFALWKAAKPKEINWQSPWGAGRPGWHIECSVMSTKYLGDTFDIHGGGQDLEFPHHENEIAQSEAKTGQKFANYWLHNGFVTVGDENEKMSKSLGNFVTVHDIIKTLDPQILRFLMATTQYRRPIQYSQKNIIDATNNLQHIQTAFGNLTYRLKDALAGKDNKVLVQVAELRNQFVAAMDDDFNAQNAIAVVYELVKLSNIYSQQKQVTQQTIQGML…
core_gene_6_DSM_4864	MLKIYNTLTRQKEEFKPLHPGVVNMYVCGPTVYNYIHIGNARSAIAFDTVRRYLEFKGYQVNYVSNFTDVDDKMIKAAHEQGITVPQLADKFIQAFMADTTAVNIEPATRHPRATENIPDIIAFVQTLIEKGYAYESDGDVYYRARKFAHYGQLSGQSIDDLEVGASEHVSADEIGKKEDPMDFALWKAAKPGEISWDSPWGQGRPGWHIECSVMSTKYLGQTLDIHAGGQDLEFPHHENEIAQSEAATGQPFVRYWMHNGFVTIGKDNEKMSKSLHNFITVHDIIKTVDPQVLRFFMATTQYRRPIQYSEDNLTDAKNNLEHIQTAYDNLTYRQQDAATGDDALVTQQLADFTARFTTAMDDDINVQNGIAVVYELVKAANTYAQQAAVKQGALQAYK…
core_gene_6_DSM_5007	MLKVYNTLSRQKEEFHPLNPGVVNMYVCGPTVYNYIHIGNARSAIAFDTIRRYLEFSGYQVKYVSNFTDVDDKMIKAAHEQGITVPQLADKYIDAFMEDTEAVNIEPATKHPRATENIPDIIQFVSDLIDKGYAYESQGDVYYRARKFKHYGELSDQSIDDLEVGASQHVDESEFDKKEDPIDFALWKAAKPGEISWDSPWGKGRPGWHIECSVMSTKYLGDTFDIHGGGQDLAFPHHENEIAQSEARTGKKFARYWMHNGFVTVGDENEKMSKSLGNFVTVHDIVKTLDPQILRFLMATTQYRRPIQYSQKNITDATNNLNRIQTSFENITYRQKNAQIGADDDIDEKIDQLVDEYKTAMDDDFNAQNAIAVVYELIKLSNVYDQQTSVKTGTIKKII…
core_gene_6_DSM_5016	MLAVKVYNTLTRKKEEFKPLVPGQISMYVCGPTVYNYIHIGNARSAIAFDTIRRYFEYKGYKVKYVSNFTDVDDKMINEAHAEGTTVPKLAEKFIDAFLADTTALNIEPATLHPRATHEIKVIIKFVQTLIDKGYAYEADGDVYYRARKFKHYGELSDQNIEQLEEGASEHINDEEQNRKEDPIDFALWKAQKEPDEIAWDSPWGKGRPGWHIECSVMSTKYLGKTIDIHGGGQDLEFPHHENEIAQSEAETGQKFVNYWLHNGFVTVGKDQEKMSKSLHNFVTVHDILKEVDPQVLRFFMASVQYRRQINYSEENLKQATTILDRFKNTLTNINYRLTDDTASEESAELAQAIDKTEQKFVAAMDDDFNVQNALTAIYDLLPIINANANAEKADKKNL…
core_gene_6_DSM_5622	MYVCGPTVYNYIHIGNARSAIAFDTIRRYFEYRGYKVTYVSNFTDVDDKIINAAHKTGEAPLDLAQRFIDAFMEDTTALGIEPATAHPRASQMIPDIIDFVQDLIDKEYAYAVDGDVYYRARKFKHYGELSHQNVDELEEGASQHITQDELAKKEDPIDFALWKAAKPGEISWESPWGKGRPGWHIECSVMSTKLLGDTFDIHGGGQDLEFPHHENEIAQSEAKTDKQFVRYWMHNGFVTIGEDDEKMSKSLGNFITVHDIRKTVDPQVLRFFMAGTQYRMPIRYSETNLKNAANSLNRLKIARENLTYRRRGAETGVDPQITKQLQTLKDRFVTAMDDDINVQNGLTVLFDLAKLLNEYANEETVKSESINDLLNEYDAWLQIFGVVFADQKNLDADI…
core_gene_6_DSM_5661	MKIFNTLTRKKEEFKPLVPGQISMYVCGPTVYNYIHIGNARSAIAFDTIRRYFEYKGYKVKYVSNFTDVDDKMINEARKEEITVPELAERYINAYLEDTNALNVEPATVHPRATHEIKEIIAFVQDLIAKGYAYEVDGDVYYRAKKFMDYGELSDQNIEQLEEGASEHVNDEEQNRKEDPIDFALWKAQKESDEIAWDSPWGKGRPGWHIECSVMSTKYLGDTIDIHGGGQDLEFPHHENEIAQSEAKTGKKFVNYWMHNGFVTVGKDQEKMSKSLHNFVTVHDILKEVDPQVLRFFMASVQYRRQINYSEDNLKQAETILERFKNALKNIDYRLEDDTESKVSDSLRSAIAKTKENFEAAMDDDFNVQNALTAIYEVLPVVNANTNLSNVDKDELKKF…
core_gene_6_DSM_5705	MYNYIHIGNARSAIAFDTIRRYLEYKGYKVNYVSNFTDVDDKLIKAANEQHTTVPELADRYIAAFKEDTAAINIEPATKNPRATENIPEIIEFVKALIEKGFAYEADGDVYFRARKFKHYGQLSDQNVDELEVGASEHTDEAELEKKEDPIDFALWKSAKPDEISWESPWGAGRPGWHIECSVMSTKYLGDTIDIHGGGQDLEFPHHENEIAQSESKTGKKFANYWLHNGFVTVGDDNQKMSKSLGNFVTVHDIIKKTPPEVLRFFMATTQYRRPIQYTQDNLDDAANNLKHLQTAFSNLTYRLKDAEDGNDPKIEQEIRQIQSEYIDAMDDDFNAQNGISEVYELAKLGNIYAERGLVEKGTIEFILSELQQMVLVFGIQLQSTQLEDDGIQTLIDER…
core_gene_6_DSM_5707	MLQIFNTLTRKKEKFEPITPGVVKMYVCGPTVYNYIHIGNARSAIAFDTVRRYLEYRGYKVKYVSNFTDVDDKMINAARENHTTVEAIADKYINAFNQDTAALNISSDVVHPRATENIPEIIDFVKKLVDNGYAYDVDGDVYFRARKFPTYGALPHINVDQLEIGASQHVSSEEMAKKADPIDFALWKKSKGDEISWDSPWGKGRPGWHIECSVMSTKYLGKTIDIHGGGEDLIFPHHENERAQSEANTGQTFVRYWMHNGFVTIGDDNEKMSKSLGNFITVHDLLKHLDGQVIRLLMSTTHYRRPIQYSDASVQEASSNLKKLQTAFNNLTYRLHNADEGDDPKTDQEVRQIVADFTDAMDDDFNVQNGIAAVYELAKFANTYSERQTVFKLSLQFII…
core_gene_6_DSM_5837	MLTIYNTLTRKQEEFKPQTPGVVNMYVCGPTVYNYIHIGNARSAIAFDTVRRYLEFKGYKVNYVSNFTDVDDKMIKAAHEQGITVPQLADKYIQAFMEDTKAINIEPATMHPRATENIPEIIKFIQGLIDKGYAYEKDGDVYYRARKFKDYGQLSGQSIDDLEVGASEHVSDDEINKKEDPMDFALWKAAKPGEINWDSPWGKGRPGWHIECSVMSTKYLGKTIDIHGGGQDLEFPHHENEIAQSEAKTGQKFVRYWMHNGFVTIGKDNEKMSKSLHNFITVHDIIKQVDPQVLRFFMATTQYRRPIQYSEDNLIDAKNNLEHIQTAFDNLTYRQKDAQDGADPVVTQKLADFKQSFTEAMDNDINVQNGITVVYELVKFANVYAQQKAVKAAALTEMK…
core_gene_6_DSM_6035	MLTIYNTLTRKKEIFKPLHPGIVNMYVCGPTVYNYIHIGNARSAIAFDTVRRYLEFKGYQVNYVSNFTDVDDKMIKAAHEQGITVPQLADKYIKAFMEDTTAINIEPATSHPRATEHIPEIINFVQRLIDKGYAYAKDGDVYYRARKFAHYGELSGQSIDDLEVGASEHVSADEVNKKEDPMDFALWKAAKPGEISWDSPWGKGRPGWHIECSVMSTKYLGDTLDIHAGGQDLEFPHHENEIAQSESATGHKFVRYWMHNGFVTIGNDNEKMSKSLHNFITVHDIIKTVDPQVLRFFMATTQYRRPIQYSEANLTDAKNNLEHIQTAFDNLKYREKDARDGDDADVQKQVTEYTNRFIEAMDDDINVQNGIAVVYELVKAANTYAQAATVYRGGLKEFE…
core_gene_6_DSM_6629	MKVFNTLTRQKEDFKPITPGQINMYVCGPTVYNYIHIGNARSVIAFDTIRRYFEYKGYKVNYVSNFTDVDDKMINEAREEHTTVPKLADKYIRAYLEDTEALNIEKATLHPRATHEISEIIAFVEDLIKKGYAYEVDGDVYYRAKKFPNYGELSDQNIEQLEEGASEHINDEEQNRKEDPIDFALWKAQKEEDEIAWDSPWGKGRPGWHIECSVMSTKYLGDTIDIHGGGQDLEFPHHENEIAQSEAKTGKKFVNYWLHNGFVTVGKKEEKMSKSLHNFVTVHDLIKTVDPQVLRFFMASVQYRRQINYSEENLAQAKTILDRFKNTLLNINYRLEEDTETKADPKLTEAIANTKVEFEKAMDDDFNVQNALAAIYDLLPIINANAALDNVDKDALSNF…
core_gene_6_DSM_7084	MLVYNSQTHRKEELRPLEEGHIRMYVCGPTVYDQIHIGNARTFLSFDVIRRYLTYKGYQVTFAQNLTDVDDKIINRANDEGRSATEVAEEFSCAFIDQMRRFNILDPDIRPRATREVEAMRQMIETLIEKGHAYVAGNGDVYFSVRSDHDYGSLSGRDLDQLRAGERVEVNEDKRDPFDFALWKAAKPGEPSWPSPWGEGRPGWHTECCAMIHHYLGTPIDIHGGGQDLVFPHHENECAQALCAWGAPLANIWMHAGMLRVNGDKMSKSLGNFLTLEDVLDDYPAGAVRLLMLQTHYRSALDFQTDQLEGAVGTLERLRTCVKNLRWAAENAPQDGELCDADRSLGAAVDATHAEFVRQMDDDFNTSGGLAAIFSLVTSANTYLAERAGVVATAPVLRA…
core_gene_6_DSM_7090	MLVYNTQTHRKETFTPIDEGKVRMYVCGPTVYDQIHIGNARTFLSFDVIRRYLMHAGYEVTFAQNLTDVDDKIINRALEQGRTAQEVAEEYSSAFIEQMHRFNILDPDIRPRATHEINAMVEMIQSLIDQGFAYAVPSGDVYFSVRADHNYGVLSGRDLDQLRAGERVEVNTEKRDPFDFALWKTAKPGEPSWPSPWGEGRPGWHSECCAMIHRYLGTPIDIHGGGADLVFPHHENETAQASCCWHEPLANYWMHAGMLRVEGEKMSKSLGNFYTLKEVLDSYSADAVRLLMLQTHYRASLDFSFERLDGAIGTLERMKTCVANLRWAAKNAQSTERSADAGRSANTGDATQDHKQSDRENELTSAIGTACENFERSMADDFNTAEALAAMFTLVTAAN…
core_gene_6_DSM_8475	MRERIEMLTIYNTLTRKKEEFKPLHPGVVNMYVCGPTVYNYIHIGNARSAIAFDTVRRYLEFKGYKVNYVSNFTDVDDKMIKAAHEQGITVPQLAEKYINAFMEDTSAINIEPATMHPRATENIPDIIEFVSGLIDKGYAYEKDGDVYYRARKFKHYGQLSGQSIDDLEVGASEHVSADEVDKKEDPMDFALWKAAKPGEISWDSPWGKGRPGWHIECSVMSTKYLGKTIDIHAGGQDLEFPHHENEIAQSEAENGQQFVRYWMHNGFVTIGKDNEKMSKSLNNFITVHDIIKEVDPQVLRFFMATTQYRRPIQYSEDNLTDAQNNLDHIQTAYDNLTYREQDAQAGGDDAVDAKLADFKQRFTTAMDDDINVQNGIAVVYELVKYANVYAQEDQVHAD…
core_gene_6_IMSNU_11154	MIHVYNTLTREKEIFKPITPGKINMYVCGPTIYNYIHIGNARSAIAFDVVRRYFEYRGYDVNYVSNFTDVDDKIIKRAREQGVDEMTIANRYADAFHQDTLPLNIKPATVRSRATDVIPDIILFVGDLIKKGYAYESEGDVYFRAKRFKGYGILAHQDLAEMEANAAGRLDDIELTRKEDPIDFAVWKASHSKDEISWQSPWGKGRPGWHIECSVMAQKYLADTIDIHGGGIDLAFPHHTNEIAQSEARTGKTFVNYWMHNGFVNVNDEKMSKSLGNFTTVHDMLANYDDPMAIRYLLSTTQYRRSINYSDDTLEQARVALDRIRTAYRNLSFRMETAVNGRDQAVDRVIEERISDFEAAMDDDFNTPNALASIFELVTIANTLAESQQIYLETTQHLL…
core_gene_6_JB16	MIRIYNTLSREKEIFKAITPKKVNMYVCGPTVYNYIHIGNARSAIAFDVVRRYLEYRGYDVKYVSNFTDVDDKIINRAREEGVDEMTIANKYATAFDEDTLPLNIRPASVRSRATEVIPDIITFVQDLVTKGYAYESQGDVYFRAKKFHGYGILAHQDLAEMEANAAGRLNDEEMTRKEDPIDFAVWKASHSEEEISWQSPWGKGRPGWHIECSVMSQKYLANTLDIHGGGIDLAFPHHTNEMAQSEARTGQKFVNYWMHNGFVNVNNEKMSKSLGNFTTLHDMLANYDDPMTIRYFLATTQYRRPINYSSETLEQARGALDRIRTGYRNLLFRMDNAVVGSDSTIEDEIKQHVRDFEFAMDDDFNTPNALASVFELVTLANTYTDENEVKKATAELLL…
core_gene_6_JCM_15530	MLEVYNTLTRKKEIFTPMTSGIVNMYVCGPTVYNYIHIGNARSVIAFDTIRRYFEYKGYHVNYVSNFTDVDDKMIKAAKEAGTTVPAIADKYINAFMEDTTALNVEPATKHPRATENIKEIIDFIQDLIGKGFAYESDGDVYYRARRFAHYGELSHQNIDELEVGASQHVDEEEAKRKEDPIDFALWKGAKGDEIAWESPWGSGRPGWHIECSVMSTKYLGDTFDIHGGGQDLTFPHHENEIAQSEAKTGKPFAHYWLHNGFVTIGDDNEKMSKSLGNNVSVHDLLQKVDPQTLRFFMATTQYRRPIQYTQGNLDDAANNVRRLQTAFNNLNYRTQDAEAGNDPKLDQEVRQIEASFVDAMDDDFNVQNGIAQVYELAKLGNVYAERDVVFADSLAFLL…
core_gene_6_JCM_15951	MLKIFNTLTREKEEFKPLTPNEVNMYVCGPTVYNYIHIGNARSIVAFDTVRRYLEFLGYKVKFVSNFTDVDDKMIKEANQEGITVPEVADRYIKAFYEDIAAINVQKATINPRASDNIQEIIEFVSDLIEKGYAYESQGDVFYRARKFKHYGELSGQNIDQLVEGASEHIGDDEFDKKQDPIDFALWKKAKPNEIKWDSPWGAGRPGWHIECSVMSTKYLGDTFDIHGGGQDLEFPHHENEIAQSEAKTGQKFVNYWMHNGFVTVENNEKMSKSLGNFVTVHDLVQKTDPQVLRFFLSSTHYRRPLEYSQSNLQKAADNLSKIKTAYNNLKFRLDSAEEDNDDSDIFTDVATIVDAFKEAMNDDFNVQNGLTEIFNLVSLANNYAAQDIVAKNDVNVIL…
core_gene_6_JCM_16448	MLKVFNTLTRQKETFEPITPGVVNMYVCGPTVYNYIHIGNARSAIAFDTIRRYFEYRGYQVKYVSNFTDVDDKMINEAHRLGITVPELGDRFIAAFKEDTAALNIEPATVNPRATDHINEIVSFVQDLVDKGYAYPVDGDVYYRAHKFAHYGELAHMNLDDLEEGASQHTNDEETARKEDPVDFALWKGAKPGEISWPSPWGAGRPGWHIECSVMSTHYLGDTFDIHGGGEDLIFPHHQNEIAQSEAKTGKTFVHYWLHNGFVTIGDDNEKMSKSLGNFVTVHDILKTVDAQTLRFFMATTQYRRPIQYSQRNLDTAVRNLERLQTAYDNMGYRLKDAEAGNDPKTEQETRQIVADYIDAMDDDFNVQNGVSEVYDLARLGNVYAERPVVFKGTLEFMR…
core_gene_6_JCM_17158	MTRQKEVFKPIVPGEIHMYVCGPTVYNYIHIGNGRSAIAFDTIRRYFEYRGYKVDYVSNFTDVDDKIIKAAHESGEAPLELAQRFIDAFLADTAAIGIEPATVNPRASQMIPEIIDFVQVLVAKGYAYAAAGDVYFRARKAKNYGALANKHIDELEQGASQHVTEAETARKEDPIDFALWKAAKPGEISWDSPWGAGRPGWHIECSVMSTHYLGDTIDIHGGGADLEFPHHENEIAQSEAKTGKHFVNYWLHNGFVTVGDNDEKMSKSLGNFVTVHDLLKTVDPMVLRFFMASVQYRKPIRYAQSGLDDAARSLERLQTAYTNAGFRLQSAEPGTDAAITTQLAQLKDRFIAAMDDDINVANGLTVVYDLSKLINDYIAGDTVHADSLQAMMTTLHDWV…
core_gene_6_JCM_17355	MLKIFNTLTREKEEFKPITPNQVNMYVCGPTVYNYIHIGNARSIVAFDTVRRYLEFLGYKVKFVSNFTDVDDKMIKEANREGITVPEVADRFIEAFYEDIAAINVQKATINPRATDNIQDIINFVKVLIDKGYAYESGGDVFYRARKFKHYGELSDQNIDQLVEGASEHIGEAEFDKKQDPIDFVLWKKAKPGEIKWDSPWGMGRPGWHIECSVMSTKYLGETFDIHGGGQDLEFPHHENEIAQSEAKTGKKFVNYWMHNGFVTVENNEKMSKSLGNFVTVHDLVKKTNPQVLRFFLSSTHYRRPLEYSEANLQKAADNLDKIKTAYNNLKFRLDDAKDSDDGEIVTQTQSIIDDFKTAMNDDFNVQNGLTEIFNLVSLANNYSSRDAVAKNAVNVILK…
core_gene_6_KCTC_13174	MRVKTGNGKSLSGGFYMIQLYNTLTKKKEEFVPMQPGKVRMYVCGPTVYNYIHIGNARSAIAFDTVRRYLEYKGYQVKYVSNFTDVDDKIIKASQEMGLTVSEVTEKFIKAFYEDTDSLNVKRADLNPRVMDNMDDIIAFVQTLVDKGYAYESGGDVYYRARKFRKYGLLSGQSVNDLEQGASARLSAEDQAKKADPLDFAVWKAAKPGEIAWDSPFGRGRPGWHIECSVMSTKYLGDTIDIHGGGQDLEFPHHENEIAQSEAKTGHKFANYWMHNGFVTIGEEDEKMSKSLGNFVTVHDLLEKVDPQIIRFFMATTQYRRPIRYSSANLQDAKANLERIQTAADNISYRLKQAEQGELDATVQKEFQDHKAHFEEAMDDDFNAQNGIAVVYELVKELN…
core_gene_6_KCTC_3527	MIKVYNTLTREKEIFKSIIPGKINMYVCGPTVYNYIHIGNARSSIAFDVVRRYFEYRGYQVNYVSNFTDVDDKIIQRAREEGVDEMTIANKYANAFIEDTLPLNIQPATVRARATEVIPDIIVFVQDLIDKGYAYEAKGDVYFRAKKFKGYGILAHQDLNEMTENAAGRLDDEEMTRKEDPIDFAVWKATQAEDEISWESPWGNGRPGWHIECSVMAQKYLSNTIDIHGGGIDLAFPHHTNEMAQSEAHTGQKFVNYWMHNGFVNVNNEKMSKSLGNFTTIHDMLKHYDDPMTIRLLLATTQYRRPINYSSDTLTQARVALDRIRTGYRNLLFRLNTAAVGKDADLEVTIKKQIAVFEMAMDDDFNTPNALAAVFELVTLANTYADNKTVKVETVQYLL…
core_gene_6_KCTC_3537	MIHVYNTLTHQKEIFKSIQPNLITMYVCGPTIYNYIHIGNARSAIAFDTIRRYFEFRGYEVNYVSNFTDVDDKIINRAHEEGVSEATITEKYAQAFENDTLPLNIKPATVRSKATEVIPDIISFVSELIAKGYAYEADGDVYFRARQFKGYGILAHQDLNELEAGASGRLDPEELAKKEDALDFAVWKSENRPGVISWDSPWGNGRPGWHIECSVMAQKYLGNTIDVHGGGIDLAFPHHTNEIAQSEARTGQTFVHYWLHNGFVNINDEKMSKSLGNFITLHDMLERYDDPMTIRYLLSTTQYRRPINYSEDTLTQARVELDRIRTAYRNLHFRMKDSKDGRNEAVESDINEYKKQFIAAMDDDFNTQNALAAIFELIALANTYSEAAIIQRDTAMLLL…
core_gene_6_KCTC_3773	VYNYIHIGNARSAIAFDVIRRYFEYRGYTVKYVSNFTDVDDKIIKRAREEGVDEMTIANKYADAFHADTLPLNIKPATIRSRATEVIPDIITFVQDLIDKGYAYESAGDVYFRAKQFKGYGILAHQDLTEMAANAAGRLDDAEQIRKEDPIDFAVWKASRDTDKISWASPWGNGRPGWHIECSVMSQKYLGKTIDVHGGGIDLAFPHHTNEIAQSEARTGQKFVNYWLHNGFVNVDNEKMSKSLGNFTTLHDMLTDYDDPMAIRYLLATTHYRRPINYAPDTLAQARAALERIRTGYRNLQFRLADAVPGQDTALETTIQQQVEAFELAMDDDFNVPNAVAAIFELITLANTYAEATTVYDNTVKTLLTTIETLMGVLGIDGLSGTSDLTVEQRRLIDA…
core_gene_6_KM20	MYVCGPTVYNYIHIGNARSAIAFDVIRRYLEYSGYVVNYVSNFTDVDDKIIQRAREEGVDEMTIADKYAQAFDEDTIPLNIKPATTRSRATAVIPDIIAFVEDLIHKGYAYESAGDVYFRAKKFKGYGILAHQDLAEMEANAAGRLDDQELTRKEDPIDFAVWKASHSSDEISWVSPWGKGRPGWHIECSVMAQKYLADTIDIHGGGIDLAFPHHTNEIAQSEARTGQTFVNYWLHNGFVNVNDEKMSKSLGNFTTVHDMLAHYDDPMVIRYLLATTQYRRPINYAPDTLEQARAELERIRTAYRNVFFRISTAKTGHDDSVDYAIAEHISHFREAMDDDFNTQNAIASIFELVTIANNYASRDEIKLDTATRLTHAIADLMNVFGVNGLSEHLTLSAE…
core_gene_6_LMG_11984	MLKVFNTMTRQKETFEPITPGVVNMYVCGPTVYNYIHIGNARSAIAFDTIRRYFEYRGYQVKYISNFTDVDDKMINQAKKLNITVPELGDRFIKAFKEDTAALNIEPATANPRATEHIPEIIEFVQDLIDKGYAYPVDGDVYYRAHKFAHYGELSHQDLNELEEGASQHTNDEETARKEDPVDFALWKGAKPGEISWPSPWGAGRPGWHIECSVMSTHYLGDTFDIHGGGEDLTFPHHENEIAQSEAKTGKTFVHYWLHNGFVTVGDENEKMSKSLGNFVTVHDILKTIDPQTLRFFMATTQYRRPIQYSQRNLDTAARNLERLQTSYNNMGYRLKDAEDGNDPKVEQEIRQIIADYNDAMDDDFNVQNGVAEVHDLARLGNVYAERPVVFSGTLTFIR…
core_gene_6_LMG_18811	MIKVYNTLTREKEIFKSIIPGKINMYVCGPTVYNYIHIGNARSSIAFDVVRRYFEYRGYQVNYVSNFTDVDDKIIQRAREEGVDEMTIANKYANAFIEDTLPLNIQPATVRARATEVIPDIIVFVQDLINKGYAYEAKGDVYFRAKKFKGYGILAHQDLNEMAENAAGRLNDEEMTRKEDPIDFAVWKATQAEDEISWESPWGSGRPGWHIECSVMAQKYLSNTIDIHGGGIDLAFPHHTNEMAQSEAHTGQKFVNYWMHNGFVNVNNEKMSKSLGNFTTIHDMLKHYDDPMTIRLLLATTQYRRPINYSSDTLTQARVALDRIRTGYRNLSFRLTNADVGKDADLESAIKKQINIFEMAMDDDFNTPNALAAVFELVTLANTYADNKIVKIETVQYLL…
core_gene_6_LMG_22464	MYNYIHIGNARSSIAFDTIRRYLEYKGYKVKYVSNFTDVDDKMINEARAEETTVPKLAEKFINAFLEDTTALNIEPATLHPRATHEIKEIIAFVQTLIDKGYAYESHGDVYYRAKKFKHYGELSDQNIERLEEGASEHINDEEQNRKEDPIDFALWKAQKEPDEIAWDSPWSKGRPGWHIECSVMSTKYLGDTIDIHGGGQDLEFPHHENEIAQSEAKTGKKFVNYWLHNGFVTVGKDQEKMSKSLHNFVTVHDILKEVDPQVLRFFMASVQYRRQINYSAKNLQQAATILDRFKNTLVNINYRLEDDTPSEDSDELAKAIAKTNEKFEVAMDDDFNVQNALTAIYDLLPIVNANANAEKADKKSLKLFKDKLSAWLLVFGIDTEKLCSQSVGSNDEID…
core_gene_6_LMG_23699	MLKIFNTLTREKEEFKPLTPNEVNMYVCGPTVYNYIHIGNARSIVAFDTVRRYLEFLGYKVKFVSNFTDVDDKMIKEANQEGITVPEVADRYIKAFYEDIAAINVQKATINPRASDNIQEIIEFVSDLIEKGYAYESQGDVFYRARKFKHYGELSGQNIDQLVEGASEHIGDDEFDKKQDPIDFALWKKAKPNEIKWDSPWGAGRPGWHIECSVMSTKYLGDTFDIHGGGQDLEFPHHENEIAQSEAKTGQKFVNYWMHNGFVTVENNEKMSKSLGNFVTVHDLVQKTDPQVLRFFLSSTHYRRPLEYSQSNLQKAADNLSKIKTAYNNLKFRLDSAEEDNDDSDIFTDVATIVDAFKEAMNDDFNVQNGLTEIFNLVSLANNYAAQDIVAKNDVNVIL…
core_gene_6_LMG_26013	MLNVFNTLTRQKEPFKPLTPGVVKMYVCGPTVYNYIHIGNARSAIAFDTIRRYFEYSGYHVYYVSNFTDVDDKLIKRAAEDHTTVPEVADRFIKAFMEDTAAVNIEPATAHPRASENIPEIISFVQELIDKGYAYESEGDVYYRTRKFKNYGQLSDQRIDDLEVGASQHTADEETNRKEDPIDFALWKAAKPGEISWDSPWGKGRPGWHIECSVMSTKYLGDTFDIHGGGQDLEFPHHENEIAQSEAKTGQKFANYWLHNGFVTVGDDNEKMSKSLGNFVTVHDIIKKIDPQILRFFMATTQYRRPIQYMQGNLDEAANNLSKLQNAYRNLNFRLSDAEAGTDTDVMAQLQSLKGDFVTAMDDDFNVQNGITAVYELAKLANVYAAQTAVQADTVTALR…
core_gene_6_LMG_7760	MGNARSVVAFDLVRKYLEFRGFEVQYISNFTDVDDKIINGAKAANMTTTAFSERYIAAFYEDTDALNVKRASQNPKATEFIEAMIEFIQELVDKEFAYVSQGDVYFRVSKSKDYAKLANKNLADLLAGASGRTDEETKLKESPADFALWKSAKADEVSWQAPWGSGRPGWHIECSVMSTSLLGETIDIHGGGADLEFPHHTNEIAQSEAKTGQRFVNYWMHNGFVNVDGEKMSKSLGNFTTVHELLQVVNPQILRFFLATTHYRRPVNFTDDALTEAENNIKKIENAYRHLDEQAESNLSALTTFRNDFVAAMDEDFNIANGMTVFYDFVSWVNKGNGGPEVKEFFDQVLEILGIKFKFEQSLDSEIEAMIEARQLAREVRDFAKSDEIRDALKAQGIV…
core_gene_6_NBRC_103219	MRVKTGNGKSLSGGFYMIQLYNTLTKKKEEFVPMQPGKVRMYVCGPTVYNYIHIGNARSAIAFDTVRRYLEYKGYQVKYVSNFTDVDDKIIKASQEMGLTVSEVTEKFIKAFYEDTDSLNVKRADLNPRVMDNMDDIIAFVQTLVDKGYAYESGGDVYYRARKFRKYGLLSGQSVNDLEQGASARLSAEDQAKKADPLDFAVWKAAKPGEIAWDSPFGRGRPGWHIECSVMSTKYLGDTIDIHGGGQDLEFPHHENEIAQSEAKTGHKFANYWMHNGFVTIGEEDEKMSKSLGNFVTVHDLLEKVDPQIIRFFMATTQYRRPIRYSSANLQDAKANLERIQTAADNISYRLKQAEQGELDATVQKEFQDHKAHFEEAMDDDFNAQNGIAVVYELVKELN…
core_gene_7_4882	MAKREYPLERTRNIGIMAHIDAGKTTTTERILYYTGKIHKIGETHDGASQMDFMEQEKERGITIQSAATTAVWHGFFDQFEKTPYRVNIIDTPGHVDFTIEVERALRVLDGAVAVLDGAAGVEPQTETVWRQATTYDVPRIVFVNKMDKMGADFQMSVDSMHERLQVNAEAIQWPIGAEDDFEAVIDLITQEAYYPVDELGEKWEPRDIPADLKDLAEEKRNTLIEAVADVDDDLMEKYLEGEDISVEELKAAIRRATLALQFYPILAGSAYKDKGVQMMLDAVVDYLPGPLDVKPYIAKDPKTDEEVDLIADDSKPFAALAFKIMTDPFVGRLTFMRVYTGTLQSGSYVQNTSSDTRERVGRLLQMHATSRTEIEEVFSGDIAAAIGLKNTTTGDSLT…
core_gene_7_AS1.2696	MANKREFPLEKTRNIGIMAHIDAGKTTTTERILYYTGKIHKIGETHDGASQMDWMEQEQERGITITSAATTAAWKDHRINIIDTPGHVDFTIEVERSLRVLDGAVAVLDAQAGVEPQTETVWRQASDYNVPRIVFANKMDKIGANFDFSVQSLRDRLQANALPIQMPIGAEDDFEGVIDLVEMKADLYDEDELGTEWDTVEIPDQYREEAEKRRGEMLEILADVDENIMEKYLGGEEISTDEIKAAIRKGTLSLELFPVLAGSAFKNKGVQMMLDAVVDYLPSPLDVKPYGATDPDTGEEVQLIAGDDKPFAALAFKVATDPFVGRLTFIRVYQGTLESGSYVLNATKNKRERVGRLLQMHSNQRQEIPEVFSGDIAAAIGLKNTTTGDSLTDPDHPLH…
core_gene_7_ATCC_19254	MAKREYPLERTRNIGIMAHIDAGKTTTTERILYYTGKIHKIGETHDGASQMDFMEQEKERGITIQSAATTAVWHGFFDQFAKTPYRVNIIDTPGHVDFTIEVERALRVLDGAVAVLDGAAGVEPQTETVWRQATTYDVPRIVFVNKMDKLGADFQMSVDSIHERLQVNAEAIQWPIGAEDDFEAVIDLITQEAYYPEDDLGEKWAPREIPEEMKELAEEKRNTMIEAVADVDDDLMEKYLEGEDISIEELKAAIRRATLALQFYPVLAGSAYKDKGVQMMLDAVVDYLPGPLDVKPYIANDPKTDEEIDLIADDSKPFAALAFKIMTDPFVGRLTFMRVYTGTLKSGSYVQNTSSDTRERVGRLLQMHATSRTEIEEVFSGDIAAAIGLKNTTTGDSLT…
core_gene_7_ATCC_27304	MEGEISQMANKREFPLEKTRNIGIVAHIDAGKTTTTERILYYTGKIHKIGETHEGASQMDWMEQEQERGITITSAATTAQWKDHRINIIDTPGHVDFTVEVERSLRVLDGAVVVLDAQSGVEPQTENVWRQATTYAVPRIVFANKMDKIGANFDYSVSTIKDRLQANAVAIQMPIGAEDEFQGVIDLLEMKADIYDEDELGSKWDTVDIPDDYKEEAQKRRDAMIEAIADVDEGIMEKYLEGEEISVAELKAAIRKATLNLELFPVLAGSAFKNKGVQMMLDAVNDYLPSPLDVKPYKATDPETDEEVELVAGDDKPFAGLAFKIATDPFVGRLTFFRVYAGTLEAGSYVLNATKDKRERVGRLLQMHSNHRKEIAEVFSGDIAAAIGLKDTTTGDSLT…
core_gene_7_ATCC_27394	MANKREFPLDKTRNIGIVAHIDAGKTTTTERILYYTGRIHKIGETHEGDSQMDWMEEEKERGITITSAATTAEWKGYRVNIIDTPGHVDFTAEVERSLRVLDGGIVVLDGQAGVEPQTETVWRQSSDFAVPRIVFINKMDKVGADFDMSVKSLHDRLGANAQAVQMPIGAEADFTGVIDLITMQAYVYDEDKEGSEWDVDEIPADMQEEAQKRHDALIEAVADVDDDIMEKFLDGKEISQDDLKAGIRRATLNLDFYPVFAGSAFKNKGVQMLMDGVVDYLPSPLDVRPYTALDPDDDDKKVEIRANDKEPFASLAFKIATDPYVGRLTYIRVYRGTLKAGSYVLNATNGKRERVGRLLQMHSNNRQEIPEVFSGDIAAAIGLKNTTTGDSLTDPDHPL…
core_gene_7_ATCC_33200	MANKREFPLDKTRNIGIMAHIDAGKTTTTERILYYTGKIHKIGETHEGDSQMDWMEEEKERGITITSAATTAQWKDYRINIIDTPGHVDFTIEVERSLRVLDGAVTVLDAQAGVEPQTENVWRQAETYGVPRIVFVNKMDKIGADFDKSVKSLHERLNANAQAVQMPIGSADTFEGVIDLIDMVADVYDEDKLGSKWDTIPVPDEYKEEALKRRNELIEAVADVDDGIMDKYLGGEEISNDELKAAIRKATLNLEFFPVYAGSAFKNKGVQMMLDGVVDYLPSPLDVKPYVAHDPKTGDEVELMADDKKPFAALAFKIATDPFVGRLTFIRVYTGSLQSGSYVLNASKNSRERVGRLLQMHANSRTEIPEVFSGDIAGAIGLKNTTTGDSLTDPAHPLI…
core_gene_7_ATCC_33323	MANKREFPLDKTRNIGIMAHIDAGKTTTTERILYYTGKIHKIGETHEGDSQMDWMDEEKERGITITSAATTAQWKDYRINIIDTPGHVDFTIEVERSLRVLDGAVTVLDAQAGVEPQTENVWRQAETYGVPRIVFVNKMDKIGADFDKSVKSLHERLNANAHAVQMPIGSADTFEGVIDLINMVADVYDEDKLGSKWDTIPVPDEYKEEALKRRNELIEAVADVDDGIMDKYLGGEEISNDELKAAIRKATLNLEFFPVYAGSAFKNKGVQMMLDGVIDYLPSPLDVKPYVAHDPKTGDEVELMADDKKPFAALAFKIATDPFVGRLTFIRVYTGSLQSGSYVLNASKNARERVGRLLQMHANSRTEIPEVFSGDIAGAIGLKNTTTGDSLTDPDHPLI…
core_gene_7_ATCC_53295	MANTREFPLEKTRNIGIMAHIDAGKTTTTERILYYTGKIHKIGETHDGASQMDWMEQEQERGITITSAATTAEWKEHRINIIDTPGHVDFTVEVERSLRVLDGAVTVLDGQAGVEPQTETVWRQASDFDVPRIVFVNKMDKLGADFDFSVNSIHERLQANAVALQMAIGAEDEFSGVVDLIEMKAYVYDKDELGSSWDTVEIPADMLEEAKKRHEGIIESVADVDDEIMEKYLEGEEITKEELKAAIRRATLRLDMFPVFAGSAFKDKGVQMLMDAVVDYLPSPLDVKPYNATVPDTDEAVTLRANDDDPFAALAFKVATDPFVGRLTYIRVYSGTLESGSYVLNATKDKRERVGRLLQMHSNHRQEIPEVFSGDIAGAIGLKNTTTGDSLTDPDHPLH…
core_gene_7_ATCC_8293	MAKREYPLERTRNIGIMAHIDAGKTTTTERILYYTGKIHKIGETHDGASQMDFMEQEKERGITIQSAATTAVWHGFFDQFAKTPYRVNIIDTPGHVDFTIEVERALRVLDGAVAVLDGAAGVEPQTETVWRQATTYDVPRIVFVNKMDKLGADFQMSVDSIHERLQVNAEAIQWPIGAEDDFEAVIDLITQEAYYPEDDLGEKWAPREIPEELKELAEEKRNTLIEAVADVDDDLMEKYLEGEDISIEELKAAIRRATLALQFYPVLAGSAYKDKGVQMMLDAVVDYLPGPLDVKPYIANDPKTDEEIDLIADDSKPFAALAFKIMTDPFVGRLTFMRVYTGTLKSGSYVQNTSSDTRERVGRLLQMHATSRTEIEEVFSGDIAAAIGLKNTTTGDSLT…
core_gene_7_ATCC_BAA_1163	LAESAYKDKGVQLLLDAVVDYLPSPLEVRPYTATDPDTGDEVDLKADDKKSFAALAFKIMTDPYVGRLTFLRVYTGTLKSGSYVQNTTKDTRERVGRLLQMHAITRREIDEVFSGDIAAAIGLKATSTGDSLTSVDRPLVLESMEFPDPVIQMAVEPKTKADQEKMAEALQKLSEEDPSFHAETNSETGQTLISGMGELHLDIMVDRMRREFNVDVNVGTPQVAYREAFTKTVQAQGKYIRQSGGKGQYGDVWIEFSPNDEGKGFEFDNAIVGGVVPREYIPAVEQGLKEAMQSGPLAGYPLVDLKAKLYDGSYHEVDSSEAAFKIAASMSLREASKTAGAVILEPIMKVSIVSPIDNLGDVMGHVSARRGMIEDQETHGNTVTVTSKIPLAEMFGYTT…
core_gene_7_ATCC_BAA-66	MANTREFPLNKTRNIGIIAHIDAGKTTTTERILYYTGKIHKIGETHDGASQMDWMEQEQERGITITSAATTAQWKNHRINIIDTPGHVDFTIEVERSLRVLDGAIVVLDGQSGVEPQTENVWRQADTYSVPRIVFVNKMDKIGANFDYSVQTLHDRLQANAHAIQMPIGAEDNFEGVIDLIEMKADLYDEDELGTKWDTVDIPADYLDEAKKRREQLVEAVADVDDNIMAKYLEGDEITNDELRAAIRKATTNLEFYPVLAGSAFKNKGVQMLLDATVDYLPSPLDVKPYNAIDPANGENVELTAGDDKDFAALAFKIATDPFVGRLTYIRVYSGTLEAGSYVLNATKDKRERVGRLLQMHSNHRKEIPEVFSGDIAAAIGLKNTTTGDSLTDVDHPLI…
core_gene_7_CGMCC_1.1877	MANKREFPLAKTRNIGIMAHIDAGKTTTTERILYYTGKIHKIGETHEGDSQMDWMDEEKERGITITSAATTAQWKDHRINIIDTPGHVDFTIEVERSLRVLDGAVTVLDAQAGVEPQTENVWRQAETYGVPRIVFVNKMDKIGADFDKSVKSLHERLNANAHAVQMPIGSADTFEGVIDLINMVADIYDEDKLGSKWATVPIPDQYKEEAEKRRGELIEAVADVDDGIMEKYLGGEEISNDELKAAIRKATLNLEFFPVYAGSAFKNKGVQMMLDGVIDYLPSPLDVKPYVAHDPKTGDEVELMADDKKPFAALAFKIATDPFVGRLTFIRVYTGSLESGSYVLNASKNSRERVGRLLQMHANSRTEIPEVFSGDIAGAIGLKNTTTGDSLTDPDHPLI…
core_gene_7_CGMCC_1.2437	MANTREFSLDKTRNIGIMAHIDAGKTTTTERILYYTGKIHKIGETHDGASQMDWMAQEQERGITITSAATTAQWKNHRINIIDTPGHVDFTVEVERSLRVLDGAIAVLDAQSGVEPQTETVWRQASTYNVPRIVFVNKMDKIGADFKYSVSTIHDRLQANAHAIQLPIGAEDNFEGVIDLIEMKADLYDEDQLGTEWDTVDVPDEYKEEAQAARDDLIEALADIDDGIMEKYLGGEEISKEEIKAAIRKGTLALEFFPVLAGSAFKNKGVQMLMDAVVDYLPSPLDVKPYKATDPETEEEVDLIAGDDKPFAALAFKVATDPFVGRLTFIRVYQGTLESGSYVLNATKDKRERVGRLLQMHSNQRKEIPEVFSGDIAAAIGLKNTTTGDSLTSIDHPYH…
core_gene_7_DSM_10532	MANKREFPLAKTRNIGIMAHIDAGKTTTTERILYYTGKIHKIGETHEGDSQMDWMDEEKERGITITSAATTAQWKDHRINIIDTPGHVDFTIEVERSLRVLDGAVTVLDAQAGVEPQTENVWRQAETYGVPRIVFVNKMDKIGADFDKSVKSLHERLNANAHAVQMPIGSADTFEGVIDLINMVADIYDEDKLGSKWDTVPVPDEYKEEAEARRNDLIEAVADVDDGIMEKFLGGEEISNDELKAAIRKATLNLEFFPVYAGSAFKNKGVQMMLDGVIDYLPSPLDVKPYVAHDPKTGDEVELMADDKKPFAALAFKIATDPFVGRLTFIRVYTGSLESGSYVLNASKNSRERVGRLLQMHANSRTEIPEVFSGDIAGAIGLKNTTTGDSLTDPDHPLI…
core_gene_7_DSM_10550	MANKREFPLEKTRNIGIMAHIDAGKTTTTERILYYTGKIHKIGETHEGDSQMDWMDEEKERGITITSAATTAQWKDHRINIIDTPGHVDFTIEVERSLRVLDGAVTVLDAQAGVEPQTENVWRQAEAYGVPRIVFVNKMDKIGADFDKSVKSLHERLNANAHAVQMPIGAADTFEGVIDLINMVADIYDEDKLGSKWDTVPVPDQYKAEAEKRRGELIEAVADVDDGIMEKYLGGEEISNDELKAAIRKATINLEFFPVYAGSAFKNKGVQMMLDGVIDYLPSPLDVKPYVAHDPKTGDEVELRANDDEPFAALAFKIATDPFVGRLTFIRVYTGSLESGSYVLNASKNSRERVGRLLQMHANERKEIPEVFSGDIAGAIGLKNTTTGDSLTDPKRPLI…
core_gene_7_DSM_10551	MYESXXXXEKTRNIGIMAHIDAGKTTTTERILYYTGKIHKIGETHDGASQMDWMPQEQERGITITSAATTAQWKDHRINIIDTPGHVDFTVEVERSLRVLDGAIAVLDAQAGVEPQTETVWRQASDYDVPRIVFVNKMDKVGANFDFSVGSIQDRLNAKPLPIQMPIGAEDNFEGVIDLVEMKADIYDEDKLGSNWDTVDVPDDYKDEAKKRRDQLVETLADVDDDIMNKYLEGEEIPIPEIKAAIRKATLNLELFPVLAGSAFKNKGVQMLMDAVIDYLPSPLDVKPYNATDPESGDKIELKANDDASFAALAFKVATDPFVGRLTYIRVYSGTLESGSYILNATKDKRERVGRLLQMHSNHRQEIPEVFSGDIAAAIGLKNTTTGDSLTDVDHPLHL…
core_gene_7_DSM_10667	MANTREFSLDKTRNIGIMAHIDAGKTTTTERILYYTGKIHKIGETHDGASQMDWMAQEQERGITITSAATTAQWKNHRINIIDTPGHVDFTVEVERSLRVLDGAIAVLDAQSGVEPQTETVWRQASTYNVPRIVFVNKMDKIGADFKYSVSTIHDRLQANAHAIQLPIGAEDNFEGVIDLIEMKADLYDEDQLGTEWDTVDVPDEYKEEAQAARDDLIEALADIDDGIMEKYLGGEEISKDEIKAAIRKGTLALEFFPVLAGSAFKNKGVQMLMDATVDYLPSPLDVKPYKATDPDTEEEVDLIAGDDKPFAALAFKVATDPFVGRLTFIRVYQGTLESGSYVLNATKDKRERVGRLLQMHSNQRKEIPEVFSGDIAAAIGLKNTTTGDSLTSIEHPYH…
core_gene_7_DSM_11664	MANKREFPLEKTRNIGIMAHIDAGKTTTTERILYYTGKIHKIGETHEGDSQMDWMDEEKERGITITSAATTAQWKGHRINIIDTPGHVDFTIEVERSLRVLDGAVTVLDAQAGVEPQTENVWRQAETYGVPRIVFVNKMDKIGADFDKSVESLHERLNANAHAVQMPIGSAETFEGVIDLINMVADIYDEDKLGSKWDTVPVPDEYKEEAQARREKLIEAVADVDDGIMEKYLNGDEISSDEIKAAIRKATIDLKFFPVFAGSAFKNKGVQMMLDGVVDYLPSPLDVKPYVAHDPKTGKEVELKANDSEPFAALAFKIASDPFVGRLTFIRVYTGSLQSGSYVLNASKDTRERVGRLLQMHANERKEIPEVFSGDIAGAIGLKNTTTGDSLTDPDRPLI…
core_gene_7_DSM_12361	MANKREFPLEKTRNIGITAHIDAGKTTATERILYYTGRIHKIGETHDGASQMDWMVQEQERGITITSAATTARWKDTRINIIDTPGHVDFTAEVERSLRVLDGSITILDAAAGVEPQTETVWRQASEYEVPRIVFANKMDKLGADFEASVESLHERLDANAHAIQIPIGKEDTFQGVIDLVEMKAYIYDLDENGSNYDIVDIPDEYKEKADEARANLIESLADINDGIMEKYLEGEEISVPEIKAAIRQGTLNLEYYPVLAGSAFKNKGIQMLMDAVLDFLPSPLDVRPYKATDPESGEDIELKADDNKPFAALAFKVATDPFVGRLTFIRVYQGTLESGSYVLNATKDKRERVGRLLQMHSNDRTEIPEVFSGDIAAAIGLKNTTTGDSLTDQKHPLH…
core_gene_7_DSM_12744	MANTREFPLAKTRNIGIMAHIDAGKTTTTERILYYTGKIHKIGETHEGASQMDWMAQEQERGITITSAATTAQWKDHRINIIDTPGHVDFTIEVERSLRVLDGAITVLDAQSGVEPQTENVWRQATTYSVPRIVFVNKMDKIGADFDYSVKTLHERLGANAHAVQMPIGAEDSFEGVIDLIDMKADLYDEDELGTKWDTVDVPADYLDEAKKRRTELVEAVADVDDDIMEKYLEGDEISNDELRAAIRRATIDLKFYPVLAGSAFKNKGVQMLLDAVIDYLPSPLDVKPYNATDPDTGDKVELVAGDDKSFAALAFKIATDPFVGRLTYIRVYTGSLESGSYVLNATKEVRERVGRLLQMHANHRQEIPEVFSGDIAAAIGLKNTTTGDSLTDPDHPLI…
core_gene_7_DSM_13145	MANKREYPLNKTRNIGIVAHIDAGKTTATERVLYYTGKIHKIGETHDGASQMDWMDEEKERGITITSAATTAVWKDYRINIIDTPGHVDFTVEVERALRVLDGAIVILDAQAGVEPQTETVWRQSDDFHVPRIIFANKMDKIGANFDYSVQTIKDRLNVTPLPIQMPIGAEDNFKGVVDLIKMCAYVYDEDKLGTHWDTDEIPADMKDEAQKRHDAMLETLADIDDNIMEKYLNGDEISVDEIKAAIRKGTLEEKLYPVLAGSAYKDKGIQMLLDAVIDFLPSPLDVRPYVAHDADGNEVELKADDKAPFAALAFKIATDPFVGRLTFLRVYTGSLQSGSYVLNATKDKRERVGRLLQMHSNQQHEIPEVFSGDIAAAIGLKNTTTGDSLTDPDHPLQL…
core_gene_7_DSM_13238	MANKREFPLEDTRNIGIMAHIDAGKTTTTERILYYTGKIHKIGETHDGASQMDWMAQEQERGITITSAATTAEWKNNRINIIDTPGHVDFTIEVERSLRVLDGAITVLDAQSGVEPQTENVWRQASTYGVPRIVFVNKMDKIGANFDYSVETLHERLDANAHAIQMPIGAEDKFEGVIDLIEMKADLYDEDELGTKWDTVDVPEEYRAEAEKRRAELVESVADVDDDIMEKYLEGEEISNDELRSAIRKATINLKYFPVLAGSAFKNKGVQMLMDAVVDYLPSPLDVRPYKATNPKDDSEVELMADDSKPFAGLAFKIATDPFVGRLTYIRVYRGSLESGSYVLNSTKDKRERVGRLLQMHSNHRKEIPEVFSGDIAAVIGLKNTTTGDSLTDPSDPLI…
core_gene_7_DSM_13273	MANTREFSLDKTRNIGIMAHIDAGKTTTTERILYYTGKIHKIGETHDGASQMDWMAQEQERGITITSAATTAQWKNHRINIIDTPGHVDFTVEVERSLRVLDGAIAVLDAQSGVEPQTETVWRQASTYNVPRIVFVNKMDKIGADFKYSVSTIHDRLQANAHAIQLPIGAEDNFEGVIDLIEMKADLYDEDQLGTEWDTVDVPDEYKEEAQAARDDLIEALADIDDGIMEKYLGGEEISKEEIKAAIRKGTLALEFFPVLAGSAFKNKGVQMLMDAVVDYLPSPLDVKPYKATDPETEEEVDLIAGDDKPFAALAFKVATDPFVGRLTFIRVYQGTLESGSYVLNATKDKRERVGRLLQMHSNQRKEIPEVFSGDIAAAIGLKNTTTGDSLTSIDHPYH…
core_gene_7_DSM_13335	MANKREFSLEKTRNIGIMAHIDAGKTTTTERILYYTGKIHKIGETHEGDSQMDWMEEEKERGITITSAATTAQWKDHRINIIDTPGHVDFTIEVERSLRVLDGAVTVLDAQSGVEPQTENVWRQAETYGVPRIVFVNKMDKIGANFDFSVKSLHERLNANAHAVQMPIGAEDQFEGVIDLIEMVADVYDEDQLGAKWETIPVPDEYKEEAEMRRAELIEAVADVDDNVMEKYLGGEEISNEELKAAIRKATLNLEFFPVFAGSAFKNKGVQMMLDGVIDYLPSPVDVKPYVAHEPKTGEEVELLADDDKPFAALAFKIATDPFVGRLTFIRVYTGSLQSGSYVLNASKNSRERVGRLLQMHANTRQEIPEVFSGDIAGAIGLKNTTTGDSLTDPNHPLI…
core_gene_7_DSM_13343	MANKREFPLDRTRNIGIMAHIDAGKTTTTERILYYTGKIHKIGETHDGASQMDWMAQEQERGITITSAATTAFWKDHRVNIIDTPGHVDFTIEVERSLRVLDGAVTVLDAQAGVEPQTENVWRQASTYSVPRIVFVNKMDKIGADFEYSVKTLHERLGANAHAMQLPIGAEDNFEGIIDLIEMKADLYDEDALGSEWDVVDIPDEYKDAAEAAHNDLIEAVADVDDGIMDKYLEGEEITKDELKAAIRKATLALEFFPVFAGSAFKNKGVQMMLDGVVDYLPSPLDVKPYNATDPETGDAVELTAGDDKPFAALAFKIATDPFVGRLTFIRVYTGTLESGSYVLNATKDNRERVGRLLQMHSNHREEIPEVFSGDIAAAIGLKNTTTGDSLTDVDHPLI…
core_gene_7_DSM_13344	MANTREFPLNKTRNIGIIAHIDAGKTTTTERILYYTGKIHKIGETHDGASQMDWMEQEQERGITITSAATTAQWKNHRINIIDTPGHVDFTIEVERSLRVLDGAIVVLDGQSGVEPQTENVWRQADTYSVPRIVFVNKMDKIGANFDYSVQTLHDRLQANAHAIQMPIGAEDNFEGVIDLIEMKADLYDEDELGTKWDTVDIPADYLDEAKKRREQLVEAVADVDDNIMAKYLEGDEITNDELRAAIRKATTNLEFYPVLAGSAFKNKGVQMLLDATVDYLPSPLDVKPYNAIDPANGENVELTAGDDKDFAALAFKIATDPFVGRLTYIRVYSGTLEAGSYVLNATKDKRERVGRLLQMHSNHRKEIPEVFSGDIAAAIGLKNTTTGDSLTDVDHPLI…
core_gene_7_DSM_13345	MAHIDAGKTTATERILYYTGKIHKIGETHDGASQMDWMDEEKERGITITSAATTAVWKDYRINIIDTPGHVDFTVEVERSLRVLDGAVTVLDAQAGVEPQTETVWRQADDFDVPRIVFANKMDKMGADFDYSVQTIKDRLNVTPLPIQMPIGAEDDFIGVIDLVKMVAYVYDEDAEGKNWDTVEIPADLKDEAESRHDALLETLADVDDNIMEKYLGGEELSVEEIKAAIRKATLSEELFPVLAGSAYKDKGIQMMLDAVIDYLPSPLDVKPFEATDENGEKVELTAGDDKPFAALAFKIATDPFVGRLTFLRVYTGSLQSGSYVLNATKGKRERVGRLLQMHSNQQHEIPEVFSGDIAAAIGLKNTTTGDSLTDPDHPLQLESMDFPEPVIQVSVEPK…
core_gene_7_DSM_13675	MANKREFPLEKTRNIGIVAHIDAGKTTTTERILYYTGKIHKIGETHDGDSQMDWMDQEKERGITITSAATTAQWKDHRINIIDTPGHVDFTVEVERSLRVLDGAVVVLDAQSGVEPQTENVWRQATTYSVPRIVFVNKMDKIGANFDYSVSTIHDRLQANAVAIQMPIGAEDEFEGVIDLVEMKADIYDEDELGSKWDTVDIPEEYKADAQKRREEMIEKLADVDDNLMEKYLGGEEISIAEIKSAIRKATLNLELYPVLAGSAFKNKGVQMMLDAVNDYLPSPLDVKPYKATDPDGEEVELVAGDDKPFAGLAFKIATDPFVGRLTFFRVYSGTLEAGSYVLNATKDKRERVGRLLQMHSNHRKEIPEVFAGDIAAAIGLKATTTGDSLTDVNHPLIL…
core_gene_7_DSM_13961	MANKREFPLEDTRNIGIMAHIDAGKTTTTERILYYTGKIHKIGETHDGASQMDWMAQEQERGITITSAATTAEWKNNRINIIDTPGHVDFTIEVERSLRVLDGAITVLDAQSGVEPQTENVWRQASTYGVPRIVFVNKMDKIGANFDYSVETLHERLDANAHAIQMPIGAEDKFEGVIDLIEMKADLYDEDELGTKWDTVDVPEEYRAEAEKRRAELVESVADVDDDIMEKYLEGEEISNDELRSAIRKATINLKYFPVLAGSAFKNKGVQMLMDAVVDYLPSPLDVRPYKATNPKDESEVELMADDSKPFAGLAFKIATDPFVGRLTYIRVYRGSLESGSYVLNSTKDKRERVGRLLQMHSNHRKEIPEVFSGDIAAVIGLKNTTTGDSLTDPSDPLI…
core_gene_7_DSM_14060	MHSNQQHEIPEVFSGDIAAAIGLKNTTTGDSLTDPDHPLQLESMDFPEPVIQVSVEPKSKADQDKMDKGLQKLAEEDPTFKTETNPETGETLIAGMGELHLDIIVERLRREFHAEVTVGKPQVSYREAFTKQASAQGKFVRQSGGKGQYGDVWIEFTPLEEGKGFEFEDAIVGGVVPREYIPAVEQGLKEAMENGVLAGYPLVDMHAKLYDGSYHEVDSSEAAFKVAASLALKNAAKKADPVILEPIMKVDIVTPEDNLGDVMGHVTARRGSIDGMEERGNAQLVHAFVPLSEMFGYATTLRSATQGRGTFTMTFDHYSAVPKSVQEDIISKNGGNN
core_gene_7_DSM_14340	MANKREFPLDKTRNIGIMAHIDAGKTTTTERILYYTGKIHKIGETHEGASQMDWMEQEQERGITITSAATTAEWKGNRVNIIDTPGHVDFTIEVERSLRVLDGAITVLDAQSGVEPQTENVWRQATTYGVPRIVFVNKMDKLGADFDYSMTTLEDRLQANAHAVQMPIGAEDDFLGVIDLIEMQADIYDEDELGAKWDTVEVPADYLEEATKRRASLVEAVADVNDDIMEKYLEGEEITKDELKKAIRQATIDLKFFPVFAGSAFKNKGVQMLMDGVVDYLPSPLEVRPYKATDPEDPDTEVELMAGDDKPFAGLAFKIATDPFVGRLTFFRVYTGTLQSGSYVLNATKDKRERVGRLLQMHSNHRNEIPEVFSGDIAAAIGLKNTTTGDSLTDIDHPL…
core_gene_7_DSM_14421	MANKREFPLEKTRNIGIMAHIDAGKTTTTERILYYTGKIHKIGETHDGASQMDWMPQEQERGITITSAATTAQWKDHRINIIDTPGHVDFTVEVERSLRVLDGAIAVLDAQAGVEPQTETVWRQASDYDVPRIVFVNKMDKVGANFDFSVQSIADRLNAKPLPIQMPIGAEDDFEGVIDLIEMKADLYDEDQLGTEWDTVDVPDKYKEEANKRREQLIETVADVDDDIMDKYLEGEEISKAELKAAIRKATLNLELFPVLAGSAFKNKGVQMLMDATIDYLPSPLDVKPYNATDPDTGDKIELKANDDASFAALAFKVATDPFVGRLTYIRVYSGTLESGSYILNATKDKRERVGRLLQMHSNHRQEIPEVFSGDIAAAIGLKNTTTGDSLTDVNRPLH…
core_gene_7_DSM_14500	MANKREFPLEETRNIGIMAHIDAGKTTTTERILYYTGKIHKIGETHDGASQMDWMAQEQERGITITSAATTAEWKGNRINIIDTPGHVDFTIEVERSLRVLDGAITVLDAQSGVEPQTENVWRQASTYGVPRIVFVNKMDKIGANFDYSVETLHERLDANAHAIQMPIGAEDHFEGVIDLIEMKADLYDEDELGTKWDTVDVPADYLEEAKKKRAELVESVADVDDDIMEKYLDGQEITNDELRAAIRKATIDLKYFPVLAGSAFKNKGVQMLMDAVVDYLPSPLDVRPYKATDPKDDSEVELMADDSKPFAGLAFKIATDPFVGRLTYIRVYRGSLESGSYVLNSTKDKRERVGRLLQMHSNHRKEIPEVFSGDIAAVIGLKNTTTGDSLTDVSDPLI…
core_gene_7_DSM_14792	MANKREYPLAKTRNIGIMAHIDAGKTTATERILYYTGKIHKIGETHDGASQMDWMEEEKERGITITSAATTAVWKENRINIIDTPGHVDFTVEVERALRVLDGAVTVLDAQAGVEPQTETVWRQADDFNVPRIVFANKMDKLGANFDYSVQTIKDRLNVTPLPLQLPIGAEDDFIGLVDLVEMKAYIYDEDKLGENWDTVEIPDDLKDEAQARHDAMIETLADVNDDIMEKYLEGEEISVPELKAAIRQATLNIDLFPVLAGSAYKDKGIQMMLDAVVDYLPSPVDVKPFVATDEDGNEVQLTAGDDKPFAALAFKIATDPFVGRLTFLRVYTGSLQSGSYVLNATKGKRERIGRLLQMHSNQQQEIPEVFSGDIAAAIGLKNTTTGDSLTDPDHPLQL…
core_gene_7_DSM_14800	MAKREFPLEKTRNIGIMAHIDAGKTTTTERILYYTGKIHKIGETHDGASQMDWMEQEQERGITITSAATTAAWKGFRVNIIDTPGHVDFTVEVERSLRVLDGAVAVLDAQAGVEPQTETVWRQASDYSVPRIVFANKMDKLGADFDFSVQSIRDRLQANALPIQMPIGAEDDFEGVIDLVEMKADLYDEDELGTEWDTVDIPDKYKEEAENRRNEMIEQLADIDENIMEKYLGGEEISVDEIKAAIRKGTLALELFPVLAGSAFKNKGVQMMLDAVIDYLPSPLDVKPYKATDPDTDEEIDLVAGDDKTFAALAFKVATDPFVGRLTFIRVYQGTLESGSYVLNATKDKRERVGRLLQMHSNQRQEISEVFSGDIAAAIGLKNTTTGDSLTDPNHPLHL…
core_gene_7_DSM_14857	MANKREFPLEETRNIGIMAHIDAGKTTTTERILYYTGKIHKIGETHDGASQMDWMAQEQERGITITSAATTAEWKGNRINIIDTPGHVDFTIEVERSLRVLDGAITVLDAQSGVEPQTENVWRQASTYSVPRIVFVNKMDKIGANFDYSVETLHERLDANAHAIQMPIGAEDKFEGVIDLIEMKADLYDEDELGTKWDTVDVPDEYLEQAKEKRAELVESVADVDDNIMEKYLDGTEITNDELRAAIREATINLKFFPVLAGSAFKNKGVQMLMDAVVDYLPSPLEVRPYKATNPKDESEVELKADDSKPFAGLAFKIATDPFVGRLTYIRVYRGSLESGSYVLNASKDKRERVGRLLQMHSNHRKEIPEVFSGDIAAVIGLKNTTTGDSLTDPDDPLI…
core_gene_7_DSM_15352	MANKREFPLEKTRNIGIMAHIDAGKTTTTERILYYTGKIHKIGETHDGASQMDWMAQEQERGITITSAATTAQWKDHRINIIDTPGHVDFTVEVERSLRVLDGAIAVLDGQAGVEPQTETVWRQASDYDVPRIVFVNKMDKLGADFDFSVKSIADRLNAKPLAIQMPIGAEDAFEGVIDLIEMKADLYDEDKLGTEWDTVDVPDDYKEEATKRRAQLIEDLADVDDDIMNKYLEGEEIPVPEIKAAIRKATLNLELFPVLAGSAFKNKGVQMLMDAVIDYLPSPLDVKPYKATDPETGENIELKANDDASFAALAFKIATDPFVGRLTYIRVYSGTLESGSYILNATKDKRERVGRLLQMHSNHRQEIPEVFSGDIAAAIGLKNTTTGDSLTDVDHPLH…
core_gene_7_DSM_15353	MILEGDKFSMANKREFPLEKTRNIGIVAHIDAGKTTTTERILYYTGRIHKIGETHDGASQMDWMDQEQERGITITSAATTAEWKDHRINIIDTPGHVDFTVEVERSLRVLDGAVVVLDGQSGVEPQTENVWRQATTYNVPRIVFVNKMDKLGADFDYSVSTIKDRLQANAVAVQMPIGAEDDFQGVIDLIDMKADLYDEDELGSEWDTVDIPDDLKEEAQKHRDQMLEQLADLDDDIMEKYLEGEDIPADEIKAAIRKATLNLDIYPVFAGSAFKNKGVQMMLDGVNDYLPSPLDVRPYNATDPDTGDQVELHADDDAPFAGLAFKIATDPFVGRLTFFRVYTGTLEAGSYVLNATKDKRERVGRLLQMHSNHRKEIPEVFSGDIAAAIGLKNTTTGDS…
core_gene_7_DSM_15354	MANKREFPLEKTRNIGIMAHIDAGKTTTTERILYYTGKIHKIGETHEGDSQMDWMEEEKERGITITSAATTAQWKDYRVNIIDTPGHVDFTIEVERSLRVLDGAVTVLDAQSGVEPQTENVWRQAETYGVPRIVFVNKMDKIGANFDFSVKTLHERLNANAHAVQMPIGAEDQFEGVIDLINMVADVYDEDKLGAKWDTVPVPDEYKAEAEKRRGELIEAVADVDDDIMEKYLGGEEITNEELKAAIRKATLDLKFFPVFAGSAFKNKGVQMMLDGVVDYLPSPLDVKPYVAHDPKTDEEVELLADDNKPFAALAFKIATDPFVGRLTFIRVYTGSLQSGSYVLNASKNSRERVGRLLQMHANSRTEIPEVFSGDIAGAIGLKNTTTGDSLTDPDHPLI…
core_gene_7_DSM_15429	MLMMVVTFCSINDQIERSYTLIMANTREFPLEKTRNIGIMAHIDAGKTTTTERILYYTGKIHKIGETHDGASQMDWMEQEQERGITITSAATTAEWKKHRINIIDTPGHVDFTVEVERSLRVLDGAVAVLDAQAGVEPQTETVWRQASDFDVPRIVFVNKMDKLGANFDFSVKSLHERLDANAVALQMPIGAEDDFSGVVDLIEMKAYIYDMDDLGSKWDTVDIPADMKDEAEKRHEGIIEAVADVDDEIMEKYLEGEEISKAELKAAIRRATLKLEMFPVFAGSAFKDKGVQMLMDAVVDYLPSPLDVKPYNATDPETDEAVELRADDDAPFAALAFKVATDPFVGRLTYIRVYSGTLEAGSYVLNSTKDKRERVGRLLQMHSNHRQEIPEVFSGDIA…
core_gene_7_DSM_15502	MANTRAFPLEKTRNIGIMAHIDAGKTTTTERILYYTGKIHKIGETHDGASQMDWMEQEQERGITITSAATTAEWKKHRINIIDTPGHVDFTVEVERSLRVLDGAIAVLDAQAGVEPQTETVWRQASDYDVPRIVFVNKMDKIGADFDYSVQTIKDRLQANALAIQMPIGAEDNFQGVIDLLEMKADIYDEDKLGAEWDTVDVPEEYKEEAQKRRDAMIEEIADVDDDIMEKYLEGEEIPVDELKAAIRKATLNLELFPVLAGSAFKNKGVQMLMDATVDYLPSPLDVKPYNATDPDTGEKIELRANDDANFAALAFKIATDPFVGRLTFIRVYQGTLESGSYVLNATKGKRERVGRLLQMHSNHRQEIPEVFSGDIAAAIGLKNTTTGDSLTDVDHPLH…
core_gene_7_DSM_15638	MANKREFPLEKTRNIGIVAHIDAGKTTTTERILYYTGKIHKIGETHEGASQMDWMEQEQERGITITSAATTAEWKEHRINIIDTPGHVDFTIEVERSLRVLDGAVVVLDGQSGVEPQTENVWRQATTYSVPRIVFINKMDKMGANFDYSVGTIKDRLQVNAVPIQMPIGAEDDFEGVIDLIEMKADLYDNEDLGATWESIDVPEEYLEEATKRREALVEAVADVDEKLMEKYLDGVEITKDEIKAAIRKATLNLEMYPVLAGSAFKNKGVQMMLDAVNDFLPSPLDVKPYNATDPKTDEQVEITAGDDKDFAALAFKIATDPFVGRLTFFRVYSGTLQAGSYVLNSTKDTRERVGRILQMHSNHRNEIPEVFSGDIAAAIGLKNTTTGDSLTDEKHPLI…
core_gene_7_DSM_15707	MANKREFPLEMTRNIGIMAHIDAGKTTTTERILYYTGKIHKIGETHDGASQMDWMAQEQERGITITSAATTAAWKDHRINIIDTPGHVDFTIEVERSLRVLDGAVAVLDAQAGVEPQTETVWRQASEYNVPRIVFANKMDKMGANFDFSVETIKDRLQANALPIQMPIGAEDDFRGIIDLVEMKADLYHGDDGAEWDTVDIPEEFAEEAKKRHDAMVETLADIDDGIMEKYLNGEEVSKAEIKAAIRKGTLELTLFPVLAGSAFKNKGVQMMLDAVVDYLPSPLDVRPYNATDPDTDENVELEADDTKPFAALAFKIATDPFVGRLTFIRVYTGTLESGSYVLNTTKGKRERVGRLLQMHSNHRQEIPEVFSGDIAAAIGLKNTTTGDSLTSPDHPLKL…
core_gene_7_DSM_15814	MANKREFPLEKTRNIGIMAHIDAGKTTLTERILYYTGKIHKIGETHDGASQMDWMAQEQERGITITSAATTAQWKNHRINIIDTPGHVDFTMEVERSLRVLDGAIAVLDAQAGVEPQTETVWRQASTYNVPRIVFVNKMDKLGADFDFSVDSLGDRLQANAHAVQMPIGAEDDFEGVIDLIEMKADLYDEDALGTEWDTVDIPEQYVEEAQKRRDSLVEAVAESDDELMEKYLNGEEISKDELKAGIRRATLANEFFPVLAGSAYKNKGVQMLMDAVVDYLPSPLDVKPYTAVNPDTDEEEDLIAGDDKNFAALAFKVATDPYVGRLTFIRVYTGTLESGSYVLNATKDKRERVGRLLQMHSNQQNEIPEVFSGDIAAAIGLKNTTTGDSLTDVDHPLH…
core_gene_7_DSM_15831	MANKREFPLDKTRNIGIMAHIDAGKTTTTERILYYTGKIHKIGETHEGASQMDWMEQEQERGITITSAATTAEWKGNRVNIIDTPGHVDFTIEVERSLRVLDGAITVLDAQSGVEPQTENVWRQATTYGVPRIVFVNKMDKLGANFDYSMTTLEDRLQANAHAVQMPIGAEDEFQGVIDLIEMQADIYDEDELGAKWDTVDVPADYLEQATKRRAELVEAVADVNDDIMDKYLEGEEISKEELKAAIRQATIDLKFFPVFAGSAFKNKGVQMLMDGVVDYLPSPLDVRPYNAKNPEDDSEVELMAGDDKPFAGLAFKIATDPFVGRLTFFRVYTGTLQSGSYILNATKDKRERVGRLLQMHSNHRNEIPEVFSGDIAAAIGLKNTTTGDSLTDVDHPLI…
core_gene_7_DSM_15833	MANTREFPLERTRNIGIVAHIDAGKTTTTERILYYTGKIHKIGETHDGASQMDWMEQEQERGITITSAATTAQWKENRINIIDTPGHVDFTIEVERSLRVLDGAVVVLDAQSGVEPQTENVWRQATTYDVPRIVFVNKMDKIGANFDYSVDTIKDRLQANAVAMQMPIGAEDNFQGVIDLIEMKADLYDEDELGAEWDVVDIPAEYLEEAESRREALIEAVADVDEALMEKYLEGEEITKEELKAAIRRATLNLDMYPVFAGSAFKNKGVQMMLDGVNDYLPSPLDVKPYNAKNPETDEEVELIADDDKPFAGLAFKIATDPFVGRLTFFRVYTGTLEAGSYVLNATKGKRERVGRLLQMHSNHRNEIPEVFSGDIAAAIGLKDTTTGDSLTDPKNPLL…
core_gene_7_DSM_15836	MILEGDKFSMANKREFPLEKTRNIGIVAHIDAGKTTTTERILYYTGRIHKIGETHDGASQMDWMDQEQERGITITSAATTAEWKDHRINIIDTPGHVDFTVEVERSLRVLDGAVVVLDGQSGVEPQTENVWRQATTYNVPRIVFVNKMDKLGADFDYSVSTIKDRLQANAVAVQMPIGAEDDFQGVIDLIDMKADLYDEDELGSEWDTVDIPDDLKEEAQKHRDQMLEQLADLDDDIMEKYLEGEDIPADEIKAAIRKATLNLDIYPVFAGSAFKNKGVQMMLDGVNDYLPSPLDVRPYNATDPDTGDQVELHADDDAPFAGLAFKIATDPFVGRLTFFRVYTGTLEAGSYVLNATKDKRERVGRLLQMHSNHRKEIPEVFSGDIAAAIGLKNTTTGDS…
core_gene_7_DSM_15945	MANKREFPLEKTRNIGIMAHIDAGKTTTTERILYYTGKIHKIGETHDGASQMDWMAQEQERGITITSAATTAHWKGNRINIIDTPGHVDFTIEVERSLRVLDGAITVLDAQAGVEPQTENVWRQATTYSVPRIVFVNKMDKIGADFQYSVGTIRDRLGANAHAVQLPIGAEDKFEGVIDLLEMKADLYDEDELGTEWDTVDIPDEYKEQAEAARQELVEAVADVDDDVMEKYLNGDDISVAELKAAIRKATINLEFFPVLAGSAFKNKGVQMLLDATVDYLPSPLDVKPYNATDPDSGEQVELMAGDDKPFAALAFKIATDPFVGRLTFIRVYTGSLESGSYVENTTKGKRERVGRLLQMHSNHREEIPEVFSGDIAAVIGLKNTTTGDSLTDQDHPLV…
core_gene_7_DSM_15946	MANKREYPLAKTRNIGIMAHIDAGKTTATERILYYTGKIHKIGETHDGASQMDWMEEEKERGITITSAATTAVWKENRINIIDTPGHVDFTVEVERALRVLDGAVTVLDAQAGVEPQTETVWRQADDFNVPRIVFANKMDKLGANFDYSVQTIKDRLNVTPLPLQLPIGAEDDFIGLVDLVEMKAYIYDEDKLGENWDTVEIPDDLKDEAQARHDAMIETLADVNDDIMEKYLEGEEISVPELKAAIRQATLNIDLFPVLAGSAYKDKGIQMMLDAVVDYLPSPVDVKPFVATDEDGNEVQLTAGDDKPFAALAFKIATDPFVGRLTFLRVYTGSLQSGSYVLNATKGKRERIGRLLQMHSNQQQEIPEVFSGDIAAAIGLKNTTTGDSLTDPDHPLQL…
core_gene_7_DSM_15996	MANKREFSLEKTRNIGIMAHIDAGKTTTTERILYYTGKIHKIGETHEGDSQMDWMEEEKERGITITSAATTAQWKDHRINIIDTPGHVDFTIEVERSLRVLDGAVTVLDAQSGVEPQTENVWRQAENYGVPRIVFVNKMDKIGADFDFSVKSLHERLNANAIAVQMPIGAEDQFEGVIDLFDMVADVYDEDKLGANWETIPVPDEYKEEAESRREEMIEEIAEVDDDIMEKFLGGEEISNEELKAALRRATLELKAFPVFAGSAFKNKGVQMMLDGVVDYLPSPLDVKPYIAHDKEGNEVELLADDNKPFAALAFKIASDPFVGRLTFIRVYTGSLESGSYVLNASKNQRERVGRLLQMHANSRTEIPEVFSGDIAGAIGLKNTTTGDSLTDPAHPLIL…
core_gene_7_DSM_16041	MAHIDAGKTTATERILYYTGKIHKIGETHDGASQMDWMDEEKERGITITSAATTAVWKDYRINIIDTPGHVDFTVEVERALRVLDGAVTVLDAQAGVEPQTETVWRQADQFNVPRIVFANKMDKVGANFDYSVQTIKDRLNVTPLPIQLPIGAEDSFAGVVDLVKMVAYVYDEDKLGTDWDTVDIPDDLKDEAQKRHDAMIETLADIDDNIMEKYLEGDEISVDEIKAAIRKGTLEQQLFPVLAGSAYKDKGIQMMLDAVIDYLPSPLDVKPFVAHDADGNEVELTAGDDKPFAALAFKIATDPFVGRLTFLRVYTGSLQSGSYVLNATKDKRERIGRLLQMHSNQQHEIPEVFSGDIAAAIGLKNTTTGDSLTDPDHPLQLESMDFPEPVIQVSVEPK…
core_gene_7_DSM_16043	MANKREFSLAKTRNIGIMAHIDAGKTTTTERILYYTGKIHKIGETHEGDSQMDWMDEEKERGITITSAATTAQWKDYRINIIDTPGHVDFTIEVERSLRVLDGAVTVLDAQAGVEPQTENVWRQAETYGVPRIVFVNKMDKIGADFDKSVESLGERLNANAHAVQMPIGSAETFEGVIDLINMVADIYDEDQLGSKWDTVPVPDEYKEEAEKRRAELIEAVADVDDAIMEKYLGGEEISNDELKAAIRKATINLDFFPVFAGSAFKNKGVQMMLDGVVDYLPSPLDVKPYIAHDPKTGEEVELKANDDEPFAALAFKIATDPFVGRLTFIRVYTGSLESGSYVLNASKNSRERVGRLLQMHANSRTEISEVFSGDIAGAIGLKNTTTGDSLTDPKRPLI…
core_gene_7_DSM_16045	MANKREYPLEKTRNIGIMAHIDAGKTTATERILYYTGKIHKIGETHDGASQMDWMEEEQERGITITSAATTAVWKNHRINIIDTPGHVDFTVEVERSLRVLDGAVTVLDAQAGVEPQTETVWRQADDFNVPRIVFANKMDKMGANFDYTVSTIKDRLNVTPLPIQLPIGAEDDFIGLVDLVTMEAYLYDNDDQGATWDTVEIPADLKDKAEQQHEELIETLADVNDDIMAKYLEGEEISVEEIKAAIRQATLNQELFPVLAGSAYKDKGIQMMLDAVLDYLPSPLDVKPFVATDEDGNEIELTAGDDKPFAALAFKIATDPFVGRLTFLRVYTGSLQSGSYVLNATKGKRERVGRLLQMHSNQQNEIPEVFSGDIAAAIGLKNTTTGDSLTDPDKPLQL…
core_gene_7_DSM_16047	MANKREFPLEKTRNIGIMAHIDAGKTTTTERILYYTGKIHKIGETHEGDSQMDWMDEEKERGITITSAATTAQWKDHRINIIDTPGHVDFTIEVERSLRVLDGAVTVLDAQAGVEPQTENVWRQAETYGVPRIVFVNKMDKIGADFDKSVKSLHERLNANAHAVQMPIGAADTFEGVIDLINMVADIYDEDKLGSKWDTVPVPDEYKEEAEKRRNELIEAVADVDDGIMEKFLGGEEISNDELKTAIRKATINLKFFPVYAGSAFKNKGVQMMLDGVIDYLPSPLDVKPYVAHNPKTGDEVELKANDSEPFAALAFKIATDPFVGRLTFIRVYTGSLESGSYVLNASKNSRERVGRLLQMHANERKEIPEVFSGDIAGAIGLKNTTTGDSLTDPKRPLI…
core_gene_7_DSM_16049	MANKREFSLEKTRNIGIVAHIDAGKTTTTERILYYTGKIHKIGETHDGASQMDWMEQEQERGITITSAATTAQWKDHRINIIDTPGHVDFTIEVERSLRVLDGAVVVLDAQSGVEPQTENVWRQATTYGVPRIVFVNKMDKIGANFDYSVSTIKERLQANPLPVQMPIGAEDNFEGVIDLIEMKADLYDEDELGSKWDVVDIPEDYKEEAASRRDEMIEALADVDEDIMDKYLEGEEISNDEIRAAIRKATLNLDVFPVFAGSAFKNKGVQMMLDGVNDYLPSPLDVKPYKATNPDTNEEVDLIADDSAPFAGLAFKIATDPFVGRLTFFRVYTGTLEAGSYVLNASKGKRERVGRLLQMHSNHRNEIPEVFSGDIAAAIGLKNTTTGDSLTDPKNPLI…
core_gene_7_DSM_16230	MANKREFPLEKTRNIGIVAHIDAGKTTTTERILYYTGKIHKIGETHEGASQMDWMAQEQERGITITSAATTAQWKDHRINIIDTPGHVDFTVEVERSLRVLDGAVVVLDAQSGVEPQTENVWRQATTYEVPRIVFVNKMDKIGANFDYSVSTIKDRLQANAVAIQMPIGAEDNFEGVIDLIEMKADIYDEDKLGAKWDTVDIPDEYKEDAQARREAMIEAIADVDDGIMEKYLGGEAISNDELKNAIRKATLGLELFPVLAGSAFKNKGVQMMLDAVNDYLPSPLDVKPYKATDPDSGEEVELIAGDDKPFAGLAFKIATDPFVGRLTYLRVYTGTLEAGSYVLNATKDKRERVGRLLQMHSNHRKEIPEVFSGDIAAAIGLKDTTTGDSLTDVKRPLI…
core_gene_7_DSM_16365	MANTREFSLDKTRNIGIMAHIDAGKTTTTERILYYTGKIHKIGETHDGASQMDWMAQEQERGITITSAATTAQWKNHRINIIDTPGHVDFTVEVERSLRVLDGAIAVLDAQSGVEPQTETVWRQASTYNVPRIVFVNKMDKIGADFKYSVSTIHDRLQANAHAIQLPIGAEDNFEGVIDLIEMKADLYDEDQLGTEWDTVDVPDEYKEEAQAARDDLIEALADIDDGIMEKYLGGEEISKEEIKAAIRKGTLALEFFPVLAGSAFKNKGVQMLMDAVVDYLPSPLDVKPYKATDPETEEEVDLIAGDDKPFAALAFKVATDPFVGRLTFIRVYQGTLESGSYVLNATKDKRERVGRLLQMHSNQRKEIPEVFSGDIAAAIGLKNTTTGDSLTSIDHPYH…
core_gene_7_DSM_16381	MANTREFPLEKTRNIGIMAHIDAGKTTTTERILYYTGKIHKIGETHDGASQMDWMEQEQERGITITSAATTAEWKHHRINIIDTPGHVDFTVEVERSLRVLDGAVAVLDGQAGVEPQTETVWRQASDFDVPRIVFVNKMDKLGADFDFSVNSLHERLQANAVALQMAIGAEDDFAGVVDLIEMKAYVYDKDELGSSWDTVDIPADMLEEAKKRHEGIIESVADVDDEIMEKYLEGEEITKEELKAAIRRATLRLDMFPVFAGSAFKDKGVQMLMDAVVDYLPSPLDVKPYNATVPDTDEAVTLRANDDDPFAALAFKVATDPFVGRLTYIRVYSGTLEAGSYVLNSTKDKRERVGRLLQMHSNHRQEIPEVFSGDIAGAIGLKNTTTGDSLTDPDHPLH…
core_gene_7_DSM_16634	MANKREFPLEKTRNIGIVAHIDAGKTTTTERILYYTGKIHKIGETHDGASQMDWMEQEQERGITITSAATTAQWKDNRINIIDTPGHVDFTVEVERSLRVLDGAVVVLDAQSGVEPQTENVWRQATTYGVPRIVFINKMDKIGANFDYSVSTIKDRLQANPLPVQMPIGAEDQFEGVIDLVEMQADLYDEDASGASWETVPVPDEYLEEAQTRREEMIEALADVNEDIMEKYLGGEEISKEEIKKAIRQATLSLDVFPVFAGSAFKNKGVQMMLDGVNDYLPSPLDVKPYNATNPDTDEVVELVADDDKPFAGLAFKIATDPFVGRLTFFRVYTGTLEAGSYVLNATKGKRERVGRLLQMHSNHRNEISEVFSGDIAAAIGLKDTTTGDSLTDPKHPLI…
core_gene_7_DSM_16698	MANKREFPLAKTRNIGIMAHIDAGKTTTTERILYYTGKIHKIGETHEGDSQMDWMDEEKERGITITSAATTAQWKDHRINIIDTPGHVDFTIEVERSLRVLDGAVTVLDAQAGVEPQTENVWRQAETYGVPRIVFVNKMDKIGADFDKSVKSLHERLNANAHAVQMPIGSADTFEGVIDLINMVADIYDEDKLGSKWDTVPVPDEYKEEAEARRNDLIEAVADVDDGIMEKFLGGEEISNDELKAAIRKATLDLKFFPVYAGSAFKNKGVQMMLDGVIDYLPSPLDVKPYVAHDPKTGDEVELMADDKKPFAALAFKIATDPFVGRLTFIRVYTGSLESGSYVLNASKNSRERVGRLLQMHANSRTEIPEVFSGDIAGAIGLKNTTTGDSLTDPDHPLI…
core_gene_7_DSM_16761	MANKREFPLAKTRNIGIMAHIDAGKTTTTERILYYTGKIHKIGETHEGDSQMDWMDEEKERGITITSAATTAQWKDHRINIIDTPGHVDFTIEVERSLRVLDGAVTVLDAQAGVEPQTENVWRQAETYGVPRIVFVNKMDKIGADFDKSVKSLHERLNANAHAVQMPIGSADTFEGVIDLINMVADIYDEDKLGSKWDTVPVPDEYKEEAEARRNDLIEAVADVDDGIMEKFLGGEEISNDELKAAIRKATLDLKFFPVYAGSAFKNKGVQMMLDGVIDYLPSPLDVKPYVAHNPKTGDEVELMADDKKPFAALAFKIATDPFVGRLTFIRVYTGSLESGSYVLNASKNSRERVGRLLQMHANSRTEIPEVFSGDIAGAIGLKNTTTGDSLTDPDHPLI…
core_gene_7_DSM_16982	MANKREFPLEETRNIGIMAHIDAGKTTTTERILYYTGKIHKIGETHDGASQMDWMAQEQERGITITSAATTAEWKGNRINIIDTPGHVDFTIEVERSLRVLDGAITVLDAQSGVEPQTENVWRQASTYGVPRIVFVNKMDKIGANFDYSVDTLHERLQANAHAVQMPIGAEDKFEGVIDLIEMKADLYDEDELGTKWDTVDVPDEYRAEAEKKRSELIEAVADVDDDIMDKYLEGEEISNDEIRAAIRKATINLKFFPVLAGSAFKNKGVQMLMDAVVDYLPSPLDVRPYKATNPKDDSEVELMADDSKPFAGLAFKIATDPFVGRLTYIRVYRGSLESGSYVLNSTKDKRERVGRLLQMHSNHRKEIPEVFSGDIAAVIGLKNTTTGDSLTDASDPLV…
core_gene_7_DSM_16991	MANTREFPLAKTRNIGIMAHIDAGKTTTTERILYYTGKIHKIGETHEGASQMDWMAQEQERGITITSAATTAQWKDHRINIIDTPGHVDFTIEVERSLRVLDGAITVLDAQSGVEPQTENVWRQATTYSVPRIVFVNKMDKIGADFDYSVQTLHDRLGANAHAVQMPIGAEDSFEGVIDLIDMKADLYDEDELGTKWDTVDVPADYLEQAKKRRTELVEAVADVDDDIMEKYLEGDEISNDELRAAIRRATIDLKFYPVLAGSAFKNKGVQMLLDAVIDYLPSPLDVKPYNAKDPETGDPVELVAGDDKSFAALAFKIATDPFVGRLTYIRVYTGSLESGSYVLNATKEVRERVGRLLQMHANHRQEIPEVFSGDIAAAIGLKNTTTGDSLTDPDHPLI…
core_gene_7_DSM_17330	MAATREFPLERTRNIGIMAHIDAGKTTTTERILYYTGKIHKIGETHDGASQMDFMDQEKERGITIQSAATTAIWHGFHEQWKDTPYRVNIIDTPGHVDFTIEVERSLRVLDGAIAVLDGAAGVEPQTETVWRQATTYSVPRLVFVNKMDKLGADFQMSVDSLKERLDVNAKAIQWPIGAEDDFAGVIDLIERQAWYPDDKLGTEWETRPIPDDLKDLVEEKREELIEAVADVDDELMEKYLGEETISVADLKAAIRRATLALKFYPVLAGSAYKDKGVQLMLDAVVNYLPSPLEVRPYTATDPETGKEVDLIADDKKPFAALAFKIMTDPYVGRLTFLRVYTGTLKSGSYVQNTTKDTRERVGRLLQMHAITRTEIDEVFSGDIAAAIGLKSTSTGDSL…
core_gene_7_DSM_17757	MTINLKGETFFNMANKREFPLEKTRNIGIMAHIDAGKTTTTERILYYTGKIHKIGETHDGASQMDWMEQEQERGITITSAATTAAWKDHRINIIDTPGHVDFTVEVERSLRVLDGAVAVLDAQAGVEPQTETVWRQASDYSVPRIVFANKMDKIGADFDYSVQTIKDRLQANALPIQMPIGAEDDFEGVIDLVEMKADLYDEDQLGTEWDTVDVPDEYKEEAEKRRTEMIEQLADIDDDIMEKYLGGEEISKEEIKAAIRKGTLNLELFPVLAGSAFKNKGVQMMLDAVVDYLPSPLDVKPYNATNPETDEAVELTAGDDKPFAALAFKVATDPFVGRLTYIRVYTGTLESGSYVLNATKDKRERVGRLLQMHSNHRQEIPEVFSGDIAAAIGLKNTTT…
core_gene_7_DSM_17758	MANKREFPLEKTRNIGIVAHIDAGKTTTTERILYYTGKIHKIGETHEGASQMDWMAQEQERGITITSAATTAQWKDHRINIIDTPGHVDFTIEVERSLRVLDGAVVVLDAQAGVEPQTENVWRQATTYSVPRIVFINKMDKIGANFDYSVGTIRDRLQVNALPIQMPIGAEDNFEGVIDLVEMKADLYDEDALGTKWDTVDIPEQYKEDATKRRNEMIESLADVDDEIMDKYLEGEEISKDEIKAAIRKATLNLEAYPVLAGSAFKNKGVQMMLDAVNDYLPSPLDVKPYNATDPNTGDKVELMAGDDKDFAALAFKIATDPFVGRLTFIRVYSGTLESGSYVLNATKDTRERVGRLLQMHANHRQEIPEVFSGDIAAAIGLKNTTTGDSLTAVNHPLI…
core_gene_7_DSM_17896	MANKREYPLAKTRNIGIVAHIDAGKTTATERVLYYTGKIHKIGETHDGDSQMDWMDEEKERGITITSAATTAVWKDHRINIIDTPGHVDFTVEVERALRVLDGAIVILDAQAGVEPQTETVWRQSDDFNVPRIIFANKMDKMGANFDYSVQTIKDRLNVTPLPIQLPIGAEDNFQGVVDLVKMCAYVYDEDKLGTHWDTTDIPADLKDKADKMHDEMLETLADIDDGIMEKYLDGDEISVDEIKAAIRKGTLNEDLYPVLAGSAYKDKGIQMLLDAVIDYLPSPLDVKPFIAHDADGKEVELTAGDDKPFAALAFKIATDPFVGRLTFLRVYTGSLQSGSYVLNATKDKRERIGRLLQMHSNQQHEIPEVFSGDIAAAIGLKNTTTGDSLTDPDHPLQL…
core_gene_7_DSM_18001	MANKREFPLEKTRNIGIMAHIDAGKTTTTERILYYTGKIHKIGETHDGASQMDWMEQEQERGITITSAATTAAWKGHRINIIDTPGHVDFTIEVERSLRVLDGAVAVLDAQAGVEPQTETVWRQASDYSVPRIVFANKMDKLGADFDFSVQSIHDRLQANALPIQMPIGAEDDFEGVIDLVEMKADLYDEDELGTEWDTVDIPDEYKEEAEKRRNEMLEQLADIDENIMEKYLGGEEISVAEIKAAIRKGTLALELFPVLAGSAFKNKGVQMMLDAVVDYLPSPLDVKPYKATDPETGEEVDLIAGDDKTFAALAFKVATDPFVGRLTFIRVYQGTLESGSYVLNATKEKRERVGRLLQMHSNQRQEISEVFSGDIAAAIGLKNTTTGDSLTDPDHPLH…
core_gene_7_DSM_18382	MAHIDAGKTTTTERILYYTGKIHKIGETHDGASQMDWMPQEQERGITITSAATTAQWKDHRINIIDTPGHVDFTVEVERSLRVLDGAIAVLDAQAGVEPQTETVWRQASDYDVPRIVFVNKMDKIGANFDFSVKSIADRLNAKPLAIQMPIGAEDQFEGVIDLVEMKADLYDEDKLGTEWDTVDVPDEYKEEADKRREQLIETVADVDDDIMDKYLEGEEISTPELKAAIRKATLNLELFPVLAGSAFKNKGVQMLMDATIDYLPSPLDVKPYNATDPETGDKVELKANDDASFAALAFKVATDPFVGRLTYIRVYSGTLESGSYILNATKDKRERVGRLLQMHSNHRQEIPEVFSGDIAAAIGLKNTTTGDSLTDVKRPLHLESMEFPDPVIQVAVEP…
core_gene_7_DSM_18390	MANKREFPLEKTRNIGIMAHIDAGKTTTTERILYYTGKIHKIGETHDGASQMDWMPQEQERGITITSAATTAQWKDHRINIIDTPGHVDFTVEVERSLRVLDGAIAVLDAQAGVEPQTETVWRQASDYDVPRIVFVNKMDKIGANFDFSVGSIQDRLNAKPLAIQMPIGAEDNFEGVIDLVEMKADLYDEDQLGTEWDTVDVPDDYKEEAAKRRDQMIEALADVDDDIMDKYLEGEEIPKAEIKAAIRKATLNLELFPVLAGSAFKNKGVQMLMDAVIDYLPSPLDVKPYNATDPETGEKIELKANDDASFAALAFKVATDPFVGRLTYIRVYSGTLESGSYILNATKDKRERVGRLLQMHSNHRQEIPEVFSGDIAAAIGLKNTTTGDSLTDVDRPLH…
core_gene_7_DSM_18527	MANTREFPLAKTRNIGIMAHIDAGKTTTTERILYYTGKIHKIGETHEGASQMDWMAQEQERGITITSAATTAQWKDTRINIIDTPGHVDFTIEVERSLRVLDGAITVLDAQSGVEPQTENVWRQATTYGVPRLVFVNKMDKIGADFDYSVSTLHDRLQANAHPIQMPIGAEDKFEGVIDLIEMKADLYDEDELGTKWDTVDVPDDYKEQAEKRRQELVEAVADVDDDIMDKYLEGEDISNDELRQAIRKATIDLKFFPVLAGSAFKNKGVQMLMDATVDYLPSPLDVRPYHATDPETGDKVELIAGDDKDFAALAFKVATDPFVGRLTYIRVYTGTLEAGSYVLNATKDSRERVGRLLQMHANHRQEIPEVFSGDIAAAIGLKNTTTGDSLTSEDHPLI…
core_gene_7_DSM_18630	MANKREFPLEKTRNIGIVAHIDAGKTTTTERILYYTGKIHKIGETHDGDSQMDWMDQEKERGITITSAATTAQWKDHRINIIDTPGHVDFTVEVERSLRVLDGAVVVLDAQSGVEPQTENVWRQATTYSVPRIVFVNKMDKIGANFDYSVSTIHDRLQANAIAIQMPIGAEDKFEGVIDLVEMKADIYDEDALGSKWDTVDIPDKYKEEAQKRREEMIEKLADVDDNLMEKYLDGKEISIDEIKAAIRKATLNLEVYPVLAGSAFKNKGVQMMLDAVNDYLPSPIDVKPYKATDPDGEEVELVAGDDKPFAGLAFKIATDPFVGRLTFFRVYSGTLEAGSYVLNATKDKRERVGRLLQMHSNHRKEIPEVFSGDIAAAIGLKATTTGDSLTDVDHPLIL…
core_gene_7_DSM_18793	MANKREYPLEKTRNIGIMAHIDAGKTTATERILYYTGKIHKIGETHDGASQMDWMEQEQERGITITSAATTAVWKEHRINIIDTPGHVDFTVEVERSLRVLDGAVTVLDAQAGVEPQTETVWRQADDFNVPRIVFANKMDKMGANFDYTVETLKDRLNVTPLPIQLPIGAEDEFMGLVDLVTMQAYLYDHDDQGSTWDTVEIPADLKDEAEARHDAMIETLADVNDDIMAKYLEGEEISVEEIKAAIRQATLDQTLFPVLAGSAYKDKGIQMMLDAVLDYLPSPLDVKPFIATDEDGNEIELTAGDDKPFAALAFKIATDPFVGRLTFLRVYSGTLESGSYVLNATKGKRERVGRLLQMHSNQQKEIPEVFSGDIAAAIGLKNTTTGDSLTDPDQPLSL…
core_gene_7_DSM_18933	MANREFPLEKTRNIGIVAHIDAGKTTTTERILYYTGKIHKIGETHDGASQMDWMEQEQERGITITSAATTAQWKENRINIIDTPGHVDFTVEVERSLRVLDGAVVVLDAQSGVEPQTENVWRQATTYGVPRIVFINKMDKIGANFDYSVGTIADRLQANPLPVQMPIGAEDNFEGVIDLIEMKADLYDEDELGSKWDVVDVPDEYKEDAQARRDQMIEALADVDEDIMDKYLEGEEISNDELRAAIRKATLNLDVFPVFAGSAFKNKGVQMMLDGVNDYLPSPLDVKPYNATDPETGEEVELKADDSAPFAGLAFKIATDPFVGRLTFLRVYRGTLESGSYVLNSTKGKRERVGRLLQMHSNQRKEISEVFSGDIAAAIGLKNTTTGDSLTDPKTPLIL…
core_gene_7_DSM_19117	MANTREFPLEKTRNIGIMAHIDAGKTTTTERILYYTGKIHKIGETHDGASQMDWMEQEQERGITITSAATTAEWKEHRINIIDTPGHVDFTVEVERSLRVLDGAVAVLDAQAGVEPQTETVWRQASDFDVPRIVFVNKMDKLGANFDFSVKSLHERLDANAVALQMPIGAEDDFSGVVDLIEMKAYVYDMDDLGSKWDTVDIPADMKDEAEKRHEGIIEAVADVDDEIMEKYLEGEEISKEELKAAIRRATLKLEMFPVFAGSAFKDKGVQMLMDAVVDYLPSPLDVKPYNATVPDTDEAVELRADDDAPFAALAFKVATDPFVGRLTYIRVYSGTLEAGSYVLNATKDKRERVGRLLQMHSNHRQEIPEVFSGDIAGAIGLKNTTTGDSLTATDHPLH…
core_gene_7_DSM_19284	MANKRKFSLEKTRNIGIMAHIDAGKTTTTERILYYTGKIHKIGETHEGDSQMDWMEEEKERGITITSAATTAQWKDHRINIIDTPGHVDFTIEVERSLRVLDGAVTVLDAQSGVEPQTENVWRQAENYGVPRIVFVNKMDKIGANFDFSVQSLHDRLNANAIAVQMPIGAEDQFEGVIDLFDMVADVYDEDKLGSNWETIPVPDEYKEEAQSRREEMIEQIAEVDDNIMEKFLGGEEISNEELKAALRRATLDLKAFPVFAGSAFKNKGVQMMLDGVIDYLPSPLDVKPYVAHDKDGNEVELLADDNKPFAALAFKIATDPFVGRLTFIRVYTGSLESGSYVLNASKNQRERVGRLLQMHANSRTEIPEVFSGDIAGAIGLKNTTTGDSLTDPAHPLIL…
core_gene_7_DSM_19394	MANTREFPLEKTRNIGIMAHIDAGKTTTTERILYYTGKIHKIGETHDGASQMDWMEQEQERGITITSAATTAEWKGHRINIIDTPGHVDFTVEVERSLRVLDGAVTVLDAQAGVEPQTETVWRQASDFNVPRIVFANKMDKLGANFDFSVKSLHERLDANAVALQMPIGAEDDFAGVVDLIEMKAYIYDMDDLGSKWDTVDIPDDMKDEAQKRHEEIIESVADVDDEIMEKYLEGEEISKEELKAAIRRATLKLEMFPVFAGSAFKDKGVQMLMDAVVDYLPSPLDVKPYNATVPDTDEAVQLRADDDAPFAALAFKVATDPFVGRLTYIRVYSGTLEAGSYVLNSTKDKRERVGRLLQMHSNHRQEIPEVFSGDIAGAIGLKNTTTGDSLTDPDHPLH…
core_gene_7_DSM_19395	MANTREFPLEKTRNIGIMAHIDAGKTTTTERILYYTGKIHKIGETHDGASQMDWMEQEQERGITITSAATTAEWKKHRINIIDTPGHVDFTVEVERSLRVLDGAVAVLDAQAGVEPQTETVWRQASDFDVPRIVFVNKMDKLGANFDFSVKSLHERLDANAVALQMPIGAEDEFAGVVDLIEMKAYIYDMDDLGSKWDTVDIPDDMKDEAQKRHEEIIEAVADVDDEIMEKYLEGEEISKAELKAAIRRATLKLEMFPVFAGSAFKDKGVQMLMDAVVDYLPSPLDVKPYNATNPDTDEAVELRADDDAPFAALAFKVATDPFVGRLTYIRVYSGTLEAGSYVLNSTKDKRERVGRLLQMHSNHRQEIPEVFSGDIAGAIGLKNTTTGDSLTDPDHPLH…
core_gene_7_DSM_19519	MEGEISQMANKREFPLEKTRNIGIVAHIDAGKTTTTERILYYTGKIHKIGETHEGASQMDWMEQEQERGITITSAATTAQWKDHRINIIDTPGHVDFTVEVERSLRVLDGAVVVLDAQSGVEPQTENVWRQATTYAVPRIVFANKMDKIGANFDYSVGTIKDRLQANAVAIQMPIGAEDAFQGVIDLIEMKADIYDEDELGSKWDTVDIPDDYKEEAQNRRDAMIEAIADVDEGVMEKYLEGEEISVEELKAAIRKATLNLELFPVLAGSAFKNKGVQMMLDAVNDYLPSPLDVKPYKATDPDTDEEVELVAGDDKPFAGLAFKIATDPFVGRLTFFRVYAGTLEAGSYVLNATKDKRERVGRLLQMHSNHRKEIAEVFSGDIAAAIGLKDTTTGDSLT…
core_gene_7_DSM_19674	MANKREFPLEDTRNIGIMAHIDAGKTTTTERILYYTGKIHKIGETHDGASQMDWMAQEQERGITITSAATTAEWKNNRINIIDTPGHVDFTIEVERSLRVLDGAITVLDAQSGVEPQTENVWRQASTYGVPRIVFVNKMDKIGANFDYSVETLHERLDANAHAIQMPIGAEDKFEGVIDLIEMKADLYDEDELGTKWDTVDVPEEYRAEAEKRRAELVESVADVDDDIMEKYLEGEEISNDELRSAIRKATINLKYFPVLAGSAFKNKGVQMLMDAVVDYLPSPLDVRPYKATNPKDDSEVELMADDSKPFAGLAFKIATDPFVGRLTYIRVYRGSLESGSYVLNSTKDKRERVGRLLQMHSNHRKEIPEVFSGDIAAVIGLKNTTTGDSLTDPSDPLI…
core_gene_7_DSM_19682	MANKREFPLEDTRNIGIMAHIDAGKTTTTERILYYTGKIHKIGETHDGASQMDWMAQEQERGITITSAATTAEWKGNRINIIDTPGHVDFTIEVERSLRVLDGAITVLDAQSGVEPQTENVWRQASTYSVPRIVFVNKMDKIGANFDYSVETLHERLDANAHAIQMPIGAEDKFEGVIDLIEMKADLYDEDELGTKWDTVDVPDEYLEKAKEKRAELVESVADVDDDIMEKYLDGAEISNDELRAAIRKATVDLKFFPVLAGSAFKNKGVQMLMDAVVDYLPSPLEVRPYNATNPKDDSQVELMADDNKPFAGLAFKIATDPFVGRLTYIRVYRGSLESGSYVLNATKDKRERVGRLLQMHSNHRKEIPEVFSGDIAAVIGLKNTTTGDSLTDPDDPLI…
core_gene_7_DSM_19904	MAHIDAGKTTTTERILYYTGKIHKIGETHDGASQMDWMPQEQERGITITSAATTAQWKDHRINIIDTPGHVDFTVEVERSLRVLDGAIAVLDAQAGVEPQTETVWRQASDYDVPRIVFVNKMDKVGADFDFSVGSIEDRLNAKPLPIQMPIGAEDNFEGVIDLIEMKADIYDEDKLGSNWDTVDVPDKYKDEAKKRRDQLVETLADVDDDIMNKYLEGEEIPIPEIKAAIRKATLNLELFPVLAGSAFKNKGVQMLMDAVIDYLPSPLDVKPYNATDPATGDKIELKANDDASFAALAFKVATDPFVGRLTYIRVYSGTLESGSYILNATKDKRERVGRLLQMHSNHRQEIPEVFSGDIAAAIGLKNTTTGDSLTDVDHPLHLESMEFPDPVIQVAVEP…
core_gene_7_DSM_19906	MANTREFPLEKTRNIGIMAHIDAGKTTTTERILYYTGKIHKIGETHDGASQMDWMPQEQERGITITSAATTAQWKDHRINIIDTPGHVDFTVEVERSLRVLDGAIAVLDAQAGVEPQTETVWRQASDYDVPRIVFVNKMDKVGANFDFSVSSIADRLNAKPLPIQMPIGAEDDFEGVIDLIEMKADIYDEDKLGSNWDTVDVPDKYKEEANKRRDQLIETLADVDDDIMNKYLEGEEISISEIKAAIRKATLNLELFPVLAGSAFKNKGVQMLMDATIDYLPSPLDVKPYNATDPDTGDKVELKANDDASFAALAFKVATDPFVGRLTYIRVYSGTLESGSYILNATKDKRERVGRLLQMHSNHRQEIPEVFSGDIAAAIGLKNTTTGDSLTDVDHPLH…
core_gene_7_DSM_19907	MAHIDAGKTTTTERILYYTGKIHKIGETHDGASQMDWMPQEQERGITITSAATTAQWKDHRINIIDTPGHVDFTVEVERSLRVLDGAIAVLDAQAGVEPQTETVWRQASDYDVPRIVFVNKMDKVGANFDFSVSSIADRLNAKPLPIQMPIGAEDDFEGVIDLIEMKADIYDEDKLGSNWDTVDVPDEYKEEAQKRRDQLIETLADVDDDIMNKYLEGEEISIPEIKAAIRKATLNLELFPVLAGSAFKNKGVQMLMDATIDYLPSPLDVKPYNATDPETGDKVELKANDDASFAALAFKVATDPFVGRLTYIRVYSGTLESGSYILNATKDKRERVGRLLQMHSNHRQEIPEVFSGDIAAAIGLKNTTTGDSLTDVDHPLHLESMDFPDPVIQVAVEP…
core_gene_7_DSM_19908	MANKREFPLEKTRNIGIMAHIDAGKTTTTERILYYTGKIHKIGETHDGASQMDWMPQEQERGITITSAATTAQWKDHRINIIDTPGHVDFTVEVERSLRVLDGAIAVLDAQAGVEPQTETVWRQASDYDVPRIVFVNKMDKVGANFDFSVGSIQDRLNAKPLPIQMPIGAEDNFEGVIDLVEMKADIYDEDKLGSNWDTVDVPDEYKDEAKKRRDQLVETLADVDDDIMNKYLEGEEIPVPEIKAAIRKATLNLELFPVLAGSAFKNKGVQMLMDATIDYLPSPLDVKPYKAVDPQTGDDIELKANDDASFAALAFKVATDPFVGRLTYIRVYSGTLESGSYILNATKDKRERVGRLLQMHSNHRQEIPEVFSGDIAAAIGLKNTTTGDSLTDVDHPLH…
core_gene_7_DSM_19909	MANTRAFPLEKTRNIGIMAHIDAGKTTTTERILYYTGKIHKIGETHDGASQMDWMEQEQERGITITSAATTAEWKGHRINIIDTPGHVDFTVEVERSLRVLDGAIAVLDAQAGVEPQTETVWRQASDYDVPRIVFVNKMDKLGADFDFSVSSIKDRLQANALAIQMPIGAEDDFEGIIDLIEMKADIYDEDELGAEWDTVEIPDEYKEEAQKRRDQMIEELADVDDSIMEKYLEGEEISIPEIKAAIRKATLNLELFPVLAGSAFKNKGVQMLMDATVDFLPSPLDVKPYKATNPDTDEEVELKANDDAPFAALAFKIATDPFVGRLTFIRVYQGTLESGSYVLNSTKDKRERVGRLLQMHSNHRQEIPEVFSGDIAAAIGLKNTTTGDSLTDVDHPLH…
core_gene_7_DSM_19910	MANKREFPLERTRNIGIVAHIDAGKTTTTERILYYTGKIHKIGETHEGASQMDWMAQEQERGITITSAATTAQWKDHRINIIDTPGHVDFTVEVERSLRVLDGAVVVLDAQSGVEPQTENVWRQATTYSVPRIVFVNKMDKIGANFDYSVSTIKDRLQANAVAIQMPIGAEDNFEGVIDLIEMKADIYDEDELGAKWDTVDIPEEYKETAQKRREAMIEAIADVDEDLMEKYLEGEEISNDEIKAAIRKATLNLELYPVLAGSAFKNKGVQMMLDAVNDYLPSPLDVKPYKATDPDTDEEVELVAGDDKPFAGLAFKIATDPFVGRLTFFRVYAGTLEAGSYVLNATKDKRERVGRLLQMHSNHRKEIPEVFAGDIAAAIGLKDTTTGDSLTDIKHPLI…
core_gene_7_DSM_19927	MANKREFPLEKTRNIGIMAHIDAGKTTTTERILYYTGKIHKIGETHDGASQMDWMEQEQERGITITSAATTAAWKDHRINIIDTPGHVDFTIEVERSLRVLDGAVAVLDAQAGVEPQTETVWRQASDYNVPRIVFANKMDKIGANFDFSVQSLRDRLQANALPIQMPIGAEDDFEGVIDLVEMKADLYDEDELGTEWDTVEIPDQYKEEAEKRRGEMLEILADVDENIMEKYLGGEEISTDEIKAAIRKGTLSLELFPVLAGSAFKNKGVQMMLDAVVDYLPSPLDVKPYGATDPDTGEEVQLIAGDDKPFAALAFKVATDPFVGRLTFIRVYQGTLESGSYVLNATKNKRERVGRLLQMHSNQRQEIPEVFSGDIAAAIGLKNTTTGDSLTDPDHPLH…
core_gene_7_DSM_19971	MANKREFPLDRTRNIGIVAHIDAGKTTTTERILYYTGKIHKIGETHEGASQMDWMAQEQERGITITSAATTAQWKDHRINIIDTPGHVDFTVEVERSLRVLDGAVVVLDAQSGVEPQTENVWRQATTYSVPRIVFVNKMDKIGANFDYSVSTIKDRLQANAVAIQMPIGAEDNFEGVIDLIEMKADIYDEDELGSKWDTVDIPDEYKEEAQKRREAMIESIADVDEGLMEKYLEGEEISNDEIKAAIRKATLNLDLYPVLAGSAFKNKGVQMMLDAVNDYLPSPLDVKPYKATDPDTDEEVELVAGDDKPFAGLAFKIATDPFVGRLTFFRVYAGTLEAGSYVLNATKDKRERVGRLLQMHSNHRKEIPEVFAGDIAAAIGLKDTTTGDSLTDIKHPLI…
core_gene_7_DSM_19972	MEGENSQMANKREFPLERTRNIGIVAHIDAGKTTTTERILYYTGKIHKIGETHEGASQMDWMAQEQERGITITSAATTAQWKDHRINIIDTPGHVDFTVEVERSLRVLDGAVVVLDAQSGVEPQTENVWRQATTYAVPRIVFVNKMDKIGANFDYSVGTIKDRLQANAVAIQMPIGAEDNFEGVIDLLEMKADIYDEDKLGAKWDTVDIPDEYKEEAQKRREAMIEAIADVDDGIMEKYLEGEKISNDEIKAAIRKATLNLELFPVLAGSAFKNKGVQMMLDAVNDYLPSPLDVKPYKATDPDSDEEVELVAGDDKPFAGLAFKIATDPFVGRLTYLRVYTGTLEAGSYVLNATKDKRERVGRLLQMHSNHRKEIPEVFSGDIAAAIGLKDTTTGDSLT…
core_gene_7_DSM_20001	MANTREFPLERTRNIGIVAHIDAGKTTATERILYYTGKIHKIGETHEGASQMDWMEQEQERGITITSAATTAQWKNHRINIIDTPGHVDFTIEVERSLRVLDGAVVILDAQAGVEPQTENVWRQSTTYGVPRIVFANKMDKLGADFDYSVSTIRDRLQANALPIQMPIGAEDDFEGVIDLVEMKADLYDEDELGTKWDTVDVPDEYKEEAAKRRTQLIEQLADIDDGIMEKYLDGQDIPKDEIKAAIRKATLNLEAYPVLAGSAFKNKGVQMMLDAVNDYLPSPLDVKPYPATDPATGEEVELVAGDDKNFAALAFKIATDPFVGRLTFIRVYSGTLESGSYVLNATKDTRERVGRLLQMHSNHRTEIPEVFSGDIAAAIGLKNTTTGDSLTDVKHPLI…
core_gene_7_DSM_20003	MANTREFPLEKTRNIGIVAHIDAGKTTTTERILYYTGKIHKIGETHEGASQMDWMEQEQERGITITSAATTAEWKGHRINIIDTPGHVDFTIEVERSLRVLDGAVVVLDAQAGVEPQTENVWRQSTTYGVPRIVFINKMDKLGANFDYSVDTIKDRLQANALPIQMPIGAEDNFEGVIDLIEMKADLYDEDELGTKWDTVDVPDEYKEEAEKRRGQLIESLADINDDIMEKYLEGEEISKEEIKAAIRKATLNLEAYPVLAGSAFKNKGVQMMLDAVNDYLPSPLDVKPYPATDPDTDEKVDLVAGDDKDFAALAFKIATDPFVGRLTFIRVYSGTLESGSYVLNATKGARERVGRLLQMHSNHRKEIPEVFSGDIAAAIGLKNTTTGDSLTDVKHPLI…
core_gene_7_DSM_20004	MANTREFSLERTRNIGIVAHIDAGKTTATERILYYTGKIHKIGETHEGASQMDWMEQEQERGITITSAATTAQWKDHRINIIDTPGHVDFTIEVERSLRVLDGAVVILDAQAGVEPQTENVWRQSTTYGVPRIVFANKMDKLGADFDYSVSTIRDRLQANALPIQMPIGAEDDFEGVIDLVEMKADLYDEDELGTKWDTVDVPDEYKEEAAKRRTQLIEQLADIDDGIMEKYLDGQDIPKDEIKAAIRKATLNLEAYPVLAGSAFKNKGVQMMLDAVNDYLPSPLDVKPYPATDPATGEEVELVAGDDKNFAALAFKIATDPFVGRLTFIRVYSGTLESGSYVLNATKDTRERVGRLLQMHSNHRTEIPEVFSGDIAAAIGLKNTTTGDSLTDVKHPLI…
core_gene_7_DSM_20011	MANKREFPLDRTRNIGIMAHIDAGKTTTTERILYYTGKIHKIGETHEGASQMDWMPQEQERGITITSAATTAFWKDHRVNIIDTPGHVDFTIEVERSLRVLDGAITVLDAQSGVEPQTENVWRQATTYGVPRLVFVNKMDKIGADFDYSMTTLHDRLQANAHAVQMPIGAEDKFEGVIDLIEMKADLYDEDELGTKWDTVDVPDDYKEAAQKAHNDLIEAVADVDDGIMDKYLEGEEISNAELKAAIRKATINLEFYPVLAGSAFKNKGVQMLLDAVIDYLPSPLDVRPYHATDPDTGDAVELTAGDDKPFAALAFKVATDPFVGRLTYIRVYSGTLEAGSYVLNATKDNRERVGRLLQMHSNHREEIPEVFSGDIAAAIGLKNTTTGDSLTDVDHPLI…
core_gene_7_DSM_20014	MANKREFPLNRTRNIGIMAHIDAGKTTTTERILYYTGKIHKIGETHDGASQMDFMDQEKERGITIQSAATTAVWHGFFEQYKNDPFRINIIDTPGHVDFTIEVERSLRVLDGAVAVLDGSAGVEPQTETVWRQAETYDVPRIVFVNKMDKMGADFGMSVDSLKERLDANAKAVQWPIGAEDDFAGLIDLITKEAWFPTTELGEEWEVRDMPADYVDLVEEKYNELVEAIADVDDEIMEKYLGGEEISADELKAAIRRATLNLEFYPVFAGSAYKDKGVQMVLDGVVDYLPSPLEVKPYVANDPDSGEEIDLIANDDDPFAALAFKVMTDPFVGRLTFLRVYTGSLESGSYVMNTSRGKRERVGRLLQMHATSRTEIPEVFSGDIAAAIGLKATTTGDSL…
core_gene_7_DSM_20016	MANKREYPLAKTRNIGIMAHIDAGKTTATERILYYTGKIHKIGETHDGASQMDWMDEEKERGITITSAATTAVWKDNRINIIDTPGHVDFTVEVERALRVLDGAVTVLDAQAGVEPQTETVWRQADQFNVPRIVFANKMDKIGANFDYSVQTIKDRLNVTPLPIQMPIGAEDDFIGLVDLVKMVAYVYDEDKLGTNWDTVEIPDDMKEEAQKRHDEMVETLADIDDNLMEKYLEGEEISVDEIKAAIRKGTLEEQIFPVLAGSAYKDKGIQMMLDAVIDYLPSPIDVKPFVAHDADGNEIELTAGDDKPFAALAFKIATDPFVGRLTFLRVYTGSLQSGSYVLNATKDKRERIGRLLQMHSNQQQEIPEVFSGDIAAAIGLKNTTTGDSLTDPDHPLQL…
core_gene_7_DSM_20017	MANKREFPLDKTRNIGIMAHIDAGKTTTTERILYYTGKIHKIGETHEGASQMDWMEQEQERGITITSAATTAEWKGNRVNIIDTPGHVDFTIEVERSLRVLDGAITVLDAQSGVEPQTENVWRQATTYGVPRIVFVNKMDKLGANFDYSMTTLEDRLQANAHAVQMPIGAEDEFQGVIDLIEMQADIYDEDELGAKWDTVDVPADYLEQATKRRAELVEAVADVNDDIMDKYLEGEEISKEELKAAIRQATIDLKFFPVFAGSAFKNKGVQMLMDGVVDYLPSPLDVRPYNAKNPEDDSEVELMAGDDKPFAGLAFKIATDPFVGRLTFFRVYTGTLQSGSYILNATKDKRERVGRLLQMHSNHRNEIPEVFSGDIAAAIGLKNTTTGDSLTDVDHPLI…
core_gene_7_DSM_20019	MANKREFPLDKTRNIGIMAHIDAGKTTTTERILYYTGKIHKIGETHEGASQMDWMEQEQERGITITSAATTAEWKGNRVNIIDTPGHVDFTIEVERSLRVLDGAITVLDAQSGVEPQTENVWRQATTYGVPRIVFVNKMDKLGANFDYSMTTLEDRLQANAHAVQMPIGAEDEFQGVIDLIEMQADIYDEDELGAKWDTVDVPADYLEEATKRRAELVEAVADVNDDIMDKYLEGEEISKDELKAAIRQATIDLKFFPVFAGSAFKNKGVQMLMDGVVDYLPSPLDVRPYNAKNPEDDSEVELMAGDDKPFAGLAFKIATDPFVGRLTFFRVYTGTLQSGSYILNATKDKRERVGRLLQMHSNHRNEIPEVFSGDIAAAIGLKNTTTGDSLTDVDHPLI…
core_gene_7_DSM_20021	MANKREFPLDRTRNIGIMAHIDAGKTTTTERILYYTGKIHKIGETHEGASQMDWMPQEQERGITITSAATTAFWKDHRVNIIDTPGHVDFTIEVERSLRVLDGAITVLDAQSGVEPQTENVWRQATTYGVPRLVFVNKMDKIGADFDYSLSTLHDRLQANAHAVQLPIGAEDKFEGVIDLIEMKADLYDEDELGTKWDTVDIPDEYKEAAEKAHNELVEAVADVDDGIMDKYLEGEEISNAELKAAIRKATINLEFYPVLAGSAFKNKGVQMLLDAVIDYLPSPLDVRPYHATDPDTGDAVELTAGDDKPFAALAFKVATDPFVGRLTYIRVYSGTLEAGSYVLNATKDNRERVGRLLQMHSNHREEIPEVFSGDIAAAIGLKNTTTGDSLTDVNHPLI…
core_gene_7_DSM_20054	MANTREFPLEKTRNIGIMAHIDAGKTTTTERILYYTGKIHKIGETHDGASQMDWMEQEQERGITITSAATTAEWKGHRINIIDTPGHVDFTVEVERSLRVLDGAVAVLDGQAGVEPQTETVWRQASDFDVPRIVFVNKMDKLGADFDFSVNSIHERLQANALALQMAIGAEDEFEGVVDLVEMKAYVYDKDDLGSSWDTVEIPADMKEEAEKRHEAMIESVADVDDEIMEKYLEGEEITKDELKAAIRRATLKLDLFPVFAGSAFKDKGVQMLMDAVVDYLPSPLDVKPYNATDPDTDEAIQLRADDDAPFAALAFKVATDPFVGRLTYIRVYSGTLEAGSYVLNSTKDKRERVGRLLQMHSNHRQEIPEVFSGDIAGAIGLKNTTTGDSLTDPDHPMH…
core_gene_7_DSM_20055	MANKREYPLEKTRNIGIMAHIDAGKTTATERILYYTGKIHKIGETHDGASQMDWMEEEKERGITITSAATTAVWKDTRINIIDTPGHVDFTVEVERALRVLDGAVTVLDAQAGVEPQTETVWRQADDFNVPRLVFANKMDKMGANFDYSVKTIKERLNVTPLPIQMPIGAEDEFAGVIDLVKMVAYIYDEDKLGENWDTVEIPADMKDEAESRHDAMIETLADVNDDIMEKYLEGAEISVDEIKAAIRQATLDQELFPVMAGSAYKDKGIQMMLDAVLDYLPSPVDVKPFVAHDDEGNAIELTAGDDKPFAALAFKIATDPFVGRLTFLRVYTGSLQSGSYVLNATKGKRERVGRLLQMHSNQQNEISEVFSGDIAAAIGLKNTTTGDSLTDPDHPLQL…
core_gene_7_DSM_20057	MANKREFPLEKTRNIGIMAHIDAGKTTTTERILYYTGKIHKIGETHDGASQMDWMPQEQERGITITSAATTAQWKDHRINIIDTPGHVDFTVEVERSLRVLDGAIAVLDAQAGVEPQTETVWRQASDYDVPRIVFVNKMDKVGANFDFSVGSIEDRLNAKPLPIQMPIGAEDDFEGVIDLIEMKADIYDEDKLGSNWDTVDVPDEYKDEAKKRRDQLVETLADVDDDIMNKYLEGEEIPIPEIKAAIRKATLNLELFPVLAGSAFKNKGVQMLMDAVIDYLPSPLDVKPYNATDPATGDKIELKANDDASFAALAFKVATDPFVGRLTYIRVYSGTLESGSYILNATKDKRERVGRLLQMHSNHRQEIPEVFSGDIAAAIGLKNTTTGDSLTDVDHPLH…
core_gene_7_DSM_20072	MANKREFSLEKTRNIGIMAHIDAGKTTTTERILYYTGKIHKIGETHEGDSQMDWMEEEKERGITITSAATTAQWKDHRINIIDTPGHVDFTIEVERSLRVLDGAVTVLDAQSGVEPQTENVWRQAENYGVPRIVFVNKMDKIGANFDFSVKSLHERLNANAIAVQMPIGAEDQFEGVIDLFDMVADVYDEDKLGANWETIPVPDEYKEEAESRREEMIEEIAEVDDDIMEKFLGGEEISNEELKAALRRATLDLKAFPVFAGSAFKNKGVQMMLDGVVDYLPSPLDVKPYIAHDKEGNEVELLADDNKPFAALAFKIATDPFVGRLTFIRVYTGSLESGSYVLNASKNQRERVGRLLQMHANSRTEIPEVFSGDIAGAIGLKDTTTGDSLTDPAHPLIL…
core_gene_7_DSM_20074	MANKREFSLEKTRNIGIMAHIDAGKTTTTERILYYTGKIHKIGETHEGDSQMDWMEEEKERGITITSAATTAQWKDHRINIIDTPGHVDFTIEVERSLRVLDGAVTVLDAQSGVEPQTENVWRQAENYGVPRIVFVNKMDKIGANFDFSVKSLHERLNANAIAVQMPIGAEDQFEGVIDLFDMVADVYDEDKLGAKWETIPVPDEYKEEAESRREEMIEEIAEVDDDIMEKFLGGEEISNEELKAALRRATLDLKAFPVFAGSAFKNKGVQMMLDGVVDYLPSPLDVKPYIAHDKEGNEVELLADDNKPFAALAFKIATDPFVGRLTFIRVYTGSLKSGSYVLNASKNQRERVGRLLQMHANSRTEIPEVFSGDIAGAIGLKDTTTGDSLTDPAHPLIL…
core_gene_7_DSM_20079	MANKREFPLAKTRNIGIMAHIDAGKTTTTERILYYTGKIHKIGETHEGDSQMDWMDEEKERGITITSAATTAQWKDYRINIIDTPGHVDFTIEVERSLRVLDGAVTVLDAQAGVEPQTENVWRQAETYGVPRIVFVNKMDKIGADFDKSVKSLHERLNANAQAVQMPIGSADTFEGVIDLINMVADIYDEDKLGSKWDTVPVPDEYKEEAEKRRAALIEAVADVDDNIMEKYLGGEEISNDELKAAIRKATLNLEFFPVYAGSAFKNKGVQMMLDGVIDYLPSPLDVKPYVAHDPKTGDEVELMADDKKPFAALAFKIATDPFVGRLTFIRVYTGSLESGSYVLNASKNSRERVGRLLQMHANSRTEIPEVFSGDIAGAIGLKNTTTGDSLTDPDHPLI…
core_gene_7_DSM_20081	MANKREFSLEKTRNIGIMAHIDAGKTTTTERILYYTGKIHKIGETHEGDSQMDWMEEEKERGITITSAATTAQWKDHRINIIDTPGHVDFTIEVERSLRVLDGAVTVLDAQSGVEPQTENVWRQAENYGVPRIVFVNKMDKIGANFDFSVKSLHERLNANAIAVQMPIGAEDQFEGVIDLFDMVADVYDEDKLGAKWETIPVPDEYKEEAESRREEMIEEIAEVDDDIMEKFLGGEEISNEELKAALRRATLDLKAFPVFAGSAFKNKGVQMMLDGVVDYLPSPLDVKPYIAHDKEGNEVELLADDNKPFAALAFKIATDPFVGRLTFIRVYTGSLKSGSYVLNASKNQRERVGRLLQMHANSRTEIPEVFSGDIAGAIGLKDTTTGDSLTDPAHPLIL…
core_gene_7_DSM_20176	MAHIDAGKTTTTERILYYTGKIHKIGETHDGASQMDWMPQEQERGITITSAATTAQWKDHRINIIDTPGHVDFTVEVERSLRVLDGAIAVLDAQAGVEPQTETVWRQASDYDVPRIVFVNKMDKIGANFDFSVQSIADRLNAKPLAIQMPIGAEDQFEGVIDLIEMKADLYDEDKLGTEWDTVDVPDEYKEEANKRREQLVETVADVDDDIMDKYLEGEEISIPELKAAIRKATLNLELFPVLAGSAFKNKGVQMLMDATIDYLPSPLDVKPYNAIDPDTGDKVELKANDDASFAALAFKVATDPFVGRLTYIRVYSGTLESGSYILNATKDKRERVGRLLQMHSNHRQEIPEVFSGDIAAAIGLKNTTTGDSLTDVDHPLHLESMEFPDPVIQVAVEP…
core_gene_7_DSM_20178	MANKREFPLDRTRNIGIMAHIDAGKTTTTERILYYTGKIHKIGETHEGASQMDWMPQEQERGITITSAATTAFWKDHRVNIIDTPGHVDFTIEVERSLRVLDGAITVLDAQSGVEPQTENVWRQATTYGVPRLVFVNKMDKIGADFNYSLQTLHDRLQANAHAVQLPIGAEDKFEGVIDLIDMKADLYDEDELGTKWDTVDIPDDYKEAAQKAHNELIEAVADVDDGIMDKYLEGEEISNAELKAAIRKATINLEFYPVLAGSAFKNKGVQMLLDAVIDYLPSPLDVRPYHATDPESGDAVELTAGDDKPFAALAFKVATDPFVGRLTYIRVYSGTLEAGSYVLNATKDNRERVGRLLQMHSNHREEIPEVFSGDIAAAIGLKNTTTGDSLTDVDHPLI…
core_gene_7_DSM_20183	MANKREFPLEDTRNIGIMAHIDAGKTTTTERILYYTGKIHKIGETHDGASQMDWMAQEQERGITITSAATTAEWKGNRINIIDTPGHVDFTIEVERSLRVLDGAITVLDAQSGVEPQTENVWRQASTYGVPRIVFVNKMDKIGANFDYSVETLHERLDANAHAIQMPIGAEDHFEGVIDLIEMKADLYDEDELGTKWDTVDVPDDYLEEAKKKRAELVESVADVDDDIMEKYLDGAEISNDELRKAIRKATIDLKFFPVLAGSAFKNKGVQMLMDAVVDYLPSPLDVRPYNATNPNDDSQVELIADDSKPFAGLAFKIATDPFVGRLTYIRVYRGSLESGSYVLNATKDKRERVGRLLQMHSNHRKEIPEVFSGDIAAVIGLKNTTTGDSLTDPDDPLI…
core_gene_7_DSM_20184	MANKREFPLEDTRNIGIMAHIDAGKTTTTERILYYTGKIHKIGETHDGASQMDWMAQEQERGITITSAATTAEWKNNRINIIDTPGHVDFTIEVERSLRVLDGAITVLDAQSGVEPQTENVWRQASTYGVPRIVFVNKMDKIGANFDYSVETLHERLDANAHAIQMPIGAEDKFEGVIDLIEMKADLYDEDELGTKWDTVDVPEEYRAEAEKKRSELIESVADVDDDIMDKYLEGEEISNDEIRAAIRKATINLKFFPVLAGSAFKNKGVQMLMDAVVDYLPSPLDVRPYKATDPKDDSEVELMADDTKPFAGLAFKIATDPFVGRLTYIRVYRGSLESGSYVLNSTKNKRERVGRLLQMHSNHRKEIPEVFSGDIAAVIGLKNTTTGDSLTDTDHPLI…
core_gene_7_DSM_20190	MANKREYPLDRTRNIGIMAHIDAGKTTTTERILYYTGKIHKIGETHDGASQMDFMDQEKERGITIQSAATTAVWHGFHDQYEKTPYRVNIIDTPGHVDFTVEVERSLRVLDGAVAVLDGAAGVEPQTETVWRQAETYQVPRIVFVNKMDKMGADFAMSVESIKDRLGANAKAIQWPIGAEDDFAGVIDLITKEAWYPTTELGEEWEAREIPEEYVDLVNEKYDELVEAVADVDDEIMDKYLEGEEISQEDLKAGIRRATLALKFYPVLAGSAYKDKGVQQMLDAVVDYLPSPLDVRPYVANDPETGEEVDLIANDEDPFAALAFKVMTDPFVGRLTFLRVYTGTLMAGSYVMNTTRDKRERVGRLLQMHATQRKEIDEVFSGDIAAAIGLKSTTTGDSL…
core_gene_7_DSM_20196	MANKREYPLLRTRNIGIMAHIDAGKTTTTERILYYTGKIHKIGETHDGASQMDFMEQEKERGITIQSAATTAVWRGFHDQYDKEPFRVNIIDTPGHVDFTIEVERSLRVLDGAVAVLDGAAGVEPQTETVWRQAETYEVPRIVFVNKMDKMGADFQMSVDSLKSRLDANAKAVQWPIGAEDDFEAIIDLIEKVALYPIDDLGEKWEKREIPADYAELAEEKYNELVEAIADVDDEIMDKYLGGEEISEAELKAAIRRATISLQFYPVLAGSAYKDKGVQMMLDAVVDYLPSPLDVKPYVATDPDTDEEVDLIADDDKPFAALAFKVMTDPFVGRLTFVRVYTGTLESGSYVLNTSKGKRERVGRLLQMHATNRTEIEEVFSGDIAALIGLKDTTTGDSL…
core_gene_7_DSM_20203	MANKREFPLDKTRNIGIVAHIDAGKTTTTERILYYTGRIHKIGETHEGDSQMDWMEEEKERGITITSAATTAEWKGYRVNIIDTPGHVDFTAEVERSLRVLDGGIVVLDGQAGVEPQTETVWRQSSDFAVPRIVFINKMDKVGADFDMSVKSLHDRLGANAQAVQMPIGAEADFTGVIDLITMQAYVYDEDKEGSEWDVDEIPADMQEEAQKRHDALIEAVADVDDDIMEKFLDGKEISQDDLKAGIRRATLNLDFYPVFAGSAFKNKGVQMLMDGVVDYLPSPLDVRPYTALDPDDDDKKVEIRANDKEPFASLAFKIATDPYVGRLTYIRVYRGTLKAGSYVLNATNGKRERVGRLLQMHSNNRQEIPEVFSGDIAAAIGLKNTTTGDSLTDPDHPL…
core_gene_7_DSM_20249	MANKREFPLEDTRNIGIMAHIDAGKTTTTERILYYTGKIHKIGETHDGASQMDWMAQEQERGITITSAATTAEWKNNRINIIDTPGHVDFTIEVERSLRVLDGAITVLDAQSGVEPQTENVWRQASTYGVPRIVFVNKMDKIGANFDYSVETLHERLDANAHAIQMPIGAEDKFEGVIDLIEMKADLYDEDELGTKWDTVDVPDEYREEAEKRRAELVESVADVDDDIMDKYLEGEEISNDELRSAIRKATINLKYFPVLAGSAFKNKGVQMLMDAVVDYLPSPLDVRPYKATDPKDNSEVELMADDSKPFAGLAFKIDTDPFVGRLTYIRVYRGSLESGSYVLNSTKDKRERVGRLLQMHSNHRKEIPEVFSGDIAAVIGLKNTTTGDSLTDTSDPLI…
core_gene_7_DSM_20253	MANTREFPLEKTRNIGIVAHIDAGKTTTTERILYYTGKIHKIGETHEGASQMDWMEQEQERGITITSAATTAQWKDHRINIIDTPGHVDFTIEVERSLRVLDGAVVVLDAQAGVEPQTENVWRQSTTYGVPRIVFVNKMDKIGANFDYSVSTIKDRLQANALPIQMPIGAEDKFEGVIDLIEMKADLYDEDELGTKWDTVDVPEEYKAEAQKRREQLIESLADVDDGIMEKYLEGEEIPKEEIKAAIRKATLNLDAYPVLAGSAFKNKGVQMMLDAVNDYLPSPLDVRPYKATDPATGEDVELSAGDDKDFAALAFKIATDPFVGRLTFIRVYSGTLESGSYILNATKDSRERVGRLLQMHSNHRKEIPEVFSGDIAAAIGLKNTATGDSLTDTKHPLI…
core_gene_7_DSM_20258	MANKREFPLDRTRNIGIMAHIDAGKTTTTERILYYTGKIHKIGETHEGASQMDWMPQEQERGITITSAATTAFWKDHRVNIIDTPGHVDFTIEVERSLRVLDGAITVLDAQSGVEPQTENVWRQATTYGVPRLVFVNKMDKIGADFDYSMTTLHDRLQANAHAVQMPIGAEDKFEGVIDLIEMKADLYDEDELGTKWDTVDVPDDYKEAAQKAHNDLIEAVADVDDGIMDKYLEGEEISNAELKAAIRKATINLEFYPVLAGSAFKNKGVQMLLDAVIDYLPSPLDVRPYHATDPDTGDAVELTAGDDKPFAALAFKVATDPFVGRLTYIRVYSGTLEAGSYVLNATKDNRERVGRLLQMHSNHREEIPEVFSGDIAAAIGLKNTTTGDSLTDVDHPLI…
core_gene_7_DSM_20285	MANKREFPLEKTRNIGIMAHIDAGKTTTTERILYYTGKIHKIGETHDGASQMDWMAQEQERGITITSAATTAAWKDHRINIIDTPGHVDFTIEVERSLRVLDGAVAVLDAQAGVEPQTETVWRQASDYSVPRIVFANKMDKVGADFDFSVQSLRDRLQANALPIQMPIGAEDDFEGVIDLVEMKADLYDEDKLGTEWDTVDVPDDYKEEAEKRRTAMIEQLADIDDDIMEKYLGGEEISKDEIKAAIRKGTLNLELFPVLAGSAFKNKGVQMMLDAVVDYLPSPLDVKPYNAVDPETDEAVELIAGDDKPFSALAFKVATDPFVGRLTYIRVYTGTLESGSYVLNSTKDKRERVGRLLQMHSNHRQEIPEVFSGDIAAAIGLKNTTTGDSLTDPDHPLH…
core_gene_7_DSM_20314	MANTREFSLDKTRNIGIMAHIDAGKTTTTERILYYTGKIHKIGETHDGASQMDWMAQEQERGITITSAATTAQWKNHRINIIDTPGHVDFTVEVERSLRVLDGAIAVLDAQSGVEPQTETVWRQASTYNVPRIVFVNKMDKIGADFKYSVSTIHDRLQANAHAIQLPIGAEDNFEGVIDLIEMKADLYDEDQLGTEWDTVDVPDEYKEEAQAARDDLIEALADIDDGIMEKYLGGEEISKEEIKAAIRKGTLALEFFPVLAGSAFKNKGVQMLMDAVVDYLPSPLDVKPYKATDPETDEEVDLIAGDDKPFAALAFKVATDPFVGRLTFIRVYQGTLESGSYVLNATKDKRERVGRLLQMHSNQRKEIPEVFSGDIAAAIGLKNTTTGDSLTSVDHPYH…
core_gene_7_DSM_20331	MANKREFPLEKTRNIGIMAHIDAGKTTTTERILYYTGKIHKIGETHDGASQMDWMAQEQERGITITSAATTAAWKDHRINIIDTPGHVDFTIEVERSLRVLDGAVTVLDAQAGVEPQTETVWRQASDYSVPRIVFANKMDKVGADFDFSVQSLRDRLQANALPIQMPIGAEDSFEGVIDLVEMKADLYDEDKLGTEWDTVDVPDDYKEEAEKCRTAMIEQLADIDDDIMEKYLDGEEISKDEIKAAIRKGTLNLELFPVLAGSAFKNKGVQMMLDAVVDYLPSPLDVKPYNAIDPETDKPVELIAGDDKPFSALAFKVATDPFVGRLTYIRVYTGTLESGSYVLNSTKDKRERVGRLLQMHSNHRQEIPEVFSGDIAAAIGLKNTTTGDSLTDPDHPLH…
core_gene_7_DSM_20332	MFGKSNNEWLLYEVHIVVIFSNFDSLTINLKGETFFNMANKREFPLEKTRNIGIMAHIDAGKTTTTERILYYTGKIHKIGETHDGASQMDWMAQEQERGITITSAATTAAWKDHRINIIDTPGHVDFTVEVERSLRVLDGAVAVLDAQAGVEPQTETVWRQASDYSVPRIVFANKMDKVGADFDFSVQTIKDRLQANALPIQMPIGAEDDFEGVIDLVEMKADLYDEDQLGTEWDTVDVPDQYKEEAEKRRTEMIEQLADIDDDIMEKYLGGEEISKEEIKAAIRKGTLNLELFPVLAGSAFKNKGVQMMLDAVVDYLPSPLDVKPYNAINPETDEAVELTAGDDKPFAALAFKVATDPFVGRLTYIRVYTGTLESGSYVLNSTKDKRERVGRLLQMHS…
core_gene_7_DSM_20335	MANKREFPLEKTRNIGIMAHIDAGKTTTTERILYYTGKIHKIGETHDGASQMDWMEQEQERGITIQSAATTAQWKDHRINIIDTPGHVDFTMEVERSLRVLDGAVTVLDAQAGVEPQTETVWRQASEYNVPRIVFANKMDKIGANFDFSVDSLGERLNANALAIQMPIGAEDDFEGVIDLVEMKADIYDEDELGTEWDTVDVPEEYKEEAEKRRNIMIEKLADIDDDIMDKYLEGEEISIPEIKAAIRKGTLALELFPVLAGSAFKNKGVQMMLDAVVDYLPSPLDVKPYNATNPETGEEVELKANDDAPFASLAFKITTDPFVGRLTFIRVYTGTLESGSYVLNSSRDKRERIGRLVQMHSNQRKEIPEVFSGDIAAAIGLKNTTTGDSLTDPDHPLI…
core_gene_7_DSM_20336	MANKREFPLERTRNIGIMAHIDAGKTTTTERILYYTGKIHKIGETHEGASQMDWMAQEQERGITITSAATTAAWKNHRINIIDTPGHVDFTIEVERSLRVLDGAVAVLDAQAGVEPQTETVWRQASDYDVPRIVFANKMDKLGADFDFSVQSIHDRLQANALPIQMPIGAEDDFQGIIDLVEMKADLYDVDELGTEWETVDVPDEYKEEAEKRRNEMIEQLADIDENIMEKYLGGEDISVAEIKAAIRKGTLALELFPVLAGSAFKNKGVQMMLDAVVDYLPSPLDVKPYSATDPETGDQVELIAGDDKSFAALAFKVATDPFVGRLTFIRVYQGTLESGSYVLNATKGKRERVGRLLQMHSNQRQEIPEVFSGDIAAAIGLKNTTTGDSLTDPAHPLQ…
core_gene_7_DSM_20342	MSKREFSLEKTRNIGIMAHIDAGKTTTTERVLYYTGKIHKIGETHDGGAQMDWMDQEQERGITITSAATTAEWNGYRVNIIDTPGHVDFTVEVERSLRVLDGAVALLDAQSGVEPQTETVWRQATTYGVPRIVFVNKMDKTGADFLYSVGTIHDRLQANAHPIQLPIGAEDNFTGIIDLIKMKAEIYEDDLGNNIREEDIPADYQELANEWRDKLIEAVAETDEDLMMKYLEGEELTNDEIVKAIREATVKAEFYPVLCGSAFKNKGVQLMLDAVIDYLPSPLDVPAITGTVPGTEEVVARPADDDAPFAALAFKVMTDPFVGRLTFFRVYSGTLNGGSYVKNATKGKRERIGRILQMHANSRNEIPVVYSGDIAAAVGLKDTTTGDTLCDEKQEVILE…
core_gene_7_DSM_20349	MAKREYPLNRTRNIGIMAHIDAGKTTTTERILYYTGKIHKIGETHDGASQMDFMDQEKERGITIQSAATTAVWRGFFDQYEKDPFRVNIIDTPGHVDFTIEVERALRVLDGAVAVLDGAAGVEPQTETVWHQATTYNVPRIVFVNKMDKLGADFAMSVESMHERLRVNAEAIQWPIGAEDDFAGVIDLITQEAYYPTDDLGSTWEPKEIPADYKDIVAERREKLIEAVADVDEELMNKYLEGEEISVDELKAAIRRATLALEFYPVLAGSAYKDKGVQMMLDAVVDYLPSPLEVRPYVATDPKTDEEVDLVADDSKPFAALAFKIMTDPFVGRLTFMRVYTGSLKAGSYVQNTSSDSRERVGRLLQMHATSRTEIEEVFSGDIAAAIGLKNTTTGDSLT…
core_gene_7_DSM_20350	MANKREFPLDKTRNIGIVAHIDAGKTTTTERILYYTGRIHKIGETHEGNSQMDWMEEEKERGITITSAATTAEWKGYRVNIIDTPGHVDFTAEVERSLRVLDGGIVVLDGQAGVEPQTETVWRQSSDFAVPQIVFINKMDKVGADFDMSVKSLHDRLGANAQAVQMPIGAEADFTGVIDLITMQAYVYDEDKEGSEWDVDEIPADMQEEAQKRHDALIEAVADVDDDIMEKFLDGKEISQDDLKAGIRRATLNLDFYPVFAGSAFKNKGVQMLMDGVVDYLPSPLDVRPYTALDPDDDDKKVEIRANDKEPFASLAFKIATDPYVGRLTYIRVYRGTLKAGSYVLNATNGKRERVGRLLQMHSNNRQEIPEVFSGDIAAAIGLKNTTTGDSLTDPDHPL…
core_gene_7_DSM_20403	MANKREFPLEKTRNIGIVAHIDAGKTTTTERILYYTGKIHKIGETHDGASQMDWMEQEQERGITITSAATTAQWKDHRINIIDTPGHVDFTVEVERSLRVLDGAVVVLDAQSGVEPQTENVWRQATTYGVPRIVFVNKMDKIGANFDYSVSTIKDRLQANPLPVQMPIGAEDNFEGVIDLVEMKADLYDEDELGSKWDTVDIPEEYKAEAEERRDQMIEALADVDDEIMEKYLGGEEISKEEIKAAIRKATLSLDVYPVFAGSAFKNKGVQMMLDGVNDYLPSPLDVKPYKATNADTDEEEDLIADDDKPFAGLAFKIATDPFVGRLTFFRVYTGTLEAGSYVLNATKGKRERVGRLLQMHSNHRKEIPEVFSGDIAAAIGLKDTTTGDSLTDPKHPLI…
core_gene_7_DSM_20405	MAREYPLEKTRNIGIMAHIDAGKTTTTERVLYYTGRIHKIGETHDGASQMDWMEQEQERGITITSAATTAHWKGHRINIIDTPGHVDFTVEVERSLRVLDGAVTVLDSKAGVEPQTETVWRQATTYGVPRIVFSNKMDATGADFIMSLESIGKRLGANAVALQLPIGAESEFEGIIDLLKMKALYFEGAEGQEVVEKEIPEEYQAQAAEYHEKLLEAAASFDDDLLMQVLEGEEPAVEDVKAAIRKGTLAVELFPVLCGSAYKDKGVQPMLDAVIDYLPAPTDVPSIKGVDENEAEIERHPSDEEPFAALAFKVMTDPYVGKLTFFRVYSGTASSGTYVLNSTKDKRERLGRILQMHANTRKEIDEVYAGDIAAAVGFKNTTTGDTLCDEDNFVILEKM…
core_gene_7_DSM_20410	MANKREYPLNRTRNIGIMAHIDAGKTTTTERILYYTGKIHKIGETHDGASQMDFMDQEKERGITIQSAATTAVWHGFHDQYKNDPFRINIIDTPGHVDFTIEVERSLRVLDGAVAVLDGSAGVEPQTETVWRQAETYDVPRIVFVNKMDKMGADFGMSVDSLKDRLDANAKAVQWPIGAEDDFAGIIDLITKEAWYPTTELGEEWEVRDMPADYADLVEEKYNELVEAIADVDDEIMDKYLGGEEISADELKAAIRRATLNLEFYPVFAGSAYKDKGVQMVLDGVVDYLPSPLEVKPYVATDPKTGEEVDLTANDEDPFAALAFKVMTDPFVGRLTFLRVYTGSLEAGSYVMNTSRDKRERVGRLLQMHATSRTEIPEVFSGDIAAAIGLKATTTGDSL…
core_gene_7_DSM_20444	MEGEISQMANKREFPLERTRNIGIVAHIDAGKTTTTERILYYTGKIHKIGETHEGASQMDWMEQEQERGITITSAATTAEWKDHRINIIDTPGHVDFTVEVERSLRVLDGAVVVLDAQSGVEPQTENVWRQATTYAVPRIVFANKMDKIGANFDYSVSTIKDRLQANAVAIQMPIGAEDEFQGVIDLLEMKADIYDEDELGSKWDTVDIPDDYKEEAQKRRDAMIEAIADVDEGIMEKYLEGEEISVAELKAAIRKATLNLELFPVLAGSAFKNKGVQMMLDAVNDYLPSPLDVKPYKATDPETDEEVELVAGDDKPFAGLAFKIATDPFVGRLTFFRVYAGTLEAGSYVLNATKDKRERVGRLLQMHSNHRKEIAEVFSGDIAAAIGLKDTTTGDSLT…
core_gene_7_DSM_20451	MANKREFPLDKTRNIGIVAHIDAGKTTTTERVLYYTGKVHKIGETHDGASQMDWMDEEKERGITITSAATTAEWKGYRVNIIDTPGHVDFTVEVERSLRVLDGAVAVLDGQAGVEPQTETVWRQSSDFDVPRIVFINKMDKLGANFDFSVKSMHDRLGANAVPVQIPVGAENDFIGVIDLIEMKAYIYDEDKEGSNWDTVDVPDDYKEKAQEARDNLIESVADLNDGIMDKYLSGEEITKDELKAAIRKATINLEMFPVFAGSAFKNKGVQMLMDGVVDYLPSPLDVRPYEAIDPETGEQVPVKPDDKAPFAALAFKVATDPFVGRLTFIRVYRGSLESGSYILNATKDKRERVGRLVQMHSNTRQEIPEVFSGDIAGAIGLKNTTTGDSLTDVDHPLH…
core_gene_7_DSM_20452	MANKREFPLEKTRNIGIVAHIDAGKTTTTERILYYTGKIHKIGETHDGASQMDWMEQEQERGITITSAATTAQWKDNRINIIDTPGHVDFTVEVERSLRVLDGAVVVLDAQSGVEPQTENVWRQATTYGVPRIVFINKMDKIGANFDYSVSTIKDRLQANPLPVQMPIGAEDQFEGVIDLVEMQADLYDEDASGASWETVPVPEEYLEEAQTRREEMIEALADVNEDIMEKYLGGEEISKEEIKKAIRQATLSLDVYPVFAGSAFKNKGVQMMLDGVNDYLPSPLDVKPYNATNPDTDEVVELVADDDKPFAGLAFKIATDPFVGRLTFFRVYTGTLEAGSYVLNATKGKRERVGRLLQMHSNHRNEIAEVFSGDIAAAIGLKDTTTGDSLTDPKHPLI…
core_gene_7_DSM_20505	MANKREFPLEKTRNIGIMAHIDAGKTTTTERILYYTGKIHKIGETHDGASQMDWMAQEQERGITITSAATTAVWKGNRVNIIDTPGHVDFTMEVERSLRVLDGAVTVLDGQAGVEPQTENVWRQATTYSVPRIVFVNKMDKIGADFKFSVQSIHDRLGANAHAVQLPIGAEDNFAGVIDLLTMKADLYDEDELGSEWDVVDVPDDYKEEAEAARADLVEAVADVDDDIMDKYLEGEEISVDELKAAIRKATINLEFYPVFAGSAFKNKGVQMMLDGVVDYLPSPLDVKPYKATNADTDEEVELIAGDDKPFAALAFKIATDPFVGRLTFIRVYTGTLESGSYVQNTTKGVRERVGRLLQMHSNHRQEIPEVFSGDIAAVIGLKNTTTGDSLTEKDNPIV…
core_gene_7_DSM_20509	MANKREFPLEKTRNIGIVAHIDAGKTTTTERILYYTGKIHKIGETHDGASQMDWMEQEQERGITITSAATTAQWKDHRINIIDTPGHVDFTVEVERSLRVLDGAVVVLDAQSGVEPQTENVWRQATTYGVPRIVFINKMDKIGANFDYSVSTIKDRLQANPLPVQMPIGAEDQFEGVIDLIEMKADLYDEDELGSKWDVVDVPDEYKEEAESRRDEMIEALADVNEDIMEKYLDGQEISNDEIRAAIRQATLNLDVYPVFAGSAFKNKGVQMMLDGVNDYLPSPVDVKPYKATNPDTDEEVELIADDNKPFAGLAFKIATDPFVGRLTFFRVYTGTLEAGSYVLNATKGKRERVGRLLQMHSNNRTEIPEVFSGDIAAAIGLKNTTTGDSLTDPKTPLL…
core_gene_7_DSM_20515	MANTRAFPLEKTRNIGIMAHIDAGKTTTTERILYYTGKIHKIGETHDGASQMDWMEQEQERGITITSAATTAEWKKHRINIIDTPGHVDFTVEVERSLRVLDGAIAVLDAQAGVEPQTETVWRQASDYDVPRIVFVNKMDKIGADFDYSVQTIKDRLQANALAVQMPIGAEDNFQGVIDLLEMKADIYDEDELGSEWDTVDVPDEYKEEAQKRRDAMIEEIADVDDDIMEKYLEGEEISIAELKAAIRKATLNLELFPVLAGSAFKNKGVQMLMDATVDYLPSPLDVKPYNATNPDTGEKIELRANDDASFAALAFKIATDPFVGRLTFIRVYQGTLESGSYVLNATKGKRERVGRLLQMHSNHRQEIPEVFSGDIAAAIGLKNTTTGDSLTDVDHPLH…
core_gene_7_DSM_20531	MANKREFPLAKTRNIGIMAHIDAGKTTTTERILYYTGKIHKIGETHEGDSQMDWMDEEKERGITITSAATTAQWKDHRINIIDTPGHVDFTIEVERSLRVLDGAVTVLDAQAGVEPQTENVWRQAETYGVPRIVFVNKMDKIGADFDKSVKSLHERLNANAHAVQMPIGSADTFEGVIDLINMVADIYDEDKLGSKWDTVPVPDEYKEEAEARRNDLIEAVADVDDGIMEKFLGGEEISNDELKAAIRKATLDLKFFPVYAGSAFKNKGVQMMLDGVIDYLPSPLDVKPYIAHDPKTGDEVELMADDKKPFAALAFKIATDPFVGRLTFIRVYTGSLESGSYVLNASKNSRERVGRLLQMHANSRTEIPEVFSGDIAGAIGLKNTTTGDSLTDPDHPLI…
core_gene_7_DSM_20533	MANKREFPLDKTRNIGIMAHIDAGKTTTTERILYYTGKIHKIGETHDGASQMDWMEQEQERGITITSAATTAQWKGNRINIIDTPGHVDFTIEVERSLRVLDGAITVLDAQSGVEPQTENVWRQATTYSVPRLVFVNKMDKIGANFDYSVGTLHERLMANAHAIQMPIGAEDQFEGVIDLIEMVADIYDEDELGSKWDTVEVPEQYLEEAKKRRSELVEAVADVDDDLMEKYLEGEEITIPELKAAIRRATLALKFFPVLAGSAFKNKGVQMLMDAVIDYLPSPLDVKPYHAKDPKTEEEEDLMAGDDKPFAALAFKIATDPFVGRLTFIRVYTGTLEAGSYVMNVSKNNRERVGRLLQMHSNHRQEIPEVFSGDIAAAIGLKNTTTGDSLTDVDHPLI…
core_gene_7_DSM_20534	MANKREFPLDKTRNIGIMAHIDAGKTTTTERILYYTGKIHKIGETHDGASQMDWMEQEQERGITITSAATTAQWKGNRINIIDTPGHVDFTIEVERSLRVLDGAITVLDAQSGVEPQTENVWRQATTYSVPRLVFVNKMDKIGANFDYSVGTLHERLMANAHAIQMPIGAEDQFEGVIDLIEMVADIYDEDELGSKWDTVEVPEQYLEEAKKRRSELVEAVADVDDDLMEKYLEGEEITIPELKAAIRRATLALKFFPVLAGSAFKNKGVQMLMDAVIDYLPSPLDVKPYHAKDPKTEEEEDLMAGDDKPFAALAFKIATDPFVGRLTFIRVYTGTLEAGSYVMNVSKNNRERVGRLLQMHSNHRQEIPEVFSGDIAAAIGLKNTTTGDSLTDVDHPLI…
core_gene_7_DSM_20555	MANKREFPLEKTRNIGIVAHIDAGKTTTTERILYYTGKIHKIGETHDGASQMDWMEQEQERGITITSAATTAQWKENRINIIDTPGHVDFTVEVERSLRVLDGAVVVLDAQSGVEPQTENVWRQATTYGVPRIVFVNKMDKIGANFDYSVSTIKDRLQANPLPVQMPIGAEDSFEGVIDLIEMKADLYDEDELGSKWDTVDVPDEYKEDAQARRDEMIEALADVNEDIMDKYLEGEEISNDEIRAAIRQATLNLDVFPVFAGSAFKNKGVQMMLDGVNDYLPSPLDVKPYKATDPETGEEIELKADDSAPFAGLAFKIATDPFVGRLTFFRVYRGTLEAGSYVLNATKGKRERVGRLLQMHSNHRNEIPEVFSGDIAAAIGLKNTTTGDSLTDPKTPLI…
core_gene_7_DSM_20557	MAKREFPLEKTRNIGIMAHIDAGKTTTTERILYYTGKIHKIGETHEGDSQMDWMEEEKERGITITSAATTAQWKDYRVNIIDTPGHVDFTIEVERSLRVLDGAVTVLDAQSGVEPQTENVWRQAETYGVPRIVFVNKMDKIGANFDFSVKTLHERLNANAHAVQMPIGAEDQFEGVIDLINMVADVYDEDKLGSKWDTVPVPDEYKAEAEKRRGELIEAVADVDDDIMEKYLGGEEITNEELKAAIRKATLDLKFFPVFAGSAFKNKGVQMMLDGVVDYLPSPLDVKPYVAHDPKTDEEVELLADDNKPFAALAFKIATDPFVGRLTFIRVYTGSLQSGSYVLNASKNSRERVGRLLQMHANSRTEISEVFSGDIAGAIGLKNTTTGDSLTDPDHPLIL…
[truncated: 14,132 more rows]

## Sheet: DatasetS2
Supplementary Dataset S2. Sequences of 16 core genes across 452 genera
Gene name_species	Sequence
gene_1_Leuconostoc_pseudomesenteroides_4882	LTNAKERMQGAQEALQRELANIRTGRANPNILNRIEVEYYGAMTPLNQVASISVPEARILLITPFDKSALEAIVHAINVSDLGLNPASDGNIVRLAIPQMTEERRKELAKEVKAEAEKAKVSVRNVRRDIMDDIKKDKEMPEDDARKAEDQTQKLTDENIKAIDGIAAEKEKELLTI
[truncated: 10,639 more rows]

## Sheet: DatasetS3
Supplementary Dataset S3. Sequences of proteins containing the LPXTG motif
[truncated: 1,620 more rows]

[truncated: 2 more sheets: DatasetS4, DatasetS5]
